# Supplementary material for: Lin28, a major translation reprogramming factor, gains access to YB-1-packaged mRNA through its cold-shock domain
Source: Commun Biol. 2021 Mar 19;4:359. doi: 10.1038/s42003-021-01862-3 (PMC7979924; doi:10.1038/s42003-021-01862-3)
Supplement: Supplementary file 4 — Supplementary Data 1 [file 42003_2021_1862_MOESM4_ESM.xlsx]

## Sheet: Fig. 1b
PREY	BAIT																																															Bait/Prey expression Level (a.u.) versus colocalization score per cell
G3BP	FUS	score	Lin28	FUS		YB-1	FUS		CSDE	FUS		G3BP	G3BP		Lin28	G3BP		YB-1	G3BP		CSDE1	G3BP		G3BP	Lin28		Lin28	Lin28		YB-1	Lin28		CSDE1	Lin28		G3BP	YB-1		Lin28	YB-1		YB-1	YB-1		CSDE1	YB-1
1.74037	0.778032	-0.1	1.45369	1.44796	0.16	0.917238	0.547945	0.57	0.620155	1.46119	0.31	0.229226	0.41958	0.12	0.717949	0.732394	0.08	0.0513611	1.65975	0.08	1.83971	0.276659	0.2	1.63816	1.60389	0.38	2.11973	3.71429	0.81	0.502587	0.217054	0.68	1.07251	1.02952	0.33	0.319361	1.01083	0.02	1.97635	1.08969	0.64	0.943662	0.741427	0.8	0.322698	0.94449	0.24
0.713267	0.411899	0.29	0.49238	0.542986	0.18	0.980496	0.42618	0.59	0.682171	1.82648	0.42	0.229226	0.32634	0.17	0.478632	1.01408	0.04	4.97175	0.719225	0.28	2.82821	0.483278	0.08	0.972097	0.996355	0.46	2.78705	2.47619	0.71	0.724316	0.403101	0.78	0.825933	0.509225	0.65	0.518962	1.13718	0.02	1.48227	1.70997	0.63	0.507042	2.50232	0.96	1.72866	0.948633	0.4
0.399429	0.320366	0.2	0.199297	0.588235	0.53	3.41592	1.03501	0.66	0.992248	0.684932	0.47	0.200573	0.32634	-0.09	1.05983	0.732394	0.24	0.174628	1.16183	0.3	0.389566	2.616	0.51	1.27813	0.510328	0.34	1.158	0.825397	0.84	0.103474	0.232558	0.56	1.05526	1.20295	0.44	1.23752	1.04693	0.21	1.83519	1.72674	0.7	0.957746	0.648749	0.62	0.39118	0.577879	0.3
0.456491	0.640732	0.3	0.84408	1.35747	0.56	1.7923	1.82648	0.45	0.775194	0.776256	0.52	2.55014	2.89044	0.47	0.547009	0.676056	0.23	0.297894	1.79806	0.47	0.667582	0.612852	0.16	0.936094	0.486027	0.23	1.39352	1.49206	0.76	2.58684	1.11628	0.78	0.934563	0.372694	0.47	2.71457	1.38989	0.44	1.86342	1.13998	0.5	0.760563	0.481928	0.66	0.43061	0.74565	0.32
0.798859	0.915332	0.06	0.679953	0.904977	0.16	1.47601	2.1309	0.54	1.02326	1.00457	0.49	1.69054	2.93706	0.31	0.940171	0.394366	0.11	0.544427	0.995851	-0.02	0.78428	0.672387	0.28	0.450045	1.11786	0.32	2.02159	1.20635	0.54	1.27125	2.18605	0.81	0.55522	0.250923	0.29	4.43114	1.84116	0.28	0.705841	1.10645	0.36	0.859155	0.518999	0.67	0.486641	0.600663	0.29
0.370899	0.778032	0.04	0.996483	0.633484	0.21	1.54982	1.70472	0.42	0.899225	1.05023	0.59	0.315186	0.4662	-0.1	1.57265	0.507042	0.26	0.770416	1.79806	0.16	0.782564	0.612852	0.14	0.180018	0.315917	0.33	1.35427	1.90476	0.56	1.34516	0.868217	0.79	2.44849	1.41328	0.51	0.159681	1.89531	0.37	0.875243	0.586756	0.39	0.760563	0.518999	0.62	1.2524	0.455675	0.24
0.199715	1.05263	0.34	1.04338	0.588235	0.3	0.685293	1.49163	0.74	0.155039	1.05023	0.57	0.687679	0.792541	0.13	1.04274	0.394366	0.18	1.07858	1.13416	-0.17	0.128711	0.50429	0.15	0.468047	0.388821	0.2	0.628067	1.30159	0.54	1.10865	1.36434	0.82	1.83637	1.78229	0.43	0.159681	1.15523	0.42	2.97865	0.771165	0.55	0.887324	0.982391	0.83	1.89053	2.41301	0.42
0.171184	0.915332	0	0.0937866	0.40724	0.18	0.643121	0.730594	0.5	0.0930233	0.410959	0.41	0.888252	1.21212	0.22	1.81197	0.450704	0.38	0.205444	0.414938	0.41	0.585207	0.563824	0.55	1.47615	1.50668	0.53	0.353288	0.793651	0.4	2.30599	2.09302	0.77	2.56746	1.71218	0.64	0.399202	1.02888	0.16	0.861126	0.586756	0.59	1.25352	0.982391	0.88	0.876783	3.75932	0.48
0.713267	0.915332	0.3	0.398593	0.226244	0.13	1.31787	0.456621	0.15	0.744186	2.00913	0.45	0.573066	0.37296	0	2.2906	0.56338	0.2	0.174628	0.33195	0.14	1.14982	1.84206	0.31	1.47615	0.631835	0.24	1.41315	0.698413	0.82	0.384331	0.263566	0.55	1.15527	0.738007	0.26	1.75649	0.956679	0.1	1.10111	1.12322	0.8	1.56338	0.926784	0.88	0.683787	1.13297	0.47
1.36947	0.640732	0.05	0.832356	0.678733	0.36	0.548234	0.608828	0.46	0.651163	1.23288	0.38	2.46418	0.4662	0.28	1.60684	1.85915	0.29	0.246533	0.304288	-0.03	0.288313	1.7405	0.5	1.47615	1.31227	0.4	1.92345	0.285714	0.4	0.458241	0.883721	0.68	0.913872	0.627306	0.35	1.47705	0.577617	0.21	1.35521	0.435876	0.77	1.02817	1.11214	0.8	1.59896	0.449461	0.34
0.142653	0.411899	0.14	0.42204	1.8552	0.45	0.506062	0.608828	0.52	0.651163	1.27854	0.5	2.09169	0.32634	0	1.60684	0.507042	-0.03	0.400616	0.33195	0.21	0.751673	1.51287	0.43	1.81818	2.01701	0.68	1.41315	0.698413	0.71	0.694752	0.635659	0.88	1.77946	0.383764	0.57	0.518962	0.505415	0.29	0.324687	0.687343	0.84	1.29577	1.07507	0.92	2.7559	0.540597	0.27
0.199715	1.14416	0.1	0.890973	1.44796	0.32	1.25461	1.03501	0.23	0.341085	0.456621	0.2	1.89112	0.32634	0.15	0.444444	0.732394	-0.05	0.359527	0.387275	-0.24	0.308907	1.07862	0.44	3.0063	1.8712	0.53	0.451423	0.761905	0.8	0.67997	1.22481	0.91	0.189672	0.332103	0.37	0.239521	1.10108	0.3	0.282336	1.42498	0.74	1.1831	1.00093	0.59	0.75227	1.61972	0.52
0.399429	0.778032	0.23	0.656506	0.769231	0.12	0.548234	0.547945	0.35	0.806202	0.776256	0.13	0.601719	1.6317	0.47	0.581197	0.788732	-0.03	0.215716	0.2213	0.13	1.15497	1.46734	0.47	0.19802	0.680437	0.43	0.255152	0.666667	0.76	0.82779	0.418605	0.71	0.153462	0.335793	0.27	0.11976	0.740072	0.3	0.225869	1.19028	0.79	1.26761	1.13068	0.64	0.936965	0.312759	0.29
0.199715	1.87643	0.33	0.398593	0.81448	0.14	0.421719	0.547945	0.52	3.84496	0.776256	0.39	0.229226	1.02564	0.32	0.239316	2.19718	0.32	0.46225	1.21715	0.32	1.08117	1.33777	0.46	0.126013	0.461725	0.18	0.255152	0.47619	0.57	0.813008	0.48062	0.7	0.822485	1.46125	0.47	0.239521	0.523466	0.2	0.437621	0.284996	0.54	2.14085	1.46432	0.62	0.172244	0.308616	0.5
4.59344	3.34096	0.05	1.03165	1.26697	0.56	0.948867	0.578387	0.15	0.55814	0.776256	0.15	0.401146	1.11888	0.03	0.666667	1.46479	0.32	1.25321	1.57676	0.14	2.74412	0.970058	0.4	0.270027	0.850547	0.28	0.235525	0.761905	0.36	1.03474	1.03876	0.87	0.598327	1.66052	0.56	0.0399202	0.613718	0.19	0.536439	1.91115	0.8	0.492958	0.240964	0.79	0.360052	0.72908	0.69
2.71041	2.746	0.16	0.609613	1.08597	0.48	0.347918	1.12633	0.56	1.92248	1.36986	0.63	1.7765	0.979021	0.33	2.17094	3.83099	0.49	0.410889	1.74274	0.51	2.07654	0.917528	0.5	0.468047	0.607533	0.49	0.235525	0.31746	0.38	0.532151	2.07752	0.85	0.365549	1	0.59	0.11976	0.469314	0.35	1.32698	0.670578	0.79	0.535211	0.444856	0.68	1.51699	0.724938	0.42
1.74037	0.594966	0.22	1.87573	1.13122	0.56	0.801265	1.49163	0.52	1.36434	1.78082	0.33	0.773639	0.606061	0.3	0.683761	1.1831	0.36	1.06831	1.63209	0.59	1.69041	0.882507	0.17	1.60216	1.65249	0.47	0.628067	0.349206	0.6	0.502587	1.39535	0.95	0.834555	1.16605	0.7	0.998004	0.397112	0.17	0.790542	0.553227	0.72	1.4507	0.352178	0.79	1.28353	1.96562	0.68
0.542083	0.366133	0.15	3.93904	1.40271	0.28	1.01212	1.15677	0.25	1.30233	0.319635	0.2	0.515759	1.6317	0.13	1.00855	1.52113	0.37	3.78017	0.636238	0.34	0.279732	0.563824	0.21	1.38614	0.947752	0.67	0.47105	0.349206	0.56	1.37472	1.10078	0.89	0.722476	2.64576	0.84	1.07784	2.02166	0.43	0.148227	0.134116	0.35	1.01408	1.038	0.92	1.02412	0.370754	0.48
1.48359	0.549199	0.14	1.78195	1.80995	0.18	0.347918	1.85693	0.7	0.713178	0.639269	0.19	1.11748	0.839161	0.19	0.239316	0.28169	0.03	1.56138	0.802213	0.16	0.240261	0.679391	0.3	0.50405	1.7983	0.7	0.578999	0.666667	0.45	1.40429	0.604651	0.8	0.620743	0.457565	0.6	2.99401	0.559567	0.01	0.458797	1.44174	0.54	0.225352	1.20482	0.8	1.08742	0.23198	0.43
1.05563	0.823799	-0.14	1.35991	1.04072	0.29	0.484976	0.0913242	0.34	1.86047	0.319635	-0.02	0.773639	1.30536	0.12	0.290598	0.169014	0.2	1.97227	1.13416	0.47	0.228248	0.665383	0.1	0.270027	0.243013	0.24	0.323847	0.253968	0.61	1.34516	1.39535	0.56	0.548323	0.918819	0.79	0.479042	1.02888	0.18	0.434092	1.42498	0.5	0.873239	2.63207	0.81	0.448249	1.16819	0.58

## Sheet: Fig. 1d
GFP alone				LARP6-GFP				Lin 28-GFP
PLA signal	GFP fluorescence			PLA signal	GFP fluorescence			PLA signal	GFP fluorescence
0	0.0156863			0	0.0196078			0	0.0117647
0.0431373	0.119608			0	0.00784314			0	0.0235294
0	0.0156863			0	0.00784314			0.160784	0.0666667
0	0.00784314			0	0.00784314			0	0.0156863
0.0509804	0.113725			0	0.0117647			0.00392157	0.0235294
0.00392157	0.0117647			0	0.0117647			0	0.0156863
0	0.0117647			0	0.0117647			0.352941	0.0431373
0	0.0117647			0	0.00784314			0	0.0196078
0	0.0156863			0	0.0117647			0	0.0196078
0	0.00784314			0	0.0117647			0	0.0156863
0.00784314	0.00784314			0	0.00784314			0	0.0196078
0	0.0117647			0	0.0156863			0	0.0196078
0.00784314	0.0117647			0	0.00784314			0	0.0156863
0.0117647	0.0156863			0	0.0117647			0	0.0156863
0	0.0117647			0	0.0156863			0	0.0156863
0.0509804	0.117647			0.0509804	0.184314			0	0.0235294
0	0.00784314			0	0.00784314			0.00784314	0.0196078
0.0705882	0.00784314			0.00392157	0.0117647			0	0.0156863
0.0431373	0.145098			0.00392157	0.027451			0.0627451	0.0431373
0.0392157	0.129412			0	0.0117647			0	0.0156863
0.0627451	0.0117647			0	0.00784314			0	0.0156863
0	0.00784314			0.00392157	0.0156863			0	0.0196078
0.00392157	0.0117647			0	0.00784314			0.00392157	0.0196078
0	0.00784314			0	0.0117647			0.00392157	0.0196078
0	0.00784314			0	0.0117647			0	0.0156863
0	0.00784314			0.00392157	0.0156863			0	0.0156863
0.00392157	0.0196078			0	0.00784314			0	0.0196078
0	0.0117647			0	0.0117647			0	0.0117647
0.00392157	0.0117647			0	0.0117647			0.054902	0.0313726
0.0352941	0.0156863			0	0.0117647			0	0.0196078
0	0.00784314			0	0.00784314			0	0.0156863
0.00392157	0.00784314			0	0.0117647			0	0.0156863
0.0470588	0.14902			0.00392157	0.0117647			0	0.0196078
0.0117647	0.0470588			0.0352941	0.0745098			0	0.0196078
0	0.00784314			0	0.00784314			0.00196078	0.0156863
0	0.0117647			0	0.0117647			0	0.0196078
0.00392157	0.0196078			0.00392157	0.0352941			0.470588	0.243137
0	0.0117647			0	0.00784314			0.0980392	0.0588235
0	0.0117647			0.00392157	0.0431373			0	0.0196078
0.0156863	0.0470588			0.00392157	0.0235294			0	0.0196078
0.00392157	0.0117647			0.00392157	0.0117647			0	0.0156863
0.00392157	0.0196078			0	0.00784314			0	0.0235294
0	0.00784314			0	0.0117647			0	0.0196078
0.172549	0.317647			0	0.0117647			0	0.0196078
0	0.0117647			0	0.0117647			0	0.0196078
0.0784314	0.027451			0	0.00784314			0	0.0156863
0	0.0117647			0	0.0117647			0	0.0196078
0	0.0117647			0	0.00784314			0	0.0156863
0.0470588	0.00784314			0	0.00784314			0	0.0196078
0.00784314	0.0196078			0.00392157	0.0117647			0	0.0117647
0	0.0117647			0	0.0117647			0	0.0196078
0	0.0156863			0	0.00784314			0	0.0196078
0.0156863	0.0352941			0	0.0117647			0.00392157	0.0235294
0.0117647	0.0235294			0.0117647	0.172549			0	0.0196078
0	0.0117647			0	0.0117647			0.0235294	0.0862745
0.0470588	0.0196078			0.0470588	0.129412			0	0.0196078
0	0.0117647			0	0.00784314			0	0.0235294
0.0588235	0.0431373			0	0.00784314			0	0.0117647
0.113725	0.0117647			0	0.0117647			0	0.0117647
0.0117647	0.0392157			0	0.00784314			0	0.0196078
0	0.0117647			0	0.00784314			0	0.0156863
0.0156863	0.0392157			0	0.0117647			0.0313726	0.0941176
0	0.0117647			0	0.00784314			0	0.0156863
0	0.0117647			0	0.0117647			0.00392157	0.0235294
0.156863	0.454902			0	0.0156863			0	0.0156863
0.0156863	0.027451			0.00392157	0.0156863			0	0.0156863
0.00784314	0.027451			0	0.0117647			0.0235294	0.0235294
0.00392157	0.0117647			0	0.00784314			0.0509804	0.133333
0	0.0117647			0	0.00784314			0.00392157	0.0196078
0.0117647	0.054902			0	0.00784314			0	0.0156863
0	0.0117647			0	0.0156863			0.027451	0.0392157
0.0117647	0.0196078			0	0.00784314			0.0117647	0.0392157
0	0.0117647			0	0.0117647			0.00392157	0.0313726
0.00392157	0.0117647			0	0.0196078			0.00392157	0.027451
0	0.0117647			0	0.0117647			0.027451	0.0313726
0.00784314	0.0313726			0.00392157	0.027451			0	0.0117647
0.0117647	0.0392157			0	0.0117647			0	0.0196078
0.00392157	0.0196078			0	0.0117647			0.054902	0.129412
0.00392157	0.0117647			0	0.0117647			0.0588235	0.0588235
0	0.0117647			0	0.00784314			0.215686	0.266667
0.00784314	0.0156863			0.0313726	0.156863			0	0.0156863
0.00392157	0.0196078			0	0.0117647			0.0156863	0.027451
0.0156863	0.0509804			0.0313726	0.290196			0.00392157	0.027451
0.0117647	0.0313726			0	0.00784314			0.00392157	0.0156863
0.00784314	0.0156863			0	0.0117647			0	0.0156863
0	0.0156863			0	0.0117647			0	0.0235294
0	0.0117647			0	0.00784314			0	0.0235294
0	0.0117647			0.00392157	0.0196078			0.192157	0.29902
0.0156863	0.0392157			0	0.0117647			0.0352941	0.0470588
0.027451	0.0784314			0.00392157	0.0666667			0	0.0137255
0.027451	0.0666667			0	0.0117647			0	0.0117647
0	0.0117647			0.00392157	0.0196078			0	0.0117647
0.00392157	0.0235294			0	0.0117647			0.00392157	0.0196078
0	0.0117647			0	0.00784314			0	0.0196078
0	0.0117647			0	0.0117647			0	0.0196078
0.0156863	0.0470588			0	0.0117647			0.184314	0.0941176
0.027451	0.121569			0	0.0117647			0.00784314	0.0352941
0.00392157	0.0117647			0	0.0117647			0	0.0156863
0.00392157	0.0117647			0.00392157	0.0156863			0.113725	0.240196
0	0.0156863			0	0.0117647			0	0.0196078
0.00784314	0.027451			0	0.00784314			0	0.0156863
0.00392157	0.0156863			0.0196078	0.192157			0.00392157	0.0235294
0.0352941	0.0666667			0	0.0117647			0.133333	0.0509804
0.0235294	0.0509804			0	0.0117647			0.00392157	0.0196078
0	0.0117647			0	0.0117647			0.0196078	0.0235294
0.00392157	0.0156863			0.0156863	0.164706			0.00392157	0.0235294
0.0156863	0.054902			0	0.0117647			0.0235294	0.0509804
0	0.00784314			0.00392157	0.0117647			0	0.0196078
0.00392157	0.0196078			0.00784314	0.0431373			0.00392157	0.0196078
0	0.0117647			0	0.0117647			0.00784314	0.027451
0.0196078	0.0431373			0.0156863	0.145098			0.027451	0.0392157
0	0.0117647			0	0.0117647			0.00392157	0.0196078
0.0235294	0.0509804			0.0352941	0.113725			0.0313726	0.0392157
0	0.00784314			0	0.0117647			0.00784314	0.0235294
0.0392157	0.0823529			0.0156863	0.0823529			0.00392157	0.0156863
0.00392157	0.0117647			0	0.0117647			0.0941176	0.054902
0	0.0117647			0.0235294	0.0941176			0	0.0117647
0	0.0156863			0.00784314	0.12549			0	0.0196078
0	0.00784314			0	0.00784314			0.0470588	0.0431373
0.0588235	0.109804			0	0.0117647			0	0.0196078
0.0117647	0.0235294			0.00392157	0.0156863			0.101961	0.027451
0	0.0156863			0.00784314	0.0235294			0.0745098	0.0745098
0	0.0117647			0	0.00784314			0.00392157	0.0235294
0.00784314	0.0117647			0.0117647	0.0392157			0.34902	0.0705882
0	0.0156863			0.00392157	0.0156863			0.00392157	0.0235294
0	0.0156863			0.0117647	0.109804			0.00392157	0.0117647
0.00392157	0.0117647			0	0.0117647			0.137255	0.101961
0	0.0117647			0	0.0117647			0.0117647	0.0156863
0	0.0117647			0	0.00784314			0.00392157	0.0156863
0.0156863	0.0705882			0	0.0117647			0.333333	0.0862745
0	0.0117647			0	0.00784314			0.00784314	0.0117647
0.00392157	0.0156863			0	0.00784314			0.00392157	0.0196078
0.00392157	0.0156863			0	0.00784314			0.00392157	0.0235294
0.0117647	0.027451			0	0.00784314			0.0862745	0.0784314
0	0.0117647			0	0.00392157			0.00392157	0.0235294
0.00392157	0.0137255			0	0.0117647			0	0.027451
0.0117647	0.0313726			0.00392157	0.0156863			0.0196078	0.133333
0.0117647	0.0313726			0	0.00784314			0.0745098	0.0588235
0	0.0117647			0.0156863	0.0666667			0	0.0313726
0	0.00784314			0	0.00784314			0	0.0196078
0.113725	0.159804			0	0.0156863			0	0.0196078
0.00784314	0.0235294			0	0.00784314			0	0.0117647
0.00392157	0.0156863			0	0.0117647			0.00392157	0.0117647
0	0.0156863			0	0.00784314			0	0.0235294
0	0.0117647			0.00392157	0.0117647			0	0.0156863
0.00392157	0.0117647			0	0.00784314			0.0980392	0.117647
0.0823529	0.168627			0	0.00784314			0	0.0156863
0	0.0156863			0.00392157	0.0235294			0.00392157	0.0235294
0	0.0117647			0	0.00784314			0.00392157	0.0235294
0.0352941	0.0784314			0.00392157	0.0117647			0.101961	0.0862745
0	0.0156863			0	0.0117647			0.00392157	0.0196078
0	0.0156863			0.00392157	0.027451			0	0.0156863
0.00392157	0.0156863			0	0.00784314			0.00392157	0.0156863
0	0.0156863			0	0.0117647			0	0.0156863
0.0117647	0.0392157			0.00784314	0.0313726			0.0313726	0.0392157
0	0.0156863			0	0.0156863			0.0431373	0.054902
0	0.00784314			0	0.0117647			0.00392157	0.0235294
0.00392157	0.0117647			0	0.0117647			0	0.0156863
0.0156863	0.00784314			0	0.0117647			0.00392157	0.0196078
0	0.0156863			0	0.00784314			0.383333	0.0784314
0.00392157	0.0117647			0	0.00784314			0.00392157	0.0156863
0	0.00784314			0	0.0117647			0	0.0156863
0	0.00784314			0	0.00784314			0.0196078	0.054902
0	0.0117647			0	0.00784314			0	0.0156863
0	0.00784314			0.00392157	0.0156863			0	0.0117647
0	0.0117647			0.00392157	0.0313726			0.0156863	0.139216
0	0.00784314			0	0.00784314			0	0.0196078
0	0.0117647			0.0470588	0.215686			0.00784314	0.0196078
0.00392157	0.0196078			0.00392157	0.027451			0.00392157	0.0156863
0.115686	0.2			0	0.00784314			0.027451	0.0588235
0	0.0117647			0.00784314	0.0784314			0.0156863	0.141176
0	0.0117647			0.00392157	0.0235294			0.132353	0.0862745
0	0.0156863			0	0.0117647			0.188235	0.101961
0	0.0117647			0.00392157	0.0156863			0.129412	0.0588235
0	0.00784314			0.0872549	0.228431			0.00392157	0.0156863
0.0117647	0.027451			0	0.00784314			0.00392157	0.0235294
0	0.00784314			0	0.00784314			0.309804	0.0588235
0	0.0117647			0.00784314	0.027451			0	0.0156863
0.0392157	0.0235294			0	0.0117647			0.00392157	0.0196078
0	0.0117647			0	0.0117647			0	0.0117647
0	0.0117647			0	0.0117647			0	0.0156863
0	0.00784314			0	0.00784314			0.0117647	0.0235294
0	0.0117647			0.00784314	0.0588235			0.027451	0.0352941
0	0.0117647			0	0.00784314			0	0.0117647
0.00392157	0.0117647			0.00392157	0.0352941			0.0823529	0.141176
0.00392157	0.0156863			0.0392157	0.0901961			0	0.0196078
0	0.00392157			0.00784314	0.027451			0.0117647	0.0196078
0	0.00392157			0	0.0117647			0.00392157	0.0235294
0	0.0156863			0	0.0117647			0.0196078	0.054902
0	0.00784314			0	0.0117647			0.184314	0.156863
0.0235294	0.0470588			0	0.0117647			0.00392157	0.0196078
0	0.0117647			0	0.00784314			0	0.0117647
0.00392157	0.00784314			0.00392157	0.0196078			0.34902	0.113725
0	0.0117647			0.00392157	0.0313726			0.0235294	0.0901961
0.00392157	0.0117647			0.00784314	0.0352941			0.0352941	0.0862745
0	0.0156863			0.00392157	0.0235294			0.00784314	0.0117647
0	0.00784314			0.00392157	0.0156863			0	0.0156863
0	0.0117647			0.00392157	0.0117647			0.368627	0.133333
0	0.0117647			0	0.00784314			0	0.0117647
0	0.0117647			0.00392157	0.0156863			0.027451	0.0941176
0	0.0117647			0	0.00784314			0.00392157	0.0196078
0	0.0156863			0	0.00784314			0	0.0156863
0	0.00784314			0	0.0156863			0	0.027451
0	0.0117647			0.00392157	0.0117647			0	0.0156863
0.0156863	0.054902			0	0.00784314			0.00392157	0.0156863
0	0.0156863			0	0.00392157			0.00392157	0.0235294
0	0.00392157			0	0.00784314			0.0196078	0.0196078
0.00784314	0.027451			0	0.0117647			0	0.0117647
0.00392157	0.0156863			0	0.0117647			0.00392157	0.0196078
0.00392157	0.0156863			0	0.00784314			0	0.0156863
0	0.0117647			0	0.0117647			0	0.0156863
0	0.00392157			0	0.00784314			0.0666667	0.223529
0.0156863	0.0313726			0	0.00784314			0	0.0156863
0.00784314	0.0352941			0.00392157	0.0196078			0.0470588	0.12549
0	0.0117647			0	0.0117647			0	0.0156863
0	0.0156863			0	0.0117647			0.105882	0.0980392
0.00392157	0.0235294			0	0.0117647			0.0627451	0.0588235
0	0.0156863			0	0.00784314			0.0392157	0.0431373
0	0.0117647			0	0.0117647			0	0.0156863
0	0.0156863			0	0.00784314			0.00392157	0.027451
0.0352941	0.0941176			0.0392157	0.152941			0	0.0156863
0	0.00784314			0	0.00784314			0	0.0117647
0	0.0156863			0	0.00784314			0.00392157	0.027451
0.00392157	0.0156863			0	0.0117647			0.0588235	0.121569
0.0235294	0.0588235			0	0.00784314			0	0.0156863
0	0.0117647			0	0.0117647			0.054902	0.14902
0.00392157	0.0117647			0	0.0117647			0	0.0156863
0.00392157	0.0156863			0.0352941	0.133333			0.129412	0.0823529
0.0431373	0.101961			0	0.00784314			0	0.0117647
0.00392157	0.0196078			0	0.00784314			0	0.0156863
0.0196078	0.0745098			0	0.0117647			0.00392157	0.0156863
0	0.0156863			0	0.0156863			0	0.0117647
0	0.0117647			0	0.00784314			0	0.0156863
0.00392157	0.0117647			0	0.00784314			0.00392157	0.0117647
0.0431373	0.105882			0.0156863	0.054902			0.0196078	0.054902
0	0.0156863			0.0117647	0.0470588			0.00392157	0.0235294
0.027451	0.0784314			0	0.00784314			0	0.0117647
0	0.0117647			0	0.00784314			0.0235294	0.0352941
0	0.0117647			0	0.0117647			0	0.0196078
0.0235294	0.0352941			0	0.00784314			0.0745098	0.0862745
0	0.0156863			0	0.0156863			0	0.0117647
0.0784314	0.180392			0	0.00784314			0	0.0117647
0.0666667	0.117647			0	0.00784314			0.00392157	0.0117647
0.0892157	0.054902			0	0.00784314			0.14902	0.0980392
0.00392157	0.0235294			0	0.00784314			0.00392157	0.00784314
0	0.0117647			0.00392157	0.0156863			0.0333333	0.0352941
0.00392157	0.0117647			0	0.0117647			0.196078	0.0392157
0	0.0156863			0	0.00784314			0.00392157	0.0117647
0.0392157	0.145098			0	0.00784314			0.00392157	0.0117647
0.00392157	0.0196078			0.00392157	0.0156863			0.215686	0.0980392
0	0.0117647			0	0.00784314			0.0392157	0.0666667
0.0156863	0.0666667			0	0.00784314			0.0117647	0.0117647
0	0.0117647			0	0.00784314			0.00392157	0.00784314
0.00392157	0.0196078			0.00392157	0.0156863			0.00784314	0.0156863
0	0.0117647			0	0.0117647			0.0313726	0.0509804
0.00392157	0.0117647			0	0.0117647			0.0745098	0.054902
0	0.00784314			0	0.00784314			0.188235	0.184314
0.0156863	0.00392157			0	0.00784314			0.00392157	0.00784314
0.00392157	0.0156863			0	0.00784314			0.00392157	0.00784314
0.00392157	0.0156863			0	0.00784314			0.00392157	0.00784314
0.00392157	0.0196078			0	0.00784314			0.00392157	0.00392157
0	0.0117647			0.0117647	0.0862745			0.00392157	0.00784314
0	0.0117647			0	0.0117647			0.00392157	0.00784314
0	0.0117647			0	0.00784314			0.0588235	0.0431373
0	0.0117647			0	0.0117647			0.113725	0.121569
0	0.0117647			0	0.00784314			0.027451	0.0117647
0	0.00784314			0	0.00784314			0.0509804	0.129412
0	0.0156863			0	0.00784314			0.00392157	0.00784314
0	0.0156863			0	0.00784314			0.00392157	0.00784314
0.00392157	0.0235294			0	0.00784314			0.00392157	0.00784314
0	0.0156863			0	0.00784314			0.0196078	0.0509804
0.00392157	0.0156863			0	0.00784314			0.00392157	0.0156863
0.0156863	0.0627451			0	0.0117647			0.00392157	0.0117647
0	0.0117647			0	0.00784314			0.00392157	0.0117647
0.00392157	0.0117647			0	0.00784314			0.0745098	0.105882
0	0.0117647			0.00392157	0.0117647			0.00392157	0.0117647
0	0.0117647			0	0.00784314			0.00392157	0.00784314
0.0754902	0.2			0	0.00784314			0.00392157	0.00784314
0.0470588	0.0627451			0	0.00784314			0.00392157	0.0117647
0	0.0156863			0	0.0117647			0.027451	0.0509804
0.00392157	0.0117647			0	0.0117647			0.00392157	0.00784314
0	0.0117647			0	0.00784314			0.00392157	0.00784314
0	0.0156863			0	0.00784314			0.00784314	0.0117647
0	0.0156863			0	0.0117647			0.00392157	0.00784314
0	0.0156863			0	0.00784314			0.00392157	0.00784314
0	0.0117647			0	0.00784314			0.00392157	0.00784314
0.0745098	0.192157			0.00392157	0.0235294			0.00392157	0.00784314
0.00784314	0.0196078			0	0.00784314			0.0196078	0.027451
0.00392157	0.0117647			0	0.00784314			0.00392157	0.00784314
0.00392157	0.0117647			0	0.00784314			0.00392157	0.0117647
0	0.0117647			0.00392157	0.0117647			0.00392157	0.0117647
0.00392157	0.0156863			0	0.00784314			0.00392157	0.00784314
0	0.0156863			0	0.00784314			0.00784314	0.0117647
0.027451	0.027451			0	0.00784314			0.00392157	0.00784314
0	0.00784314			0	0.0117647			0.00392157	0.00784314
0.0470588	0.197059			0	0.00784314			0.00392157	0.0117647
0	0.0117647			0	0.0117647			0.00392157	0.00784314
0.00392157	0.0196078			0	0.00784314			0.0156863	0.0156863
0	0.0117647			0	0.00784314			0.00392157	0.0117647
0	0.0117647			0	0.0117647			0.00392157	0.0117647
0.00392157	0.0117647			0	0.00784314			0.00392157	0.0117647
0	0.0117647			0	0.00784314			0.258824	0.113725
0.109804	0.113725			0	0.00784314			0.00392157	0.00784314
0.00392157	0.0196078			0	0.00784314			0.0196078	0.0196078
0	0.0117647			0.00784314	0.00784314			0.388235	0.196078
0	0.0117647			0	0.00784314			0.00392157	0.00784314
0.00784314	0.0431373			0.00392157	0.0156863			0.027451	0.027451
0	0.0156863			0	0.00784314			0.12549	0.129412
0.117647	0.054902			0	0.00784314			0.00392157	0.00784314
0	0.0117647			0	0.00784314			0.00392157	0.0117647
0	0.0117647			0	0.00784314			0.00392157	0.0117647
0	0.0156863			0	0.0117647			0.0627451	0.0901961
0.00392157	0.0156863			0	0.00784314			0.0823529	0.0588235
0	0.0117647			0	0.00784314			0.00392157	0.0156863
0	0.0117647			0	0.00784314			0.00392157	0.00784314
0	0.0156863			0	0.00784314			0.00392157	0.00784314
0	0.0117647			0	0.0117647			0.00392157	0.00784314
0	0.0117647			0	0.00784314			0.0823529	0.109804
0	0.0156863			0	0.00784314			0.00392157	0.0117647
0	0.0117647			0	0.00784314			0.0666667	0.054902
0	0.0117647			0	0.00784314			0.00392157	0.00784314
0	0.0117647			0	0.00784314			0.00392157	0.00784314
0.0313726	0.0352941			0	0.00784314			0.00392157	0.00784314
0	0.0117647			0	0.00784314			0.0196078	0.027451
0	0.0117647			0	0.0117647			0.0117647	0.0196078
0	0.0117647			0	0.0117647			0.027451	0.0352941
0	0.0156863			0	0.00784314			0.054902	0.109804
0	0.0117647			0	0.0117647			0.00392157	0.00784314
0	0.00784314			0	0.0117647			0.00392157	0.00784314
0	0.0196078			0	0.00392157			0.00784314	0.0117647
0	0.0117647			0	0.0117647			0.00392157	0.0117647
0.00784314	0.027451			0	0.0117647			0.00392157	0.0117647
0	0.0117647			0	0.0117647			0.0509804	0.0627451
0	0.0117647			0	0.00784314			0.203922	0.0313726
0	0.0117647			0	0.0117647			0.00392157	0.0117647
0	0.0156863			0.00392157	0.0156863			0.105882	0.165686
0	0.0156863			0	0.0117647			0.00392157	0.0117647
0	0.0117647			0	0.00784314			0.0745098	0.0627451
0	0.0117647			0	0.0117647			0.00392157	0.0156863
0	0.0117647			0	0.0117647			0.00392157	0.0117647
0.00392157	0.0196078			0	0.0117647			0.00392157	0.00784314
0	0.0117647			0	0.027451			0.0588235	0.101961
0	0.0156863			0	0.0196078			0.00392157	0.00784314
0.00392157	0.0196078			0.00392157	0.0509804			0.00392157	0.00784314
0.00392157	0.0156863			0	0.0196078			0.141176	0.141176
0	0.0156863			0	0.0196078			0.00392157	0.00784314
0.00392157	0.0117647			0.00392157	0.0235294			0.00392157	0.0117647
0	0.0117647			0	0.0196078			0.0352941	0.0431373
0	0.0156863			0	0.0196078			0.00784314	0.0156863
0	0.0196078			0	0.0196078			0.00392157	0.00784314
0	0.0156863			0.00392157	0.0196078			0.00392157	0.00784314
0	0.0196078			0	0.027451			0.00392157	0.0117647
0	0.0117647			0.0509804	0.0392157			0.32549	0.160784
0.00392157	0.0117647			0	0.0196078			0.00784314	0.0156863
0	0.0196078			0.00392157	0.0352941			0.0352941	0.0470588
0.00392157	0.0156863			0	0.0117647			0.105882	0.133333
0	0.0235294			0	0.0156863			0.0392157	0.0705882
0	0.0156863			0.00392157	0.0156863			0.00392157	0.0156863
0.00392157	0.0156863			0	0.0196078			0.0117647	0.0235294
0	0.0117647			0	0.0156863			0.00784314	0.0156863
0	0.0117647			0	0.0156863			0.0117647	0.0117647
0	0.0156863			0	0.0196078			0.00392157	0.00784314
0	0.0117647			0	0.0235294			0.00392157	0.0117647
0.00392157	0.0156863			0	0.0196078			0.00392157	0.00784314
0.0196078	0.0470588			0	0.0156863			0.00392157	0.00784314
0.270588	0.0745098			0	0.0196078			0.0470588	0.109804
0.00392157	0.0156863			0	0.0156863			0.00392157	0.00784314
0	0.0156863			0	0.0156863			0.00392157	0.0117647
0	0.0156863			0	0.0196078			0.0156863	0.0235294
0	0.0156863			0	0.0196078			0.0196078	0.027451
0.00392157	0.027451			0	0.0156863			0.00392157	0.0117647
0.00392157	0.0196078			0	0.0196078			0.00392157	0.00784314
0.00784314	0.0235294			0	0.0196078			0.0666667	0.0980392
0	0.0156863			0.00784314	0.0196078			0.00392157	0.00784314
0.227451	0.121569			0	0.0196078			0.00392157	0.00784314
0.0196078	0.0509804			0.00392157	0.0352941			0.00392157	0.00784314
0.105882	0.2			0	0.0156863			0.00392157	0.00784314
0	0.0196078			0.00392157	0.0196078			0.00784314	0.0156863
0.00392157	0.0156863			0	0.0196078			0.00392157	0.0156863
0	0.0156863			0	0.0196078			0.054902	0.0666667
0.00392157	0.0196078			0	0.0196078			0.00392157	0.00784314
0	0.0196078			0	0.0156863			0.121569	0.121569
0.00392157	0.0196078			0	0.0196078			0.00392157	0.0117647
0.00392157	0.0313726			0	0.0156863			0.00392157	0.00784314
0.00392157	0.0196078			0.00392157	0.0156863			0.223529	0.156863
0.0235294	0.0745098			0	0.0235294			0.00392157	0.00784314
0.137255	0.192157			0	0.027451			0.00392157	0.0117647
0.00392157	0.0313726			0	0.0196078			0.00392157	0.00784314
0.00392157	0.0196078			0	0.0156863			0.00392157	0.00784314
0.0470588	0.072549			0.00392157	0.027451			0.00392157	0.00784314
0.0352941	0.0862745			0	0.0156863			0.00392157	0.00784314
0.0196078	0.0470588			0	0.0196078			0.00784314	0.00784314
0	0.0156863			0	0.0156863			0.00392157	0.00784314
0	0.0156863			0	0.0156863			0.0156863	0.027451
0.00392157	0.0196078			0	0.0156863			0.00392157	0.00784314
0.00392157	0.0235294			0	0.0196078			0.0431373	0.0509804
0.00392157	0.0156863			0.00392157	0.0313726			0.0117647	0.027451
0.0509804	0.0313726			0	0.0156863			0.00392157	0.00784314
0.00392157	0.0196078			0	0.0156863			0.0156863	0.0235294
0.0470588	0.0313726			0	0.0156863			0.00392157	0.00784314
0	0.0156863			0	0.0156863			0.00392157	0.00784314
0.00392157	0.0156863			0	0.0156863			0.00784314	0.0156863
0	0.0156863			0	0.0196078			0.00392157	0.00784314
0.00392157	0.0156863			0	0.0196078			0.0235294	0.0235294
0.00392157	0.0156863			0	0.0156863			0.00392157	0.00784314
0.00392157	0.0156863			0	0.0156863			0.0313726	0.054902
0.0196078	0.0313726			0	0.0196078			0.00392157	0.0117647
0	0.0117647			0	0.0235294			0.0117647	0.0196078
0.00392157	0.0196078			0	0.0196078			0.00392157	0.00784314
0.0431373	0.117647			0	0.0156863			0.164706	0.113725
0.00392157	0.0117647			0	0.0156863			0.00392157	0.0117647
0	0.0156863			0	0.0156863			0.00392157	0.00784314
0.0156863	0.054902			0	0.0196078			0.00392157	0.00784314
0	0.0156863			0	0.0156863			0.113725	0.0941176
0.027451	0.0862745			0	0.0196078			0.0784314	0.0823529
0.00392157	0.00784314			0	0.0196078			0.0156863	0.0431373
0.00392157	0.0196078			0	0.0156863			0.0313726	0.0509804
0.00392157	0.0156863			0	0.0235294			0.0235294	0.0431373
0.00392157	0.0156863			0	0.0196078			0.00392157	0.00784314
0.0235294	0.0705882			0	0.0196078			0.00392157	0.00784314
0.027451	0.0196078			0	0.0156863			0.00392157	0.0117647
0.00392157	0.0196078			0	0.0196078			0.00392157	0.00784314
0.00392157	0.0196078			0.00392157	0.0235294			0.00392157	0.0156863
0.0117647	0.027451			0	0.0156863			0.0392157	0.0627451
0.0156863	0.0117647			0	0.0196078			0	0.00784314
0.305882	0.341176			0	0.0196078			0	0.00784314
0.00392157	0.0196078			0	0.0156863			0.0745098	0.0666667
0	0.0196078			0	0.0196078			0	0.00784314
0.0117647	0.054902			0	0.0196078			0	0.00784314
0.0313726	0.0941176			0	0.0156863			0	0.00784314
0.00392157	0.0156863			0	0.0196078			0.027451	0.0235294
0.00392157	0.0156863			0.00392157	0.0196078			0.00392157	0.00784314
0.0196078	0.0509804			0.00784314	0.0156863			0.101961	0.145098
0.0117647	0.0431373			0	0.0156863			0.00392157	0.0196078
0.00392157	0.00784314			0	0.0156863			0.00784314	0.0156863
0.00392157	0.0117647			0	0.0196078			0.0117647	0.0117647
0	0.0196078			0	0.0196078			0.137255	0.0627451
0	0.0196078			0.00784314	0.0401961			0	0.00784314
0.00392157	0.0156863			0.00392157	0.0196078			0.00392157	0.00784314
0.113725	0.184314			0.00392157	0.0196078			0.00392157	0.00784314
0.00392157	0.0156863			0.00784314	0.0745098			0.0352941	0.0627451
0.0117647	0.0117647			0	0.0156863			0	0.00784314
0	0.0196078			0	0.0156863			0.00784314	0.00784314
0.898039	0.0196078			0	0.0196078			0	0.00784314
0.00392157	0.0156863			0	0.0196078			0	0.00784314
0.00392157	0.0117647			0	0.0196078			0.00392157	0.0117647
0.00392157	0.0235294			0	0.0156863			0.00392157	0.00784314
0.00392157	0.0196078			0.00392157	0.0392157			0.0470588	0.00784314
0.00392157	0.0196078			0	0.0156863			0.145098	0.133333
0.0235294	0.0313726			0	0.0313726			0.00392157	0.00784314
0.00392157	0.0196078			0	0.0156863			0.0588235	0.0901961
0	0.0156863			0	0.0156863			0.282353	0.152941
0.176471	0.333333			0	0.0196078			0.00392157	0.00392157
0.027451	0.0980392			0	0.0156863			0.0588235	0.0627451
0.00392157	0.0313726			0	0.0156863			0.00392157	0.00784314
0.00784314	0.0156863			0	0.0156863			0.0352941	0.0431373
0.00784314	0.0196078			0	0.0156863			0.00392157	0.00784314
0.0235294	0.054902			0.0313726	0.0862745			0.329412	0.0784314
0	0.0156863			0	0.0156863			0.0156863	0.0156863
0.00392157	0.0156863			0.00392157	0.0235294			0.0745098	0.0588235
0.00392157	0.0156863			0	0.0156863			0.0941176	0.152941
0.0352941	0.117647			0	0.0156863			0.00784314	0.0117647
0.0235294	0.0313726			0.00392157	0.0313726			0.00392157	0.00784314
0	0.0156863			0	0.0196078			0.00392157	0.00784314
0.00392157	0.0235294			0	0.0156863			0.00392157	0.0117647
0.00392157	0.0196078			0	0.0196078			0.101961	0.0941176
0	0.0196078			0.0156863	0.156863			0.00392157	0.00784314
0	0.0117647			0	0.0156863			0.00392157	0.00784314
0.00784314	0.0235294			0	0.0156863			0.0117647	0.0156863
0	0.0235294			0.00784314	0.0352941			0.0392157	0.027451
0	0.0156863			0	0.0196078			0.00392157	0.0117647
0.00392157	0.0235294			0.00392157	0.027451			0.00392157	0.0156863
0.00392157	0.0352941			0	0.0156863			0.00392157	0.0117647
0	0.0196078			0.00392157	0.0156863			0.00392157	0.00784314
0	0.0196078			0	0.0156863			0.0117647	0.0117647
0.0156863	0.0470588			0	0.0156863			0.00392157	0.0117647
0	0.0117647			0.0196078	0.103922			0.0705882	0.0823529
0.0588235	0.145098			0.00392157	0.0196078			0.0352941	0.0588235
0	0.0156863			0	0.0156863			0.00784314	0.0156863
0	0.0156863			0.00392157	0.0313726			0.101961	0.0666667
0	0.0156863			0	0.0156863			0.00392157	0.00784314
0	0.0117647			0	0.0156863			0.00392157	0.0117647
0.00784314	0.0313726			0	0.0156863			0.0117647	0.0196078
0	0.027451			0	0.0196078			0.00784314	0.0156863
0.00392157	0.0156863			0	0.0156863			0.0627451	0.0862745
0.0352941	0.0784314			0.00784314	0.0313726			0.0235294	0.0509804
0.0117647	0.0313726			0.00392157	0.0196078			0.00392157	0.00392157
0	0.0156863			0	0.0196078			0.00392157	0.0117647
0.00392157	0.0235294			0.00392157	0.0156863			0.00784314	0.00784314
0.0352941	0.109804			0	0.0196078			0.0196078	0.0392157
0.00392157	0.0156863			0	0.0156863			0.00392157	0.0117647
0	0.0156863			0	0.0156863			0.0117647	0.0156863
0.00392157	0.0196078			0	0.0196078			0.00392157	0.00784314
0.00392157	0.0156863			0.0156863	0.0313726			0.0156863	0.0156863
0	0.0156863			0	0.0156863			0.101961	0.0901961
0.0117647	0.027451			0.00392157	0.0235294			0.0117647	0.0156863
0.00392157	0.0156863			0	0.0196078			0.0784314	0.0627451
0.00392157	0.0117647			0	0.0156863			0.00392157	0.00784314
0.0235294	0.0666667			0	0.0156863			0.0352941	0.0509804
0	0.0156863			0	0.0156863			0.00392157	0.0156863
0	0.0117647			0	0.0156863			0.00392157	0.00784314
0	0.0156863			0	0.0196078			0.0117647	0.0156863
0.00392157	0.0235294			0	0.0196078			0.0431373	0.0313726
0	0.0156863			0.0196078	0.0745098			0.00392157	0.00784314
0.00392157	0.0156863			0	0.0196078			0.0431373	0.0509804
0.0196078	0.0607843			0	0.0156863			0.00784314	0.0156863
0.00784314	0.027451			0	0.0156863			0.0352941	0.054902
0.00392157	0.027451			0	0.0196078			0.0509804	0.101961
0.00392157	0.0196078			0.00392157	0.0196078			0.00392157	0.0117647
0.00392157	0.0235294			0	0.0156863			0.00392157	0.00784314
0	0.0156863			0	0.0156863			0.00392157	0.00784314
0	0.0235294			0	0.0156863			0.211765	0.12549
0.00392157	0.0117647			0	0.0156863			0.0509804	0.0666667
0	0.0156863			0	0.0196078			0.0196078	0.00784314
0.0117647	0.0196078			0	0.0196078			0.027451	0.0313726
0.027451	0.0392157			0.0156863	0.0313726			0.12549	0.133333
0	0.0156863			0.00392157	0.0235294			0.00784314	0.0196078
0.00392157	0.0235294			0	0.0156863			0.00392157	0.0117647
0.027451	0.0784314			0	0.0156863			0.0117647	0.0117647
0.00392157	0.0156863			0	0.0156863			0.00392157	0.0117647
0	0.0196078			0	0.0235294			0.282353	0.113725
0	0.0117647			0	0.0196078			0.113725	0.168627
0.00392157	0.0196078			0	0.0196078			0.00784314	0.0117647
0	0.0117647			0	0.0196078			0.00392157	0.00784314
0	0.0196078			0	0.0156863			0.00392157	0.00784314
0.00392157	0.0156863			0	0.0196078			0.00392157	0.00784314
0	0.0156863			0	0.0196078			0.0941176	0.101961
0	0.0117647			0	0.0156863			0.00392157	0.0117647
0	0.0156863			0.0196078	0.0666667			0.00784314	0.0156863
0.337255	0.0313726			0.0156863	0.0578431			0.00392157	0.0117647
0.00784314	0.027451			0	0.0196078			0.2	0.168627
0.027451	0.0490196			0	0.0117647			0.0470588	0.0745098
0.00392157	0.0156863			0	0.0156863			0.00392157	0.0117647
0	0.0156863			0	0.0156863			0.129412	0.0901961
0.00392157	0.0156863			0	0.0117647			0.00392157	0.0117647
0	0.0117647			0.00392157	0.027451			0.360784	0.113725
0	0.0117647			0	0.0156863			0.027451	0.0509804
0	0.0156863			0	0.0196078			0.25098	0.027451
0.12549	0.211765			0	0.0156863			0.00392157	0.0117647
0.00392157	0.0117647			0.00392157	0.0235294			0.0156863	0.0392157
0.113725	0.0627451			0	0.0156863			0.0352941	0.0509804
0	0.0117647			0	0.0156863			0.129412	0.027451
0.00392157	0.0235294			0	0.0196078			0.12549	0.188235
0.0392157	0.0431373			0.00392157	0.0196078			0.00392157	0.00784314
0.00392157	0.0156863			0	0.0196078			0.176471	0.192157
0	0.0156863			0.0313726	0.0431373			0.0627451	0.105882
0.027451	0.054902			0	0.0196078			0.188235	0.14902
0	0.0196078			0	0.0313726			0.0588235	0.0745098
0	0.0156863			0.00392157	0.0196078			0.203922	0.0862745
0.0509804	0.105882			0	0.0156863			0.00392157	0.0117647
0	0.0156863			0	0.0196078			0.0431373	0.0666667
0	0.0156863			0	0.0196078			0.00392157	0.0117647
0	0.0156863			0	0.0156863			0.00392157	0.0156863
0.027451	0.133333			0	0.0235294			0.0627451	0.0901961
0	0.0156863			0	0.0196078			0.00392157	0.00784314
0	0.0117647			0	0.0156863			0.00392157	0.0117647
0	0.0156863			0	0.0196078			0.00392157	0.0156863
0.00392157	0.0235294			0	0.0196078			0.145098	0.137255
0.00784314	0.0235294			0	0.0156863			0.0470588	0.0705882
0.00392157	0.0235294			0	0.0156863			0.00392157	0.0117647
0.027451	0.0509804			0	0.0156863			0.00784314	0.00784314
0	0.0196078			0	0.0156863			0.0156863	0.0313726
0.0156863	0.0784314			0	0.0117647			0.00392157	0.00392157
0.0392157	0.0509804			0	0.027451			0.0823529	0.0745098
0.00392157	0.0156863			0	0.0235294			0.00784314	0.00784314
0.0431373	0.12549			0	0.0196078			0.00392157	0.00784314
0	0.0117647			0	0.0196078			0.00392157	0.00784314
0	0.0156863			0	0.0156863			0.0862745	0.0784314
0	0.0117647			0	0.0156863			0.00784314	0.0196078
0	0.0196078			0.00392157	0.0196078			0.0117647	0.0156863
0	0.0196078			0	0.0196078			0.0627451	0.0627451
0.00392157	0.0156863			0	0.0156863			0.0235294	0.0470588
0	0.0117647			0	0.027451			0.00392157	0.00784314
0	0.0117647			0	0.0156863			0.00392157	0.00784314
0	0.0156863			0.00392157	0.0196078			0.0627451	0.0784314
0.00392157	0.0156863			0	0.0196078			0.00392157	0.00784314
0.00392157	0.0196078			0.0156863	0.0666667			0.00392157	0.00784314
0	0.0156863			0	0.0196078			0.054902	0.0784314
0	0.0156863			0	0.0156863			0.00392157	0.00784314
0	0.0156863			0	0.0284314			0.054902	0.0588235
0.137255	0.202941			0.00392157	0.0196078			0.145098	0.0784314
0.0196078	0.0705882			0	0.0196078			0.0235294	0.0196078
0.00392157	0.0156863			0	0.0196078			0.00392157	0.0156863
0	0.0156863			0	0.0235294			0.0313726	0.0313726
0	0.0156863			0.00392157	0.0470588			0.00784314	0.00784314
0	0.0117647			0	0.0235294			0.027451	0.0588235
0.00392157	0.0196078			0.00392157	0.0196078			0.0705882	0.145098
0.00392157	0.0156863			0	0.0196078			0.00392157	0.00392157
0.00392157	0.0117647			0	0.0196078			0.00392157	0.00392157
0.0117647	0.0313726			0	0.0156863			0.0313726	0.027451
0	0.0156863			0	0.0196078			0.00392157	0.00392157
0	0.0117647			0	0.0156863			0.00392157	0.00784314
0	0.0156863			0	0.0156863			0.00392157	0.00784314
0	0.0156863			0	0.0196078			0.0784314	0.0784314
0	0.0117647			0	0.0156863			0.00392157	0.00784314
0.00392157	0.027451			0.00392157	0.0156863			0.00392157	0.00784314
0.00392157	0.0156863			0.00392157	0.0117647			0.00392157	0.00784314
0	0.0117647			0	0.0117647			0.0156863	0.0117647
0	0.0117647			0	0.0117647			0.0509804	0.105882
0.00784314	0.0156863			0.0117647	0.0411765			0.00392157	0.00784314
0	0.0156863			0	0.0117647			0.0470588	0.0862745
0.00392157	0.0156863			0	0.00784314			0.00392157	0.00784314
0	0.0156863			0	0.0156863			0.00392157	0.0117647
0	0.0156863			0	0.0117647			0.00392157	0.00784314
0.0352941	0.0470588			0	0.0117647			0.0705882	0.0431373
0	0.027451			0.00392157	0.0117647			0	0.00784314
0	0.00784314			0.00392157	0.0156863			0.0627451	0.145098
0	0.0117647			0	0.0156863			0.32549	0.529412
0	0.0117647			0.00392157	0.0156863			0.117647	0.14902
0	0.0117647			0	0.00784314			0.0470588	0.054902
0.00784314	0.0196078			0	0.0117647			0	0.00784314
0	0.0156863			0	0.00784314			0	0.00784314
0	0.0117647			0	0.0117647			0.0588235	0.0196078
0	0.0156863			0.0431373	0.0941176			0	0.00784314
0	0.0117647			0	0.0117647			0.00392157	0.00784314
0	0.0156863			0	0.0117647			0.0352941	0.0627451
0	0.0156863			0.00392157	0.0235294			0.0941176	0.0588235
0	0.0156863			0	0.0117647			0.00392157	0.00784314
0	0.0156863			0	0.0117647			0.00392157	0.00784314
0	0.0117647			0	0.0117647			0	0.00784314
0	0.0156863			0	0.0117647			0	0.00784314
0	0.0117647			0	0.0117647			0.0980392	0.121569
0	0.0156863			0	0.0117647			0	0.00784314
0	0.0117647			0	0.00784314			0	0.00784314
0.117647	0.0941176			0	0.0117647			0.00392157	0.0117647
0.0901961	0.0784314			0	0.0147059			0.00392157	0.00784314
0.0313726	0.0627451			0	0.0117647			0	0.00784314
0.0117647	0.0352941			0	0.0117647			0.00392157	0.0117647
0	0.0156863			0.0313726	0.160784			0.00392157	0.0117647
0	0.0156863			0	0.0117647			0	0.0107843
0.00392157	0.027451			0	0.0117647			0.0156863	0.0235294
0	0.0156863			0	0.0117647			0.0470588	0.0392157
0.00784314	0.0784314			0.00392157	0.0156863			0	0.00784314
0	0.0156863			0	0.0117647			0.00392157	0.00784314
0.0156863	0.0313726			0	0.0117647			0.00392157	0.0117647
0.00784314	0.00784314			0.00392157	0.027451			0.00392157	0.00784314
0	0.0117647			0	0.0117647			0.00392157	0.00784314
0	0.0156863			0	0.00784314			0	0.0117647
0	0.0156863			0	0.0117647			0.00392157	0.00784314
0.219608	0.141176			0	0.00784314			0	0.00784314
0	0.0117647			0	0.00784314			0.0470588	0.0666667
0	0.0156863			0	0.0117647			0.00392157	0.0117647
0	0.0156863			0	0.0156863			0.00392157	0.00784314
0.00392157	0.0156863			0	0.0117647			0.0813726	0.0509804
0	0.0117647			0	0.0117647			0.00392157	0.00784314
0	0.0156863			0	0.0117647			0.00392157	0.00784314
0	0.0156863			0	0.00784314			0.00392157	0.00784314
0.00784314	0.0235294			0	0.0117647			0	0.00784314
0.00392157	0.0196078			0	0.0117647			0.00392157	0.00784314
0	0.0156863			0	0.0117647			0.00392157	0.0117647
0.00392157	0.0196078			0	0.0117647			0.0313726	0.0431373
0.0784314	0.14902			0	0.0117647			0	0.00784314
0	0.0156863			0	0.0117647			0	0.0117647
0	0.0117647			0	0.0117647			0.00392157	0.0117647
0	0.0196078			0	0.0117647			0	0.00784314
0	0.0156863			0	0.0117647			0.00392157	0.00784314
0	0.0117647			0	0.0117647			0.00392157	0.0117647
0.00392157	0.0156863			0	0.0117647			0.147059	0.0745098
0.00784314	0.0196078			0	0.0117647			0.00392157	0.0117647
0	0.0156863			0	0.0117647			0.0980392	0.109804
0	0.0117647			0	0.0117647			0.0588235	0.0627451
0.00392157	0.0156863			0	0.0117647			0.0156863	0.0117647
0	0.00784314			0	0.0117647			0.00392157	0.00784314
0.00392157	0.0156863			0	0.00784314			0.0666667	0.077451
0	0.0117647			0	0.0117647			0.00392157	0.0117647
0	0.0156863			0	0.0156863			0	0.00784314
0	0.0156863			0	0.0117647			0.00392157	0.00784314
0.0352941	0.0117647			0	0.0156863			0.0588235	0.0676471
0	0.0156863			0	0.0196078			0	0.00784314
0	0.00784314			0	0.0117647			0	0.00784314
0.00392157	0.0156863			0	0.0117647			0.00392157	0.0156863
0.0431373	0.0117647			0.00392157	0.0235294			0	0.00784314
0	0.0117647			0	0.0156863			0	0.00784314
0	0.0156863			0	0.0117647			0	0.00784314
0.0313726	0.0352941			0	0.0117647			0.00392157	0.00784314
0	0.0117647			0	0.0117647			0.00392157	0.0235294
0.00392157	0.0117647			0	0.0117647			0.00392157	0.0117647
0	0.0156863			0	0.0156863			0	0.0156863
0.00392157	0.0156863			0	0.0117647			0	0.00784314
0	0.0156863			0	0.0117647			0.00392157	0.0117647
0.00392157	0.0156863			0	0.0117647			0	0.0117647
0	0.0156863			0	0.00784314			0	0.00784314
0.00784314	0.0313726			0	0.0156863			0	0.00784314
0.027451	0.0666667			0	0.0117647			0.0705882	0.0686275
0	0.0156863			0	0.0117647			0.00392157	0.0235294
0	0.0156863			0	0.0117647			0	0.00784314
0.00392157	0.0117647			0	0.00784314			0.0313726	0.0235294
0.00392157	0.0235294			0	0.0117647			0	0.0117647
0	0.0117647			0	0.0196078			0.0705882	0.0588235
0	0.0117647			0.0156863	0.270588			0	0.00784314
0.00392157	0.0117647			0.00392157	0.0196078			0.235294	0.129412
0.0117647	0.0156863			0	0.0117647			0.0117647	0.0235294
0.0117647	0.0392157			0	0.0156863			0	0.0117647
0.00392157	0.0196078			0	0.0117647			0	0.00784314
0	0.0156863			0	0.0117647			0.00392157	0.00784314
0.00392157	0.0117647			0.0196078	0.0705882			0.00392157	0.00784314
0	0.0156863			0	0.00784314			0	0.00784314
0	0.0156863			0.00392157	0.0156863			0	0.00392157
0.00392157	0.0196078			0	0.0117647			0.00392157	0.00784314
0	0.0117647			0	0.0117647			0.270588	0.0823529
0	0.0117647			0	0.0156863			0	0.00784314
0.0392157	0.0313726			0	0.0117647			0.117647	0.113725
0.00392157	0.0156863			0	0.00784314			0	0.00784314
0.0196078	0.054902			0.00392157	0.0196078			0	0.00784314
0	0.00784314			0	0.0117647			0.00784314	0.0156863
0	0.0156863			0	0.0235294			0	0.00784314
0	0.0117647			0.00392157	0.0156863			0	0.00784314
0	0.0117647			0.0196078	0.231373			0	0.0117647
0	0.0196078			0	0.0117647			0.309804	0.176471
0	0.0117647			0	0.0117647			0	0.00784314
0.00392157	0.0196078			0	0.0117647			0.152941	0.101961
0	0.0156863			0	0.0117647			0	0.00784314
0.00392157	0.0196078			0	0.0156863			0	0.00784314
0	0.0117647			0	0.00784314			0.00392157	0.0117647
0	0.0156863			0	0.00784314			0.00392157	0.0235294
0	0.0156863			0	0.0156863			0	0.00784314
0.0313726	0.0666667			0	0.0117647			0	0.0117647
0.117647	0.239216			0	0.0117647			0	0.00784314
0.0470588	0.137255			0	0.00784314			0.00392157	0.00784314
0	0.0117647			0	0.0117647			0	0.00784314
0	0.00784314			0	0.0117647			0.00392157	0.00784314
0	0.0117647			0	0.0117647			0	0.00784314
0.00392157	0.0117647			0.0470588	0.129412			0	0.00784314
0.00392157	0.0196078			0	0.0117647			0	0.00784314
0.00392157	0.0156863			0	0.0117647			0	0.00784314
0	0.0196078			0	0.0156863			0.00392157	0.00784314
0	0.0117647			0	0.0117647			0.0980392	0.152941
0	0.0117647			0	0.0117647			0	0.00784314
0.00392157	0.0117647			0	0.00784314			0.0117647	0.0156863
0.00784314	0.00784314			0	0.0117647			0.0117647	0.0196078
0.00196078	0.0117647			0	0.0117647			0	0.0117647
0.00392157	0.0196078			0	0.0117647			0.00392157	0.0117647
0.00784314	0.0313726			0	0.0235294			0	0.00784314
0	0.0156863			0.027451	0.156863			0.0235294	0.0196078
0	0.0117647			0	0.0117647			0.00392157	0.00784314
0.00392157	0.0156863			0	0.0117647			0	0.00784314
0	0.0117647			0	0.0117647			0	0.00784314
0.00392157	0.0117647			0	0.00784314			0.00392157	0.0156863
0.00784314	0.0352941			0	0.00784314			0.00784314	0.0156863
0	0.0156863			0	0.00784314			0	0.00784314
0.00392157	0.0156863			0	0.0117647			0.00392157	0.0156863
0.0245098	0.0862745			0	0.0117647			0	0.00784314
0	0.0156863			0.00392157	0.0196078			0	0.00784314
0.00392157	0.0196078			0	0.0156863			0	0.00784314
0	0.0156863			0	0.00784314			0.0509804	0.0431373
0.00392157	0.0117647			0	0.0117647			0.109804	0.121569
0.00392157	0.0156863			0	0.0117647			0	0.00784314
0	0.0156863			0	0.0313726			0	0.00784314
0.0352941	0.0196078			0.00392157	0.0235294			0	0.00784314
0	0.0156863			0	0.0156863			0	0.00784314
0	0.0156863			0	0.00784314			0.054902	0.0745098
0	0.0245098			0	0.0117647			0.00392157	0.00784314
0.0156863	0.054902			0	0.0117647			0	0.00784314
0	0.0156863			0	0.0117647			0	0.00784314
0.027451	0.121569			0	0.0117647			0.00392157	0.00784314
0.00392157	0.0196078			0	0.0156863			0.00392157	0.0117647
0.00392157	0.0235294			0	0.00784314			0.00392157	0.00784314
0.0235294	0.0823529			0	0.0196078			0.0509804	0.0509804
0.00784314	0.0235294			0	0.0117647			0	0.00784314
0.0509804	0.0627451			0	0.0117647			0	0.00784314
0.0156863	0.0509804			0	0.00784314			0	0.00784314
0	0.0235294			0	0.00784314			0.00392157	0.00784314
0.00392157	0.0235294			0	0.0117647			0.00392157	0.00784314
0	0.0235294			0.00392157	0.0352941			0.00392157	0.0117647
0	0.0196078			0	0.00784314			0.129412	0.0901961
0	0.0235294			0	0.00784314			0.0823529	0.0901961
0	0.0235294			0.00392157	0.0117647			0	0.00784314
0	0.0235294			0	0.00784314			0.00392157	0.00784314
0	0.0196078			0	0.00784314			0	0.00784314
0	0.0235294			0	0.0117647			0.00392157	0.0117647
0.0156863	0.027451			0	0.0117647			0.00392157	0.0117647
0	0.0156863			0	0.00784314			0.00392157	0.00784314
0	0.0196078			0	0.0117647			0	0.00784314
0	0.0196078			0	0.0117647			0.00392157	0.0117647
0	0.0156863			0	0.0117647			0.00392157	0.00784314
0.00392157	0.0235294			0.00392157	0.0196078			0.0823529	0.109804
0	0.0235294			0	0.0117647			0.00392157	0.0117647
0	0.0196078			0	0.0117647			0.00392157	0.0196078
0.00392157	0.0235294			0.00392157	0.0117647			0.207843	0.109804
0.0862745	0.145098			0	0.0117647			0.0980392	0.0431373
0	0.0196078			0	0.00784314			0.0745098	0.152941
0	0.0235294			0	0.00784314			0.00392157	0.0117647
0	0.0235294			0	0.00784314			0.00392157	0.0156863
0.121569	0.0196078			0	0.00784314			0.00392157	0.00784314
0.00392157	0.0235294			0.00392157	0.0156863			0	0.00784314
0	0.0196078			0	0.00784314			0.0107843	0.0156863
0	0.0196078			0	0.00784314			0.00392157	0.00784314
0.0352941	0.0627451			0	0.00784314			0.0196078	0.0470588
0.00392157	0.0235294			0	0.00784314			0.00392157	0.00784314
0	0.0196078			0	0.0156863			0.0313726	0.054902
0	0.0196078			0	0.0117647			0.00392157	0.0117647
0	0.0196078			0	0.00784314			0.00784314	0.0117647
0	0.0196078			0.00784314	0.0352941			0.00392157	0.00784314
0	0.0196078			0.00392157	0.0156863			0.00392157	0.00784314
0	0.0196078			0	0.0117647			0.027451	0.0196078
0.00784314	0.0392157			0.0313726	0.137255			0.0745098	0.121569
0	0.0196078			0	0.00784314			0.00392157	0.0117647
0	0.0196078			0.0235294	0.0862745			0.0431373	0.0980392
0	0.0235294			0.0196078	0.121569			0.00392157	0.00784314
0.00392157	0.0235294			0	0.00784314			0.00392157	0.00784314
0	0.0196078			0	0.00392157			0	0.00784314
0.0313726	0.0627451			0	0.0156863			0.00392157	0.00784314
0	0.0156863			0	0.0156863			0.113725	0.101961
0.0470588	0.109804			0	0.0117647			0.00392157	0.00784314
0.0431373	0.109804			0	0.00784314			0.105882	0.113725
0	0.0196078			0	0.0117647			0.0313726	0.0470588
0.0392157	0.0823529			0	0.0117647			0.145098	0.00784314
0.0196078	0.0431373			0.00392157	0.0156863			0.0823529	0.109804
0	0.0235294			0	0.00784314			0.00392157	0.00784314
0.0196078	0.0392157			0.0117647	0.121569			0.0509804	0.0156863
0	0.0235294			0	0.0117647			0.141176	0.0823529
0	0.0196078			0	0.0117647			0.121569	0.184314
0	0.0156863			0	0.00784314			0.00392157	0.0117647
0.00392157	0.0235294			0	0.0117647			0.0862745	0.101961
0	0.027451			0	0.0117647			0.00392157	0.0117647
0	0.0196078			0	0.00784314			0	0.00784314
0.0156863	0.0313726			0	0.00784314			0.0352941	0.0901961
0.0196078	0.027451			0.00392157	0.0117647			0.00784314	0.0196078
0.00784314	0.0352941			0	0.00784314			0.0980392	0.196078
0.0196078	0.0784314			0	0.0117647			0.027451	0.0313726
0.0352941	0.0509804			0	0.0117647			0.0666667	0.0666667
0.027451	0.0980392			0.00392157	0.0117647			0.00392157	0.00784314
0	0.0196078			0	0.00784314			0.00392157	0.00784314
0	0.0235294			0	0.0117647			0	0.00784314
0	0.0156863			0	0.0117647			0.0588235	0.0470588
0.0156863	0.0313726			0	0.0117647			0.0705882	0.0588235
0	0.0196078			0.00392157	0.0235294			0.00392157	0.00784314
0.0470588	0.0901961			0	0.0156863			0.00392157	0.00784314
0.0156863	0.0509804			0	0.0117647			0.0352941	0.0509804
0	0.0235294			0	0.0117647			0	0.00784314
0.00392157	0.0313726			0	0.00784314			0.00392157	0.00784314
0	0.0196078			0	0.0117647			0.184314	0.129412
0.0117647	0.0235294			0	0.00784314			0.00392157	0.00784314
0	0.0235294			0	0.0117647			0.0745098	0.0627451
0	0.0196078			0	0.0117647			0.00784314	0.0117647
0	0.0156863			0	0.00784314			0.00392157	0.0117647
0	0.0235294			0.054902	0.0392157			0.164706	0.117647
0	0.0186275			0	0.0156863			0.00392157	0.00784314
0	0.0156863			0	0.0117647			0.0196078	0.0117647
0.0490196	0.0627451			0	0.00784314			0.00392157	0.00784314
0	0.0235294			0	0.0117647			0.145098	0.12549
0.0235294	0.0352941			0.00392157	0.0156863			0	0.00784314
0	0.0235294			0	0.00784314			0	0.00784314
0	0.0196078			0.00392157	0.0196078			0.0117647	0.0156863
0	0.0156863			0	0.00784314			0.00392157	0.0117647
0.00392157	0.027451			0.00392157	0.0117647			0.00392157	0.00784314
0.00392157	0.0196078			0	0.00784314			0.00392157	0.0117647
0.00784314	0.0196078			0	0.0196078			0.0117647	0.0235294
0	0.0235294			0	0.0117647			0.00392157	0.00392157
0	0.0196078			0	0.0117647			0	0.0117647
0.0392157	0.0901961			0	0.0156863			0.0666667	0.0313726
0	0.0196078			0	0.00784314			0	0.00784314
0.0117647	0.027451			0	0.00784314			0.0117647	0.0117647
0.00392157	0.0235294			0	0.00784314			0.00392157	0.0117647
0.00392157	0.027451			0	0.0117647			0	0.00784314
0.0117647	0.0235294			0.00392157	0.0117647			0.0176471	0.027451
0.0313726	0.0509804			0	0.00784314			0	0.00784314
0.00392157	0.0196078			0	0.0117647			0	0.00784314
0	0.0156863			0	0.00784314			0	0.00784314
0.0117647	0.0196078			0	0.00784314			0.00392157	0.0117647
0	0.0156863			0	0.00784314			0.0941176	0.0627451
0	0.0235294			0	0.0156863			0.00392157	0.00784314
0	0.0196078			0	0.0117647			0.00392157	0.00784314
0	0.0235294			0	0.00784314			0.533333	0.152941
0	0.0196078			0	0.00784314			0.137255	0.0431373
0.0196078	0.0509804			0.00392157	0.0156863			0.00392157	0.0117647
0.00392157	0.0196078			0	0.00784314			0.00392157	0.0117647
0.0235294	0.0588235			0.00392157	0.022549			0.00392157	0.00784314
0	0.027451			0	0.00784314			0.0117647	0.0117647
0	0.0196078			0	0.00784314			0.00784314	0.0117647
0.00392157	0.027451			0	0.00784314			0.00392157	0.00784314
0.0313726	0.027451			0	0.00784314			0.585294	0.0196078
0	0.0235294			0.00392157	0.0117647			0.00392157	0.00784314
0	0.0196078			0	0.00784314			0	0.00784314
0	0.0196078			0	0.0117647			0	0.00784314
0.00392157	0.0156863			0	0.0117647			0.407843	0.0156863
0.00784314	0.0196078			0	0.00784314			0.137255	0.0156863
0.00392157	0.0235294			0	0.00784314			0.00392157	0.00784314
0	0.0196078			0.00392157	0.0156863			0.00392157	0.00784314
0.0235294	0.027451			0	0.00784314			0.105882	0.0666667
0.00392157	0.0313726			0	0.0117647			0.00392157	0.00784314
0.00392157	0.0196078			0	0.00784314			0	0.00784314
0.0196078	0.054902			0	0.0117647			0	0.00784314
0	0.0196078			0	0.00784314			0.00784314	0.0117647
0	0.0156863			0	0.00784314			0	0.00784314
0	0.0235294			0	0.0117647			0.00392157	0.00784314
0	0.0235294			0	0.0117647			0.00392157	0.00784314
0.00392157	0.0352941			0	0.00784314			0.00392157	0.00784314
0	0.0156863			0	0.00784314			0.00392157	0.0117647
0	0.0235294			0	0.00784314			0.00392157	0.00784314
0.00784314	0.022549			0	0.00784314			0.0784314	0.145098
0	0.0156863			0	0.0117647			0.207843	0.0823529
0.0352941	0.027451			0	0.0117647			0.0705882	0.0470588
0.0156863	0.0235294			0	0.0117647			0.00392157	0.00784314
0.0235294	0.0470588			0.0235294	0.192157			0.00392157	0.00784314
0	0.0196078			0	0.0117647			0.0509804	0.0392157
0.00392157	0.0235294			0	0.0117647			0	0.00784314
0	0.0196078			0	0.0117647			0.00392157	0.0156863
0.0235294	0.0235294			0	0.00784314			0.00392157	0.00392157
0	0.0235294			0	0.00784314			0	0.00784314
0	0.0235294			0	0.00784314			0.00784314	0.00784314
0	0.0156863			0.00392157	0.0235294			0	0.00784314
0.0235294	0.0470588			0	0.00784314			0.00392157	0.00784314
0	0.0196078			0	0.0117647			0.0470588	0.00784314
0	0.0156863			0.00392157	0.0117647			0.0117647	0.0117647
0	0.0196078			0	0.00784314			0.00392157	0.00784314
0.00784314	0.0196078			0	0.0117647			0	0.00784314
0	0.0235294			0	0.00784314			0.160784	0.00784314
0.0156863	0.0235294			0	0.00784314			0.0352941	0.0431373
0	0.0196078			0	0.00784314			0.0509804	0.0431373
0.00392157	0.0235294			0	0.00784314			0	0.00784314
0.0823529	0.054902			0.0235294	0.152941			0.00392157	0.00784314
0.0745098	0.109804			0	0.00784314			0.00784314	0.0117647
0.00392157	0.0313726			0	0.00392157			0.00392157	0.00784314
0	0.0156863			0.027451	0.0745098			0.0196078	0.00784314
0.027451	0.0235294			0.0196078	0.0784314			0.0862745	0.054902
0.00392157	0.0196078			0	0.00784314			0.0862745	0.00784314
0	0.0196078			0	0.00784314			0	0.00784314
0	0.0156863			0	0.00784314			0.00392157	0.00784314
0	0.0156863			0	0.0117647			0.0627451	0.0862745
0.00392157	0.0235294			0	0.00784314			0.0745098	0.109804
0	0.0156863			0	0.00784314			0.00392157	0.00784314
0	0.027451			0	0.00784314			0	0.00784314
0.00392157	0.027451			0	0.0117647			0.184314	0.113725
0	0.0156863			0	0.00784314			0	0.0117647
0	0.0196078			0	0.0196078			0.00392157	0.0156863
0.00392157	0.0313726			0	0.00784314			0.00392157	0.00784314
0.0862745	0.0823529			0.00392157	0.0117647			0.0431373	0.0980392
0	0.0156863			0	0.0117647			0.0117647	0.0156863
0	0.0235294			0	0.0117647			0.00392157	0.0117647
0.00392157	0.0235294			0	0.0117647			0	0.00784314
0	0.0196078			0	0.00784314			0.00392157	0.00784314
0.00392157	0.0235294			0	0.00784314			0	0.00784314
0.00392157	0.0196078			0	0.0117647			0.00784314	0.0117647
0.0196078	0.0313726			0	0.0117647			0.0235294	0.0352941
0.027451	0.0352941			0.00392157	0.0156863			0.121569	0.0313726
0.00392157	0.0235294			0	0.0117647			0.0470588	0.0823529
0	0.0196078			0	0.0117647			0.584314	0.301961
0	0.0156863			0.0352941	0.173529			0.0705882	0.0862745
0.00392157	0.0196078			0.00392157	0.027451			0	0.00784314
0	0.0196078			0	0.0156863			0	0.00784314
0	0.0196078			0.00392157	0.0156863			0.00392157	0.00784314
0	0.0156863			0	0.00784314			0.00784314	0.0117647
0	0.0156863			0	0.0117647			0.0392157	0.0666667
0.00392157	0.0196078			0	0.00784314			0.00392157	0.0117647
0.0313726	0.0352941			0.00392157	0.0156863			0.027451	0.0431373
0	0.0235294			0	0.0117647			0	0.00784314
0	0.0196078			0	0.0117647			0.0588235	0.0941176
0.0117647	0.027451			0	0.00784314			0.00392157	0.00784314
0	0.0235294			0.00392157	0.0156863			0	0.00392157
0	0.0196078			0	0.0117647			0.462745	0.305882
0	0.0196078			0.00392157	0.027451			0	0.00784314
0	0.0156863			0.0627451	0.0313726			0.00392157	0.00784314
0.0156863	0.0392157			0	0.0156863			0	0.00784314
0	0.0156863			0	0.0196078			0.00784314	0.0117647
0	0.0156863			0	0.0117647			0.00392157	0.0117647
0.0470588	0.0627451			0	0.0196078			0.101961	0.0666667
0.00392157	0.0196078			0	0.0117647			0.00392157	0.00784314
0	0.0196078			0	0.0117647			0.0156863	0.0235294
0.00392157	0.0235294			0	0.00784314			0	0.00784314
0.00392157	0.0156863			0.00392157	0.0117647			0.00392157	0.0156863
0	0.0196078			0	0.00784314			0.00392157	0.00784314
0	0.0156863			0	0.0117647			0.00392157	0.00784314
0	0.0196078			0	0.0156863			0	0.00784314
0.00392157	0.0196078			0	0.0117647			0.00392157	0.0117647
0.00784314	0.0196078			0	0.0117647			0.00392157	0.00784314
0.0313726	0.0509804			0	0.0117647			0.00392157	0.00784314
0	0.0196078			0.00392157	0.0235294			0.0431373	0.0156863
0	0.0235294			0	0.0117647			0.00392157	0.00784314
0.00392157	0.0235294			0	0.00784314			0.00392157	0.0117647
0.0509804	0.0705882			0.00392157	0.0235294			0.164706	0.168627
0.00784314	0.027451			0	0.00784314			0.0823529	0.121569
0	0.0235294			0	0.00784314			0.00392157	0.00784314
0	0.0196078			0.00392157	0.0196078			0.0235294	0.0196078
0.00392157	0.0196078			0	0.0117647			0	0.00784314
0	0.0196078			0	0.0156863			0.00392157	0.0117647
0	0.0196078			0	0.0117647			0.00392157	0.00392157
0	0.0235294			0	0.0156863			0	0.0117647
0.00392157	0.027451			0	0.0156863			0	0.00784314
0.00392157	0.0196078			0	0.0117647			0	0.00784314
0.0196078	0.027451			0	0.00784314			0	0.00784314
0.00392157	0.0196078			0	0.0117647			0.129412	0.101961
0.0117647	0.0235294			0	0.0117647			0	0.00784314
0.0156863	0.0235294			0	0.0117647			0.00392157	0.00784314
0.0156863	0.027451			0.00392157	0.0196078			0	0.00784314
0	0.0196078			0	0.00784314			0.0117647	0.0117647
0	0.0235294			0	0.0117647			0.117647	0.145098
0.00392157	0.0156863			0	0.00784314			0	0.00784314
0	0.0196078			0	0.0117647			0.00392157	0.0117647
0.00392157	0.0235294			0	0.00784314			0	0.00392157
0.0156863	0.0235294			0	0.0117647			0	0.0117647
0.00784314	0.0196078			0	0.0117647			0	0.00392157
0	0.0196078			0	0.0156863			0.0352941	0.0666667
0.00392157	0.0196078			0	0.0117647			0	0.00784314
0	0.0196078			0	0.0117647			0.00784314	0.0117647
0	0.0196078			0	0.0117647			0	0.00784314
0.0196078	0.027451			0	0.0117647			0.0156863	0.0196078
0.0196078	0.027451			0	0.00784314			0.14902	0.12549
0.00392157	0.0156863			0	0.00784314			0.00392157	0.0117647
0.00392157	0.027451			0	0.0117647			0	0.00392157
0	0.0196078			0	0.0117647			0	0.0117647
0	0.0196078			0	0.0117647			0.0156863	0.0235294
0.00392157	0.0313726			0	0.00784314			0	0.00784314
0	0.0196078			0	0.00784314			0	0.00784314
0.0509804	0.027451			0	0.00784314			0.00392157	0.0117647
0	0.0196078			0	0.0117647			0.152941	0.113725
0.0235294	0.0235294			0	0.00784314			0.0235294	0.0588235
0	0.0196078			0	0.00784314			0.180392	0.133333
0	0.0156863			0	0.0117647			0	0.00784314
0.00392157	0.0196078			0	0.0117647			0.00392157	0.0117647
0.00392157	0.0196078			0	0.0117647			0.027451	0.0784314
0.0392157	0.121569			0	0.0117647			0.027451	0.054902
0	0.00784314			0	0.0117647			0.117647	0.0627451
0	0.0117647			0	0.0117647			0.0470588	0.101961
0.0117647	0.0235294			0	0.0117647			0.0313726	0.0470588
0.0196078	0.0588235			0	0.0117647			0.14902	0.152941
0	0.00784314			0	0.0117647			0.168627	0.207843
0.0313726	0.0745098			0	0.0117647			0.0156863	0.0392157
0.00392157	0.00784314			0	0.00784314			0	0.00784314
0.00392157	0.00784314			0	0.0156863			0.00392157	0.00784314
0.00392157	0.0117647			0	0.0117647			0.0196078	0.0313726
0	0.00784314			0	0.0156863			0.109804	0.172549
0	0.0117647			0	0.0117647			0	0.00784314
0.0352941	0.0901961			0	0.0117647			0.027451	0.0745098
0.0235294	0.0862745			0	0.0117647			0.0117647	0.0235294
0.00392157	0.00784314			0	0.0117647			0.00392157	0.0117647
0	0.0117647			0	0.0117647			0.0313726	0.0784314
0	0.0117647			0	0.0117647			0.0823529	0.0862745
0.00784314	0.0235294			0.0117647	0.0519608			0	0.00784314
0.0235294	0.0823529			0	0.0156863			0.00392157	0.0117647
0.0705882	0.117647			0	0.0117647			0.00392157	0.00784314
0.00392157	0.0156863			0	0.0156863			0	0.00392157
0.00392157	0.0156863			0	0.0117647			0	0.00784314
0	0.0117647			0	0.00784314			0.0313726	0.0156863
0	0.00784314			0	0.0117647			0.0196078	0.00784314
0	0.0156863			0.0156863	0.0509804			0	0.00784314
0.00392157	0.0117647			0	0.00784314			0	0.00784314
0.0117647	0.0196078			0	0.0117647			0.0352941	0.0392157
0	0.0117647			0.00392157	0.0117647			0	0.00784314
0.00784314	0.0235294			0.00392157	0.0117647			0.203922	0.0823529
0.027451	0.0588235			0	0.0117647			0	0.00784314
0.0431373	0.113725			0	0.00784314			0.0627451	0.0392157
0.0313726	0.0431373			0	0.0117647			0	0.00784314
0.027451	0.0941176			0	0.00784314			0	0.00784314
0	0.00784314			0.00392157	0.0156863			0	0.00784314
0.0196078	0.0588235			0.00392157	0.0117647			0.00392157	0.00784314
0.0117647	0.0196078			0.00392157	0.0303922			0.0862745	0.129412
0	0.0117647			0	0.0117647			0.00392157	0.00784314
0.00392157	0.0156863			0	0.0156863			0.0352941	0.0117647
0	0.0117647			0.00392157	0.0156863			0	0.00784314
0.0117647	0.0196078			0	0.0117647			0.027451	0.054902
0.0745098	0.156863			0	0.00784314			0.0196078	0.0156863
0.0745098	0.0156863			0	0.0117647			0.0745098	0.0901961
0.0156863	0.0470588			0	0.0117647			0	0.00784314
0	0.0117647			0	0.0117647			0	0.00784314
0.00784314	0.0196078			0.00392157	0.0196078			0.0627451	0.0509804
0.0313726	0.0823529			0	0.0117647			0.0627451	0.0833333
0	0.0117647			0.00392157	0.0156863			0.00392157	0.00784314
0	0.0117647			0	0.00980392			0.00392157	0.00784314
0	0.0117647			0	0.0117647			0.00392157	0.00784314
0	0.0156863			0	0.0117647			0.00392157	0.00784314
0	0.0117647			0	0.00784314			0.00392157	0.00784314
0	0.0117647			0	0.0117647			0.0117647	0.0196078
0	0.00784314			0	0.0156863			0.0901961	0.184314
0.0352941	0.141176			0	0.0117647			0.00392157	0.00784314
0.0392157	0.0745098			0	0.0117647			0.00392157	0.00784314
0.00392157	0.0196078			0	0.0117647			0.00392157	0.00784314
0.00392157	0.0156863			0.027451	0.168627			0.00392157	0.00392157
0.0352941	0.0117647			0.00392157	0.0235294			0.00392157	0.00784314
0	0.0117647			0	0.0117647			0.0509804	0.0627451
0.0156863	0.0313726			0	0.0117647			0.00392157	0.0117647
0.00392157	0.0117647			0	0.00784314			0.0313726	0.0745098
0	0.0117647			0.00392157	0.0156863			0.00392157	0.00784314
0.0705882	0.109804			0.00392157	0.0352941			0.00784314	0.0117647
0.0196078	0.0352941			0.00392157	0.0117647			0.00392157	0.00392157
0.00392157	0.00784314			0	0.0117647			0.00392157	0.00784314
0	0.00784314			0	0.00882353			0.00392157	0.00980392
0.304902	0.160784			0	0.0117647			0.00392157	0.0117647
0.0705882	0.0392157			0.00392157	0.0156863			0.00392157	0.00784314
0.00784314	0.0156863			0	0.0117647			0.109804	0.0392157
0	0.00784314			0	0.0117647			0.00392157	0.0117647
0	0.0117647			0.00784314	0.0392157			0.0117647	0.0745098
0.0509804	0.0705882			0	0.00784314			0.00392157	0.0117647
0.00392157	0.0156863			0	0.00784314			0.00392157	0.0117647
0	0.00784314			0	0.0156863			0.00392157	0.00784314
0.00392157	0.0156863			0	0.0156863			0.137255	0.129412
0.0784314	0.0431373			0	0.0117647			0.00392157	0.0117647
0	0.00784314			0.00392157	0.0156863			0.00784314	0.0156863
0.0196078	0.0666667			0.0941176	0.168627			0.00392157	0.00784314
0	0.00784314			0	0.0156863			0.121569	0.0823529
0.00392157	0.0156863			0.00392157	0.027451			0.00784314	0.0156863
0.133333	0.0705882			0	0.0117647			0.00392157	0.00784314
0	0.0117647			0	0.00784314			0.00392157	0.0117647
0.0392157	0.102941			0	0.0117647			0.00784314	0.0156863
0.0196078	0.0392157			0.00392157	0.0117647			0.00784314	0.0117647
0.0117647	0.0196078			0	0.0156863			0.00392157	0.0117647
0.0980392	0.027451			0.00392157	0.0156863			0.027451	0.0431373
0	0.00784314			0	0.0156863			0.00392157	0.00784314
0.0196078	0.054902			0.0196078	0.054902			0.00392157	0.00784314
0.00392157	0.0156863			0	0.0117647			0.0470588	0.0509804
0.0392157	0.145098			0	0.00784314			0.027451	0.0235294
0.00392157	0.0117647			0	0.00784314			0.105882	0.0745098
0	0.0156863			0.00392157	0.0156863			0.00784314	0.0156863
0.00392157	0.0156863			0	0.0117647			0.00784314	0.0117647
0	0.00784314			0.027451	0.0431373			0.121569	0.0901961
0.00392157	0.0156863			0	0.0117647			0.00392157	0.0117647
0.00392157	0.00784314			0	0.0156863			0.00784314	0.0156863
0.00392157	0.0156863			0	0.00784314			0.00392157	0.0117647
0	0.00784314			0	0.00784314			0.0117647	0.0235294
0	0.0156863			0	0.0117647			0.00392157	0.0117647
0.0901961	0.184314			0	0.0117647			0.203922	0.180392
0	0.00784314			0	0.0117647			0.00392157	0.00784314
0	0.0117647			0	0.0156863			0.00392157	0.0156863
0	0.0117647			0.00392157	0.0156863			0.00392157	0.0117647
0	0.0117647			0	0.00784314			0.00392157	0.00784314
0	0.0117647			0	0.0117647			0.00392157	0.00784314
0.00392157	0.0156863			0	0.0117647			0.00392157	0.00784314
0.0117647	0.0196078			0	0.0117647			0.0156863	0.0196078
0.00784314	0.0117647			0	0.0117647			0.0392157	0.0666667
0.0352941	0.141176			0	0.00784314			0.172549	0.101961
0	0.00784314			0	0.0117647			0.00392157	0.0117647
0	0.00784314			0.00392157	0.0117647			0.00392157	0.0117647
0	0.0117647			0.00392157	0.0156863			0.054902	0.0941176
0.00392157	0.0156863			0	0.0117647			0.00392157	0.00392157
0	0.0117647			0	0.00784314			0.00392157	0.00784314
0	0.00784314			0	0.00784314			0.25098	0.109804
0	0.00784314			0.00392157	0.0117647			0.00392157	0.0156863
0	0.0156863			0	0.00784314			0.0901961	0.0470588
0	0.0156863			0	0.00784314			0.00392157	0.00784314
0	0.00392157			0	0.0117647			0.00784314	0.0156863
0	0.0156863			0	0.0117647			0.00392157	0.0117647
0.00392157	0.0313726			0	0.0117647			0.00784314	0.00784314
0.0117647	0.0431373			0.00392157	0.0156863			0.00392157	0.00784314
0.0196078	0.0392157			0	0.0117647			0.027451	0.0156863
0.0117647	0.0588235			0	0.00784314			0.00392157	0.00784314
0	0.00784314			0	0.00784314			0.0117647	0.0196078
0.054902	0.239216			0	0.0156863			0.0196078	0.0352941
0.0117647	0.0313726			0	0.0117647			0.00392157	0.00784314
0.0431373	0.254902			0	0.0156863			0.0156863	0.0313726
0.0156863	0.0352941			0	0.00784314			0.00392157	0.00784314
0.00392157	0.0117647			0	0.0117647			0.00392157	0.00784314
0.0196078	0.0509804			0	0.0117647			0.105882	0.133333
0.0117647	0.0431373			0	0.0196078			0.00392157	0.00784314
0	0.0156863			0.00392157	0.0235294			0.00392157	0.00784314
0.0627451	0.243137			0.00392157	0.0156863			0.00392157	0.0117647
0	0.00784314			0.00784314	0.0392157			0.0352941	0.054902
0.0117647	0.0196078			0	0.0117647			0.00392157	0.00784314
0.00392157	0.0156863			0	0.00784314			0.00392157	0.00784314
0	0.0117647			0.0392157	0.0666667			0.00392157	0.0117647
0.00784314	0.0196078			0.00784314	0.054902			0.0392157	0.0627451
0.00392157	0.0156863			0	0.0196078			0.00392157	0.00784314
0.0117647	0.0235294			0	0.00784314			0.00392157	0.0117647
0	0.00784314			0.0156863	0.133333			0.0156863	0.0156863
0	0.00784314			0.00392157	0.0117647			0.117647	0.0901961
0	0.0117647			0	0.00784314			0.00392157	0.0117647
0.00392157	0.0196078			0	0.0117647			0.00784314	0.0117647
0.568627	0.121569			0.0156863	0.152941			0.00392157	0.00784314
0.00784314	0.0196078			0	0.0117647			0.00392157	0.00784314
0	0.00784314			0.00392157	0.0156863			0.00392157	0.00784314
0.0196078	0.0588235			0	0.00784314			0.00392157	0.0117647
0.00392157	0.0117647			0	0.00784314			0.0862745	0.105882
0	0.00784314			0	0.0156863			0.0156863	0.0196078
0	0.00392157			0.0156863	0.0862745			0.00392157	0.00784314
0.0196078	0.0745098			0	0.0117647			0.00392157	0.00784314
0.00392157	0.00784314			0	0.00784314			0.00392157	0.0117647
0	0.00784314			0	0.00784314			0.00392157	0.0117647
0.0862745	0.317647			0	0.00784314			0.0117647	0.0156863
0.00392157	0.0156863			0	0.0117647			0.0235294	0.0392157
0.00784314	0.0313726			0	0.0117647			0.00392157	0.0117647
0	0.00784314			0.00392157	0.0156863			0.0588235	0.113725
0	0.00784314			0	0.00784314			0.0156863	0.0117647
0	0.00784314			0	0.0117647			0.00392157	0.00784314
0.0117647	0.027451			0	0.0117647			0.00392157	0.0117647
0	0.00784314			0	0.0117647			0.00392157	0.0117647
0	0.0117647			0	0.0117647			0.00392157	0.00784314
0	0.0117647			0	0.00784314			0.0156863	0.0313726
0	0.00784314			0	0.0117647			0.0284314	0.0705882
0	0.00784314			0.0313726	0.0509804			0.0352941	0.0558824
0.0705882	0.121569			0	0.0117647			0.00392157	0.00784314
0	0.0117647			0	0.0117647			0.00392157	0.00784314
0.00392157	0.0117647			0	0.00784314			0.00784314	0.0117647
0	0.0117647			0	0.0117647			0.380392	0.0196078
0	0.0156863			0.00392157	0.0117647			0.0352941	0.0901961
0.00392157	0.0196078			0.00784314	0.0509804			0.192157	0.0156863
0.00392157	0.0196078			0	0.0156863			0.00392157	0.0117647
0.0117647	0.00784314			0	0.00784314			0.0705882	0.0941176
0	0.0117647			0.00784314	0.0196078			0.00392157	0.00784314
0.00392157	0.0196078			0	0.0117647			0.0196078	0.027451
0.0627451	0.12549			0	0.0117647			0.0352941	0.0980392
0.0156863	0.0470588			0	0.00784314			0.0980392	0.0588235
0	0.0117647			0	0.0117647			0.0352941	0.0745098
0	0.0156863			0.00784314	0.0313726			0.00392157	0.0117647
0.00784314	0.0117647			0	0.00784314			0.0823529	0.0823529
0.0196078	0.0666667			0	0.00784314			0.0117647	0.0156863
0	0.00784314			0	0.0117647			0.00392157	0.00784314
0.0196078	0.0352941			0	0.0117647			0.00392157	0.00784314
				0	0.0117647			0.00392157	0.00784314
				0	0.00784314			0.00392157	0.0117647
				0	0.0117647			0.0588235	0.0941176
				0	0.00784314			0.00784314	0.0117647
				0	0.00784314			0.0470588	0.101961
				0.00392157	0.0156863			0.00784314	0.0117647
				0.00784314	0.0313726			0.00392157	0.00784314
				0	0.0117647			0.160784	0.0470588
				0	0.0117647			0.00392157	0.00784314
				0	0.0117647			0.0745098	0.0862745
				0.00392157	0.0117647			0.0156863	0.0235294
				0	0.00784314			0.00392157	0.00784314
				0	0.0117647			0.00392157	0.0117647
				0	0.0117647			0.390196	0.196078
				0	0.0117647			0.0196078	0.027451
				0	0.0117647			0.0235294	0.0470588
				0	0.00784314			0.0313726	0.0666667
				0	0.0117647			0.00392157	0.00784314
				0	0.0117647			0.00392157	0.00784314
				0	0.0117647			0.0313726	0.0431373
				0	0.0117647			0.00392157	0.00784314
				0	0.0117647			0.0196078	0.027451
				0	0.00784314			0.137255	0.133333
				0	0.00784314			0.00392157	0.00784314
				0	0.0117647			0.0392157	0.0470588
				0	0.00784314			0.00392157	0.00392157
				0.0196078	0.0117647			0.00392157	0.0156863
				0	0.00784314			0.113725	0.0627451
				0	0.0117647			0.0509804	0.0784314
				0	0.00784314			0.00392157	0.00784314
				0.00392157	0.0117647			0.00392157	0.00784314
				0	0.0117647			0.00392157	0.00784314
				0	0.0117647			0.00392157	0.00784314
				0	0.0156863			0.00392157	0.00784314
				0.00392157	0.0117647			0.00392157	0.00784314
				0	0.0117647			0.00392157	0.00784314
				0	0.00784314			0.0509804	0.0901961
				0	0.0117647			0.00784314	0.0117647
				0	0.0117647			0.129412	0.133333
				0	0.00784314			0.00392157	0.00784314
				0	0.0117647			0.00392157	0.0117647
				0	0.00784314			0.141176	0.113725
				0	0.0117647			0.00392157	0.00784314
				0.054902	0.117647			0.00392157	0.00784314
				0	0.0117647			0.00392157	0.00784314
				0.00392157	0.0156863			0.647059	0.0196078
				0	0.0117647			0.00392157	0.00784314
				0	0.00784314			0.00784314	0.00392157
				0	0.00784314			0.00392157	0.00784314
				0	0.0117647			0.00392157	0.0117647
				0	0.0117647			0.00392157	0.00784314
				0.00392157	0.0117647			0.0117647	0.0156863
				0	0.0117647			0.00392157	0.0117647
				0	0.0117647			0.00392157	0.00784314
				0	0.0117647			0.0509804	0.0509804
				0	0.0117647			0.0431373	0.054902
				0.00392157	0.0156863			0.00392157	0.0117647
				0	0.00784314			0.0117647	0.00784314
				0	0.0117647			0.00784314	0.0117647
				0.00392157	0.0117647			0.00392157	0.0117647
				0	0.0117647			0.00392157	0.00784314
				0	0.0117647			0.00392157	0.0196078
				0.054902	0.160784			0.00392157	0.00784314
				0	0.0117647			0.00784314	0.00784314
				0	0.00784314			0.0784314	0.0235294
				0	0.0117647			0.00392157	0.00784314
				0	0.0156863			0.00392157	0.0117647
				0	0.0117647			0.0117647	0.0196078
				0	0.0117647			0.00392157	0.0156863
				0.00392157	0.0156863			0.0352941	0.0578431
				0	0.0117647			0.0470588	0.0745098
				0	0.0117647			0.0117647	0.0235294
				0.0745098	0.0313726			0.00392157	0.00784314
				0.00392157	0.00784314			0.0235294	0.0588235
				0.00392157	0.0196078			0.0117647	0.0117647
				0	0.00784314			0.00784314	0.0117647
				0	0.0196078			0.188235	0.0901961
				0	0.00784314			0.054902	0.0431373
				0	0.00784314			0.00392157	0.0117647
				0.00392157	0.0156863			0.00784314	0.0117647
				0	0.0196078			0.00392157	0.00784314
				0	0.0117647			0.0421569	0.0431373
				0	0.00784314			0.0470588	0.0156863
				0	0.00784314			0.0627451	0.0509804
				0	0.0156863			0.0196078	0.0196078
				0.00392157	0.0196078			0.109804	0.0666667
				0.00392157	0.0117647			0.0470588	0.054902
				0	0.0117647			0.0470588	0.0156863
				0.00392157	0.0196078			0.00392157	0.00784314
				0	0.00784314			0.0823529	0.0941176
				0	0.0117647			0.00392157	0.00784314
				0	0.0117647			0.00392157	0.00784314
				0.00392157	0.0117647			0.00392157	0.0156863
				0.00392157	0.0196078			0.00392157	0.0117647
				0	0.00784314			0.00784314	0.00784314
				0	0.00784314			0.129412	0.0980392
				0	0.0117647			0.00392157	0.00784314
				0.0431373	0.152941			0.00392157	0.00784314
				0	0.00784314			0.00392157	0.00784314
				0	0.0117647			0.00392157	0.00784314
				0	0.0117647			0.00392157	0.00784314
				0	0.0117647			0.0588235	0.0745098
				0	0.0117647			0.00392157	0.0117647
				0.0235294	0.137255			0.0627451	0.054902
				0	0.0117647			0.00392157	0.00784314
				0.0156863	0.101961			0.160784	0.0784314
				0	0.00784314			0.129412	0.0313726
				0.00784314	0.121569			0.0588235	0.0156863
				0	0.0117647			0.0196078	0.0156863
				0	0.0117647			0.00392157	0.00784314
				0	0.00784314			0.101961	0.0156863
				0.0117647	0.129412			0.00392157	0.00784314
				0.0117647	0.0784314			0.00392157	0.0117647
				0	0.0117647			0.00784314	0.0117647
				0	0.0117647			0.0588235	0.0862745
				0.0196078	0.164706			0.00784314	0.00784314
				0	0.0117647			0.00392157	0.00784314
				0.00784314	0.0941176			0.00392157	0.00784314
				0	0.00784314			0.0509804	0.0666667
				0.00392157	0.0117647			0.00392157	0.0117647
				0	0.00784314			0.0196078	0.0235294
				0	0.0117647			0.00392157	0.00784314
				0	0.0156863			0.00392157	0.00784314
				0	0.0117647			0.00392157	0.00784314
				0.00392157	0.0156863			0.00392157	0.00784314
				0.00392157	0.027451			0.0588235	0.0431373
				0	0.00784314			0.00392157	0.0117647
				0.00392157	0.0392157			0.00784314	0.0117647
				0	0.0196078			0.0313726	0.0235294
				0	0.0156863			0.00392157	0.00784314
				0	0.0117647			0.00392157	0.00784314
				0	0.0117647			0.105882	0.0862745
								0.00392157	0.00784314
								0.00392157	0.00784314
								0.0627451	0.0235294
								0.156863	0.137255
								0.00392157	0.00784314
								0.00392157	0.00784314
								0.00392157	0.00784314
								0.215686	0.109804
								0.00392157	0.00784314
								0.00392157	0.00784314
								0.00392157	0.00784314
								0.00392157	0.00784314
								0.00392157	0.0156863
								0.427451	0.164706
								0.0823529	0.054902
								0.00392157	0.0117647
								0.00392157	0.00784314
								0.00392157	0.00784314
								0.00392157	0.00784314
								0.00392157	0.00784314
								0.00392157	0.00784314
								0.00392157	0.00784314
								0.00392157	0.00784314
								0.00392157	0.00784314
								0.00392157	0.00784314
								0.0196078	0.00784314
								0.152941	0.113725
								0.00784314	0.00784314
								0.00392157	0.0117647
								0.00392157	0.00784314
								0.00392157	0.00784314
								0.0980392	0.0705882
								0.00392157	0.00784314
								0.00392157	0.00784314
								0.00392157	0.0117647
								0.00392157	0.0117647
								0.00392157	0.00784314
								0.0313726	0.0392157
								0.0784314	0.0705882
								0.00392157	0.00784314
								0.00392157	0.00784314
								0.00392157	0.00784314
								0.00784314	0.0117647
								0.00392157	0.0117647
								0.0823529	0.121569
								0.00392157	0.00784314
								0.0745098	0.054902
								0.0196078	0.0509804
								0.00392157	0.00784314
								0.00392157	0.00784314
								0.00392157	0.00784314
								0.2	0.0901961
								0.00392157	0.0117647
								0.00392157	0.00784314
								0.0156863	0.027451
								0.00392157	0.00784314
								0.027451	0.0352941
								0.00392157	0.00784314
								0.0117647	0.0156863
								0.00392157	0.00784314
								0.00392157	0.00784314
								0.0156863	0.0235294
								0.00392157	0.00784314
								0.00392157	0.00784314
								0.00392157	0.00784314
								0.00392157	0.00784314
								0.00392157	0.0117647
								0.00392157	0.00784314
								0.00392157	0.00784314
								0.00392157	0.0117647
								0.0509804	0.0352941
								0.282353	0.501961
								0.0705882	0.14902
								0.00392157	0.00784314
								0.109804	0.14902
								0.0509804	0.0627451
								0.00392157	0.00784314
								0.0509804	0.0196078
								0.00392157	0.00784314
								0.00392157	0.00784314
								0.0352941	0.0588235
								0.0862745	0.0401961
								0.00392157	0.00784314
								0.00392157	0.00784314
								0.00392157	0.00784314
								0.00392157	0.00784314
								0.0862745	0.121569
								0.00392157	0.00784314
								0.00784314	0.0117647
								0.00392157	0.00784314
								0.00392157	0.00784314
								0.00392157	0.00784314
								0.00392157	0.0117647
								0.00392157	0.0117647
								0.00392157	0.0117647
								0.0235294	0.027451
								0.00392157	0.00784314
								0.0470588	0.0392157
								0.00392157	0.0117647
								0.00392157	0.00784314
								0.00392157	0.00784314
								0.00392157	0.00784314
								0.00392157	0.0117647
								0.00392157	0.0117647
								0.00392157	0.00784314
								0.00392157	0.00784314
								0.0392157	0.0588235
								0.00392157	0.0117647
								0.00392157	0.0117647
								0.00392157	0.00784314
								0.00392157	0.0117647
								0.00392157	0.00784314
								0.00784314	0.0156863
								0.00392157	0.00784314
								0.00392157	0.00784314
								0.00392157	0.0117647
								0.00392157	0.0117647
								0.00392157	0.00784314
								0.00392157	0.00784314
								0	0.00784314
								0.0156863	0.027451
								0.0941176	0.0901961
								0.00392157	0.00784314
								0.00392157	0.0117647
								0.0823529	0.0509804
								0	0.00784314
								0.0862745	0.0823529
								0.184314	0.133333
								0.0470588	0.105882
								0	0.00784314
								0.00784314	0.0156863
								0.00392157	0.00784314
								0.00392157	0.00784314
								0.00392157	0.00784314
								0.0431373	0.027451
								0.027451	0.0470588
								0.0509804	0.0588235
								0.00392157	0.0117647
								0.00392157	0.00784314
								0.568627	0.25098
								0.0313726	0.0196078
								0	0.00784314
								0.0313726	0.0627451
								0.00392157	0.00784314
								0.0627451	0.054902
								0.00392157	0.0117647
								0.00392157	0.0117647
								0.00392157	0.0235294
								0.00392157	0.00784314
								0	0.00784314
								0.027451	0.0509804
								0.312745	0.0696078
								0.00392157	0.00784314
								0.00392157	0.00784314
								0.00392157	0.00784314
								0.00784314	0.0117647
								0.00392157	0.00784314
								0.00392157	0.00784314
								0.027451	0.0392157
								0.00392157	0.0117647
								0.00392157	0.00784314
								0.0392157	0.0235294
								0.00392157	0.0117647
								0.00392157	0.0117647
								0	0.00784314
								0.00392157	0.0117647
								0.00392157	0.00784314
								0.00392157	0.00784314
								0.00392157	0.00784314
								0.00392157	0.00784314
								0.75098	0.315686
								0.00392157	0.00784314
								0.333333	0.136275
								0.00392157	0.0117647
								0.00392157	0.00784314
								0.00392157	0.0117647
								0	0.00784314
								0.00392157	0.00784314
								0.00392157	0.0117647
								0.00392157	0.0117647
								0.00392157	0.00784314
								0.0823529	0.0509804
								0.00784314	0.0156863
								0.00392157	0.0117647
								0.00392157	0.00784314
								0.00392157	0.0117647
								0.00392157	0.0156863
								0.00392157	0.0117647
								0.00392157	0.00784314
								0.00392157	0.0117647
								0	0.00784314
								0	0.00784314
								0.00392157	0.0117647
								0.00392157	0.0117647
								0	0.00784314
								0.0901961	0.109804
								0.0392157	0.0470588
								0.0470588	0.0235294
								0.101961	0.0313726
								0	0.00784314
								0.0117647	0.0117647
								0.329412	0.248039
								0.00392157	0.0117647
								0.00392157	0.0117647
								0.0156863	0.0117647
								0.00392157	0.00784314
								0.341176	0.266667
								0	0.0117647
								0.184314	0.0470588
								0.00392157	0.00784314
								0.0470588	0.0627451
								0.00784314	0.0117647
								0.00392157	0.00784314
								0.00392157	0.0117647
								0.00392157	0.0117647
								0	0.00784314
								0.00392157	0.00784314
								0.0705882	0.054902
								0.0745098	0.0588235
								0.00392157	0.0117647
								0.00392157	0.00784314
								0.0117647	0.0156863
								0.00392157	0.00784314
								0.0117647	0.0117647
								0.00392157	0.00784314
								0.00392157	0.0117647
								0.00392157	0.00784314
								0.00392157	0.00784314
								0.0313726	0.054902
								0.00392157	0.0117647
								0.0352941	0.0392157
								0.00392157	0.00784314
								0.00392157	0.00784314
								0.0117647	0.0235294
								0.0470588	0.0745098
								0.00784314	0.0117647
								0.105882	0.164706
								0.00392157	0.00784314
								0.00392157	0.0117647
								0.00392157	0.00784314
								0.0745098	0.0941176
								0.00392157	0.0117647
								0.0901961	0.054902
								0.00392157	0.00784314
								0.397059	0.227451
								0.0784314	0.05
								0.00392157	0.00784314
								0.0627451	0.0823529
								0.00784314	0.0117647
								0.00392157	0.00784314
								0.0196078	0.0156863
								0.0117647	0.0117647
								0.00392157	0.0156863
								0.0313726	0.0784314
								0.168627	0.105882
								0.00392157	0.0117647
								0.00392157	0.00784314
								0.00392157	0.00784314
								0.121569	0.137255
								0.0862745	0.0862745
								0.215686	0.141176
								0.00392157	0.00784314
								0.00784314	0.0117647
								0.00392157	0.00784314
								0.00392157	0.00784314
								0.00392157	0.0117647
								0.00686275	0.00784314
								0	0.00784314
								0.109804	0.12549
								0.00784314	0.0235294
								0.0352941	0.0784314
								0.00784314	0.0186275
								0.00392157	0.00784314
								0.00392157	0.00784314
								0.00392157	0.0117647
								0.00784314	0.0196078
								0.00392157	0.00784314
								0.00392157	0.0117647
								0.00392157	0.00784314
								0.00392157	0.0117647
								0.0196078	0.0313726
								0.00392157	0.00784314
								0.00392157	0.00784314
								0.00392157	0.00784314
								0.00392157	0.00784314
								0.00784314	0.0117647
								0.00392157	0.0117647
								0.00392157	0.00784314
								0.00392157	0.0117647
								0.0705882	0.0941176
								0.00392157	0.00784314
								0.00392157	0.0156863
								0.00392157	0.00784314
								0.00392157	0.00784314
								0.00392157	0.00784314
								0.223529	0.169608
								0.0980392	0.0745098
								0.164706	0.0862745
								0.00392157	0.00784314
								0.027451	0.054902
								0.00392157	0.0156863
								0.211765	0.0901961
								0.137255	0.141176
								0.00784314	0.0117647
								0.00392157	0.00784314
								0.00392157	0.0117647
								0.215686	0.14902
								0.00784314	0.0156863
								0.00392157	0.0196078
								0.00392157	0.0117647
								0.0862745	0.0980392
								0.00392157	0.00784314
								0.0156863	0.0156863
								0.00392157	0.00784314
								0.00392157	0.0117647
								0.0196078	0.0196078
								0.0196078	0.0235294
								0.00392157	0.00784314
								0.00392157	0.00784314
								0.00392157	0.0117647
								0.0705882	0.0470588
								0.0156863	0.0156863
								0.00392157	0.00784314
								0.0901961	0.0588235
								0.00392157	0.0117647
								0.00392157	0.0117647
								0.00392157	0.0156863
								0.00392157	0.00784314
								0.00784314	0.0117647
								0.164706	0.0941176
								0.00392157	0.00784314
								0.0941176	0.184314
								0.00392157	0.00784314
								0.0117647	0.0117647
								0.00392157	0.00784314
								0.00392157	0.0117647
								0.00784314	0.0156863
								0.2	0.141176
								0.00784314	0.0156863
								0.00392157	0.0117647
								0.0117647	0.0156863
								0.415686	0.176471
								0.00392157	0.00784314
								0.00784314	0.00784314
								0.109804	0.152941
								0.00392157	0.0117647
								0.00392157	0.00784314
								0.0784314	0.160784
								0	0.00784314
								0.00392157	0.0117647
								0.00392157	0.0117647
								0.00392157	0.0117647
								0	0.0117647
								0.00392157	0.0196078
								0.0117647	0.0156863
								0	0.0117647
								0.0313726	0.0431373
								0.027451	0.0607843
								0.0980392	0.109804
								0	0.00784314
								0.423529	0.232353
								0	0.00784314
								0.231373	0.133333
								0.00392157	0.0117647
								0	0.00784314
								0.0784314	0.0980392
								0.00392157	0.00784314
								0.00392157	0.0117647
								0	0.00784314
								0.101961	0.0588235
								0	0.00784314
								0.00392157	0.0117647
								0	0.00784314
								0.00784314	0.0117647
								0.0117647	0.00784314
								0.00392157	0.0117647
								0	0.0117647
								0.00392157	0.0117647
								0.00392157	0.0117647
								0	0.00784314
								0.133333	0.129412
								0.211765	0.137255
								0.00392157	0.0117647
								0.00392157	0.00784314
								0.0156863	0.00784314
								0.00392157	0.00784314
								0.00392157	0.00784314
								0.121569	0.141176
								0.00392157	0.00784314
								0.0352941	0.0470588
								0.00392157	0.00784314
								0	0.00784314
								0	0.00784314
								0	0.00784314
								0.00392157	0.00784314
								0.0352941	0.0431373
								0.00392157	0.00784314
								0	0.00784314
								0	0.00784314
								0.00392157	0.00784314
								0	0.00784314
								0.172549	0.141176
								0.0980392	0.0862745
								0	0.00784314
								0.0156863	0.0235294
								0.0509804	0.0509804
								0	0.00784314
								0	0.00784314
								0	0.00784314
								0	0.00784314
								0.00392157	0.00784314
								0	0.00784314
								0	0.00784314
								0.00392157	0.0117647
								0	0.00784314
								0.0156863	0.0196078
								0	0.00784314
								0	0.00784314
								0.00392157	0.0117647
								0.00392157	0.0117647
								0.00392157	0.00784314
								0.00392157	0.0117647
								0	0.00784314
								0	0.00784314
								0.00392157	0.00784314
								0	0.00784314
								0	0.00784314
								0	0.00784314
								0.00392157	0.00784314
								0	0.00784314
								0.00392157	0.0117647
								0.00392157	0.00784314
								0	0.00784314
								0.0235294	0.0470588
								0	0.00784314
								0.00392157	0.0117647
								0.00392157	0.0117647
								0	0.00784314
								0	0.00784314
								0	0.00784314
								0	0.00784314
								0.107843	0.0588235
								0.0627451	0.0627451
								0	0.0117647
								0.133333	0.0588235
								0	0.00392157
								0.0313726	0.0509804
								0.113725	0.0941176
								0	0.00784314
								0	0.00784314
								0.027451	0.0431373
								0.00392157	0.00784314
								0.0156863	0.0117647
								0	0.00784314
								0.00392157	0.0117647
								0.0156863	0.00784314
								0.0666667	0.0627451
								0.00392157	0.00784314
								0	0.00784314
								0	0.00784314
								0.00392157	0.00784314
								0.0705882	0.0196078
								0.00392157	0.00784314
								0	0.00784314
								0.0784314	0.0941176
								0.0941176	0.0980392
								0	0.0117647
								0.00392157	0.00784314
								0.054902	0.0784314
								0.0588235	0.0117647
								0.00392157	0.00784314
								0.00392157	0.0117647
								0	0.00784314
								0.00392157	0.00784314
								0.00392157	0.00784314
								0	0.00784314
								0.00392157	0.0117647
								0.00784314	0.0156863
								0.00392157	0.0245098
								0.00392157	0.00784314
								0.00392157	0.00784314
								0.00392157	0.0117647
								0	0.00784314
								0	0.0117647
								0.00392157	0.00784314
								0.00392157	0.00784314
								0.00392157	0.0117647
								0.00392157	0.0117647
								0.0352941	0.0313726
								0.00392157	0.00784314
								0.00784314	0.0156863
								0.0313726	0.0313726
								0	0.0117647
								0	0.00784314
								0.0392157	0.0823529
