# Supplementary material for: Lin28, a major translation reprogramming factor, gains access to YB-1-packaged mRNA through its cold-shock domain
Source: Commun Biol. 2021 Mar 19;4:359. doi: 10.1038/s42003-021-01862-3 (PMC7979924; doi:10.1038/s42003-021-01862-3)
Supplement: Supplementary file 5 — Supplementary Data 2 [file 42003_2021_1862_MOESM5_ESM.xlsx]

## Sheet: Lin28 15N + YB-1
			Lin28-CSD 15N + DNA C20				Lin28-CSD 15N + DNA C20 + YB-1-CSD non-labeled 2:1				Lin28-CSD 15N + DNA C20 + YB-1-CSD non-labeled 1:1				Lin28-CSD 15N + DNA C20 + YB-1-CSD non-labeled 1:1 compared to Lin28-CSD 15N + DNA C20				Lin28-CSD 15N + DNA C20 + YB-1-CSD non-labeled 2:1 compared to Lin28-CSD 15N + DNA C20							CSPs and H ratios corresponding to data prsented in Figure 2d, 3b and in supplementary figures
			v (1H), ppm	v (15N), ppm	Height, abs		v (1H), ppm	v (15N), ppm	Height, abs		v (1H), ppm	v (15N), ppm	Height, abs		H ratio	CSP, ppm			H ratio	CSP, ppm			H ratio is provided after normalization
32	A
33	D
34	E		8.10352	125.469	66383.7		8.14497	125.44	95960.4		8.11688	125.446	84299.6		1.07792	0.0158979			0.991727	0.0428072
35	P
36	Q		8.42382	120.411	92137.1		8.42877	120.435	129381		8.42444	120.443	108755		1.00193	0.0122098			0.96338	0.0101427
37	L		8.03976	123.096	71107.5		8.04891	123.065	101781		8.04686	123.11	82407		0.983716	0.00903188			0.982004	0.0145312
38	L
39	H
40	G		8.89662	110.201	31649.5		8.90491	110.213	36817.4		8.90166	110.257	35160.4		0.942992	0.0215145			0.798083	0.00937665
41	A		8.51397	120.263	31656.7		8.5176	120.218	49979.1		8.51496	120.193	42859.2		1.14921	0.0260047			1.08314	0.0169318
42	G		8.56347	106.047	33816.9		8.56105	106.027	45209.4		8.56118	106.004	28183.7		0.707433	0.0161142			0.917184	0.00782573
43	I		8.5587	117.314	28930.3		8.56923	117.276	29811.4		8.56897	117.352	24739.7		0.725876	0.0176671			0.706954	0.0176569
44	C		8.66121	120.965	21653.4		8.67506	120.969	33475.2		8.67995	121.017	17964.4		0.704219	0.02713			1.06062	0.0139125
45	K		9.28821	137.165	17055.1		9.2665	137.184	15048.3		9.28851	137.261	9970.83		0.496247	0.0357378			0.605334	0.022856
46	W		10.1116	129.049	36057.3		10.1227	129.014	37323.9		10.1218	129	16482.1		0.388008	0.0209396			0.710159	0.0170235
47	F		9.04398	120.351	24596.1		9.0609	120.36	34572.7		9.04606	120.358	20051		0.691975	0.00316623			0.964337	0.0171913
48	N		7.69317	126.421	21479.9		7.72846	126.41	20918.9		7.71729	126.369	13280.2		0.524799	0.0311804			0.668141	0.0355309
49	V
50	R
51	M
52	G		8.13156	106.613	16307.2		8.13133	106.598	17124.4		8.14388	106.655	15035.5		0.782635	0.0197894			0.72044	0.00591255
53	F
54	G		7.79925	105.514	37880.4		7.80725	105.49	41836		7.81189	105.526	35613.7		0.798038	0.0134113			0.7577	0.0120378
55	F
56	L
57	S		9.24389	117.521	25442.5		9.24255	117.457	32930.1		9.23826	117.513	24400		0.81405	0.00629062			0.887963	0.0237674
58	M		9.74845	128.317	19666.2		9.75972	128.28	24506.8		9.75068	128.328	23232.7		1.00277	0.00469758			0.854925	0.0178833
59	T		8.99417	117.18	12439		9.00354	117.191	23009.5		8.9511	117.267	13465		0.918844	0.0539833			1.26906	0.0102553
60	A		8.14272	126.093	34250.1		8.14668	126.048	47094.3		8.14853	126.098	38711.3		0.959393	0.00610493			0.94334	0.0175337
61	R		8.79903	122.313	34112.4		8.80332	122.299	49060.9		8.8015	122.259	28194.1		0.701563	0.0203219			0.9867	0.00673038
62	A		9.46154	133.25	23255.9		9.46364	133.156	27693.4		9.47099	133.151	20227.7		0.738302	0.0382687			0.816968	0.0353575
63	G		8.70153	103.636	35983.3		8.70885	103.682	51258.6		8.70602	103.618	38260.6		0.902551	0.00812561			0.977299	0.0187208
64	V		7.93724	122.862	46346		7.94564	122.857	69619.4		7.944	122.889	53234.9		0.975001	0.012196			1.03058	0.00860176
65	A		8.48549	129.351	50866.1		8.48566	129.299	73376		8.4893	129.303	47151.8		0.786848	0.0184365			0.989663	0.0196557
66	L		8.13405	123.539	36585.3		8.14022	123.48	33810.5		8.13503	123.449	31574.3		0.732568	0.0335994			0.634025	0.0228101
67	D		8.10077	121.465	125789		8.10077	121.465	183350		8.10077	121.465	148191		1	0			1	0
68	P
69	P
70	V		7.82634	119.198	24359.4		7.81876	119.091	27418.8		7.8442	119.225	16282.2		0.567371	0.0205322			0.772225	0.0407323
71	D		8.3205	127.637	23819.9		8.32179	127.543	25845.2		8.32996	127.57	19448.2		0.693043	0.0269277			0.744392	0.0354121
72	V		9.70507	120.555	19435.2		9.70969	120.501	22365.2		9.72025	120.632	14673.1		0.640846	0.0327607			0.789488	0.0208103
73	F		8.20985	129.697	17610.4		8.23567	129.695	18156.5		8.25188	129.684	13716.9		0.661162	0.0423157			0.707334	0.0258265
74	V		7.21945	126.121	24501.1		7.23799	126.119	20422.3		7.24642	126.133	24218.3		0.839033	0.0273375			0.571848	0.0185679
75	H		8.85369	126.684	34028.5		8.85672	126.568	48214.8		8.8566	126.587	21480.6		0.535827	0.0365113			0.972074	0.0433446
76	Q		6.85735	109.61	16723.3		6.85259	109.702	17604.7		6.86359	109.739	16844.5		0.854982	0.0489214			0.722218	0.0348212
77	S						8.39271	114.597	20587.1		8.3608	114.178	14125.5		0	0			0	0
78	K		7.99032	119.505	25580.9		8.00593	119.571	26487.3		8.01034	119.445	17681.9		0.586724	0.0302478			0.710368	0.029057
79	L
80	H		8.99754	124.9	29851.9		9.00703	124.838	35881.1		9.00672	124.889	18837.3		0.535633	0.0100331			0.824623	0.0252618
81	M
82	E		7.53107	120.433	25602		7.55679	120.383	20619.9		7.48705	120.371	13209.6		0.437962	0.049689			0.552554	0.0316772
83	G		8.28409	109.208	34965.6		8.30687	109.204	40215.1		8.3194	109.263	21207.1		0.514827	0.0410265			0.78906	0.0228294
84	F
85	R		8.75051	123.811	23348.7		8.72702	123.692	26125		8.72404	123.595	21577.3		0.784432	0.0848059			0.767636	0.0501799
86	S		7.65383	117.399	16559.9		7.67394	117.503	17685.1		7.6777	117.53	11006.8		0.564189	0.0545963			0.732675	0.0437958
87	L
88	K
89	E
90	G		9.05588	113.818	23910.4		9.06509	113.803	24022.9		9.08163	113.909	16998.7		0.603462	0.0425942			0.689287	0.0108206
91	E		8.07498	120.795	33987.6		8.08483	120.785	37973.4		8.07805	120.784	25305		0.631985	0.00527364			0.766515	0.0106325
92	A		8.4665	126.534	61415.3		8.47234	126.47	79633.6		8.46813	126.456	64777.6		0.895301	0.0291818			0.889573	0.0248411
93	V		8.60231	111.885	27489.2		8.60737	111.797	35551.2		8.61094	111.842	24542.9		0.757852	0.018162			0.887266	0.033265
94	E		8.9701	121.705	23668.5		8.97254	121.701	31116.7		8.96411	121.71	27643.6		0.99139	0.00624071			0.901954	0.00296243
95	F		8.12032	115.094	34645.9		8.12189	115.019	56684.5		8.12682	115.063	37867.3		0.927755	0.0132147			1.12247	0.0279942
96	T		8.5919	111.044	16545		8.60555	111.072	23652.9		8.60844	111.047	17146.4		0.879685	0.0165734			0.980798	0.0171503
97	F		9.17519	121.146	25206.9		9.17746	121.192	32726.7		9.18698	121.215	18750.4		0.631411	0.0284843			0.890727	0.0174274
98	K		9.11879	114.612	20550.2		9.1069	114.537	28292.5		9.10094	114.54	25604		1.05758	0.0322296			0.944533	0.0305532
99	K		8.86338	121.632	43826.1		8.86823	121.662	52477.2		8.85807	121.655	41189.3		0.79776	0.00997878			0.821485	0.012101
100	S
101	A
102	K
103	G		7.30484	106.195	41125.1		7.31382	106.239	45326.8		7.33266	106.249	29718.1		0.613387	0.0343567			0.756153	0.0187531
104	L
105	E		9.41046	119.844	23640.6		9.3986	119.936	29159.8		9.4106	120.093	12454.8		0.447197	0.0932572			0.846229	0.0363631
106	S
107	I
108	R		7.23472	119.471	33885.7		7.24389	119.384	38682.7		7.25712	119.444	27002		0.676395	0.0246052			0.783181	0.0335673
109	V
110	T		9.61396	117.37	24915.4		9.62838	117.324	27148.2		9.62364	117.319	24532.3		0.835779	0.021424			0.747541	0.0222537
111	G		9.02719	104.769	15018.9		9.04076	104.798	18746		9.05594	104.878	12330.3		0.696877	0.0497919			0.856312	0.0171711
112	P
113	G		9.21031	112.871	29784		9.21769	112.851	37366.6		9.21567	112.876	30153.5		0.859361	0.00561824			0.860721	0.0105824
114	G		7.65713	104.684	12463.9		7.66258	104.629	20982.4		7.67115	104.635	15191.6		1.0346	0.0230952			1.15495	0.0212741
115	V		6.66817	111.294	33606.2		6.67534	111.292	36270.5		6.67976	111.271	26560.8		0.670877	0.0145321			0.74045	0.00723772
116	F
117	C
118	I
119	G
120	S
121	E
122	R		8.4609	122.552	144725		8.46449	122.496	215210		8.46281	122.495	178815		1.04877	0.0215656			1.02019	0.0212549
123	R
124	P
125	K
126	G
127	K
128	S		8.42961	116.856	14412.4		8.42601	116.885	26159.9		8.41733	116.874	18699.2		1.1013	0.0141465			1.24526	0.0116493
129	M		8.05402	117.988	34879.6		8.09144	117.917	51543.4		8.07794	117.962	38489.8		0.936688	0.0258353			1.01383	0.0460193
130	Q		8.06779	124.737	46195.2		8.07996	124.682	51915.2		8.0811	124.705	38485.5		0.707166	0.0179355			0.771009	0.0237893
131	K
132	R
133	R		8.39131	122.331	50660.7		8.37888	122.367	78668.7		8.38172	122.356	59354.9		0.994503	0.0134936			1.06535	0.018464
134	S										8.4001	117.28	15565.2		0	0
135	K						8.39812	120.992	18701.6		8.37698	120.89	19586.5		0	0			0	0
136	G

## Sheet: Lin28 + RRM or YB-1
		Lin28-CSD 15N + DNA C20		Lin28-CSD 15N + DNA C20 + RRM2 1:3			Lin28-CSD 15N + DNA C20 + YB-1-CSD 1:3			Lin28-CSD 15N + DNA C20 + RRM2 1:3 compared to Lin28- CSD 15N + DNA C20				Lin28-CSD 15N + DNA C20 + YB-1-CSD 1:3 compared to Lin28- CSD 15N + DNA C20
		Height, abs			Height, abs		Height, abs			H ratio				H ratio			H ratio is provided after normalization
32	A
33	D
34	E	66383.7			206330		44542.7			0.920222				1.06282
35	P
36	Q	92137.1			283069		56910.4			0.909598				0.978367
37	L	71107.5			227926		36432.8			0.949009				0.811562
38	L
39	H
40	G	31649.5			78188.5		16628.5			0.731422				0.832206
41	A	31656.7			102719					0.960676				0
42	G	33816.9			81756		17376.4			0.715777				0.813899
43	I	28930.3			74563.3		14660.6			0.763069				0.802682
44	C	21653.4			71129.8					0.972562				0
45	K	17055.1			27571.1					0.478621				0
46	W	36057.3			82357.1					0.676238				0
47	F	24596.1			52480.3					0.631716				0
48	N	21479.9			34163.8					0.470897				0
49	V
50	R
51	M
52	G	16307.2			48456.5					0.87976				0
53	F
54	G	37880.4			93319.6		18917			0.729374				0.79101
55	F
56	L
57	S	25442.5			78582.2		13685.1			0.914442				0.851986
58	M	19666.2			71653.9					1.07873				0
59	T	12439			36745.6					0.874604				0
60	A	34250.1			84599.8					0.731306				0
61	R	34112.4			99231.2		15674.8			0.861247				0.727837
62	A	23255.9			71018.2					0.904124				0
63	G	35983.3			109514		16338.8			0.901074				0.719223
64	V	46346			157737		25977.4			1.00766				0.887826
65	A	50866.1			148558		20856.8			0.864688				0.649477
66	L	36585.3			89140.6		19308.6			0.721374				0.835966
67	D	125789			424865		79414.2			1				1
68	P
69	P
70	V	24359.4			68124.3					0.827994				0
71	D	23819.9			70762.4		13260.6			0.879537				0.881795
72	V	19435.2			41659.1					0.634618				0
73	F	17610.4			43812.1					0.736574				0
74	V	24501.1			75525.9					0.912645				0
75	H	34028.5			86883.2					0.755935				0
76	Q	16723.3			48204.5					0.853409				0
77	S				22154		16684.7			0				0
78	K	25580.9			64838.6		13983.5			0.750429				0.865854
79	L
80	H	29851.9			62874.9		13570.2			0.623587				0.720044
81	M
82	E	25602			35501.9					0.410553				0
83	G	34965.6			85368.7		16253.6			0.722852				0.736297
84	F
85	R	23348.7			57118.3					0.724276				0
86	S	16559.9			24839.1					0.444089				0
87	L
88	K
89	E
90	G	23910.4			58492.7					0.72428				0
91	E	33987.6			69765.8		25635.8			0.607734				1.19473
92	A	61415.3			184355		25322.1			0.88873				0.653082
93	V	27489.2			70283.2		13537.1			0.756974				0.780024
94	E	23668.5			74568		14584.7			0.932768				0.976048
95	F	34645.9			103420		20497.6			0.88378				0.937121
96	T	16545			67068.5		15819.2			1.20017				1.51448
97	F	25206.9			72298.2					0.84918				0
98	K	20550.2			68871.6					0.992238				0
99	K	43826.1			116070		16939.1			0.784113				0.612212
100	S
101	A
102	K
103	G	41125.1			137633					0.990849				0
104	L
105	E	23640.6			69159					0.866128				0
106	S
107	I
108	R	33885.7			88346.9					0.77191				0
109	V
110	T	24915.4			70927.1					0.842822				0
111	G	15018.9			39284.1					0.774409				0
112	P
113	G	29784			86594.7					0.860796				0
114	G	12463.9			51790					1.23022				0
115	V	33606.2			97722.1					0.860925				0
116	F
117	C
118	I
119	G
120	S
121	E
122	R	144725			487960		95593.4			0.998234				1.04623
123	R
124	P
125	K
126	G
127	K
128	S	14412.4			57237					1.1758				0
129	M	34879.6			104439		15261.5			0.886509				0.693059
130	Q	46195.2			124724		25040.7			0.799365				0.858606
131	K
132	R
133	R	50660.7			175574		39336.4			1.02608				1.22989
134	S				34255.7
135	K
136	G

## Sheet: Lin28 +-DNA
			Lin28-CSD 15N + DNA C10				Lin28-CSD 15N free				Lin28-CSD 15N + DNA C10 compared to free Lin28-CSD
			v (1H), ppm	v (15N), ppm	Height, abs		v (1H), ppm	v (15N), ppm	Height, abs		H ratio	CSP, ppm			H ratio is provided after normalization
32	A
33	D
34	E		8.0861	125.483	161841		7.92678	125.649	185291		0.873442	0.170998
35	P
36	Q		8.41755	120.48	187176		8.43179	120.591	116294		1.60951	0.043881
37	L		8.05001	123.237	145535		8.07037	123.353	154359		0.942835	0.0479007
38	L
39	H
40	G		8.87139	110.097	65942.1		8.87061	109.974	78363.1		0.841494	0.0461674
41	A		8.49735	120.22	86251.3		8.50825	120.187	97152.1		0.887797	0.016431
42	G		8.53118	105.995	70953.2		8.52646	105.942	76116		0.932172	0.0205887
43	I		8.54108	117.32	60076.4		8.52122	117.035	66949.4		0.89734	0.10839
44	C		8.63518	120.854	70907		8.7106	120.668	62632.9		1.1321	0.102581
45	K		9.26819	137.238	42697.8		9.19148	136.867	36726.3		1.16259	0.158624
46	W		10.0922	129.008	80911.5		10.2891	129.904	55529.9		1.45708	0.388704
47	F		9.01545	120.215	54063		8.97422	120.751	57025.5		0.94805	0.20474
48	N		7.70295	126.352	41798.3		7.742	126.89	42045.3		0.994125	0.20498
49	V
50	R
51	M
52	G		8.13075	106.779	48186.4		8.13059	108.252	61112		0.788493	0.551468
53	F
54	G		7.76036	105.436	64990.3		7.78061	105.443	68412.3		0.94998	0.020406
55	F
56	L
57	S		9.20554	117.404	62184		9.21067	117.364	65569.5		0.948368	0.0158781
58	M		9.72771	128.249	58920.7		9.7557	128.176	59282		0.993905	0.0389888
59	T		8.97057	117.147	36178		8.97899	117.185	36297.1		0.996719	0.016547
60	A		8.11648	126.109	69981.2		8.1223	126.161	83414.6		0.838956	0.0201687
61	R		8.77047	122.283	73200		8.78142	122.19	101179		0.72347	0.0363726
62	A		9.43728	133.326	64871.7		9.45328	133.32	59647.6		1.08758	0.0161782
63	G		8.71259	103.644	85467.8		8.7361	103.73	92287.3		0.926106	0.0397974
64	V		7.90583	122.925	114878		7.92316	122.91	123325		0.931506	0.0182359
65	A		8.48193	129.302	127474		8.49098	129.301	130744		0.974989	0.00905089
66	L		8.11112	123.486	79918		8.11603	123.525	100559		0.794737	0.0154106
67	D		8.09981	121.455	268350		8.09981	121.455	286865		0.935457	0
68	P
69	P
70	V		7.81963	119.261	76963.9		7.7119	118.18	80752.6		0.953083	0.41848
71	D		8.28281	127.556	64715.5		8.29385	127.278	57635.4		1.12284	0.104654
72	V		9.69381	120.501	46773		9.77491	120.565	41535.9		1.12609	0.0845319
73	F		8.17782	129.633	41197.1						0	0
74	V		7.18729	126.05	54525.7		7.5203	126.37	42059.8		1.29639	0.353853
75	H		8.84893	126.612	61955.1		8.79985	126.577	62838.3		0.985945	0.0507673
76	Q		6.83385	109.875	65712.6		6.93326	110.025	49698.8		1.32222	0.114139
77	S		8.40857	114.702	22990.7		8.40475	114.533	36441.5		0.630893	0.0632111
78	K		7.97746	119.505	63062.2						0	0
79	L
80	H		8.99445	124.931	56436.9		9.00939	125.02	53434.7		1.05618	0.0367206
81	M
82	E		7.48145	120.24	22841		7.46573	120.212	18137.3		1.25934	0.0188643
83	G		8.29359	109.004	54313.2		8.31114	108.769	47323.3		1.14771	0.0894285
84	F
85	R		8.69384	123.657	53729.8		8.69974	124.965	40812.2		1.31651	0.489355
86	S
87	L
88	K
89	E
90	G		9.03008	113.919	52048.2		9.07336	113.654	55379.3		0.939849	0.108023
91	E		8.06311	120.81	59760.1		8.08094	120.718	81455.3		0.733655	0.0386241
92	A		8.46156	126.474	135608		8.46476	126.263	175912		0.770885	0.0788456
93	V		8.57506	111.784	59658.2		8.60824	111.755	69017.7		0.86439	0.0348412
94	E		8.93329	121.749	62968.4		8.95654	121.678	69654.5		0.904011	0.0352299
95	F		8.08581	115.019	85669.1		8.10212	115.039	95299.4		0.898947	0.0178983
96	T		8.55628	110.634	49272.2		8.59413	110.548	56489.7		0.872233	0.0497184
97	F		9.11518	120.87	61113.6		9.14628	120.756	52358.8		1.16721	0.0527343
98	K		9.07887	114.411	54673.5		9.02027	114.7	59809.2		0.914132	0.122728
99	K		8.84857	121.539	88100		8.80419	121.798	95716.1		0.92043	0.106622
100	S
101	A
102	K
103	G		7.26728	106.126	111225		7.59868	108.746	61020.2		1.82276	1.03456
104	L
105	E		9.38438	119.753	56027.9						0	0
106	S
107	I
108	R		7.19554	119.449	73895.1		7.23663	119.443	76369.4		0.967601	0.0411483
109	V
110	T		9.60393	117.297	53648.8		9.61351	117.249	57115		0.939312	0.02022
111	G						9.0263	104.68	16294.5		0	0
112	P
113	G		9.19699	112.886	64254.7		9.22072	112.861	56121		1.14493	0.0254757
114	G		7.61623	104.696	44173.7		7.9356	105.34	46038.3		0.959499	0.400125
115	V		6.63981	111.278	75139.1		6.69325	112.666	64152.6		1.17126	0.522229
116	F
117	C
118	I
119	G
120	S
121	E
122	R		8.46344	122.574	298070		8.45408	122.389	190291		1.56639	0.0699433
123	R
124	P
125	K
126	G
127	K
128	S		8.41295	116.971	29212.5						0	0
129	M		8.04924	117.935	73856.9		8.00287	118.159	87874.7		0.84048	0.0958049
130	Q		8.04326	124.766	95726.1		8.04775	124.877	99735.4		0.959801	0.0417112
131	K
132	R
133	R		8.39382	122.599	98325.8		8.33448	122.705	36944.7		2.66143	0.0714846
134	S		8.39911	117.518	21808.3						0	0
135	K
136	G

## Sheet: Lin28 +DNA C20 or DNA C10
			Lin28-CSD + DNA C20		Lin28-CSD + DNA C10		Lin28-CSD + DNA C20 compared to Lin28-CSD + DNA C10
			Height, abs		Height, abs		H ratio
32	A
33	D
34	E		66383.7		117409		0.565406
35	P
36	Q		92137.1		176964		0.520654
37	L		71107.5		129935		0.547254
38	L
39	H
40	G		31649.5		55572.2		0.56952
41	A		31656.7		72666.7		0.435642
42	G		33816.9		47843.2		0.706828
43	I		28930.3		51797.7		0.558525
44	C		21653.4		46117.5		0.469527
45	K		17055.1		25052.9		0.680764
46	W		36057.3				0
47	F		24596.1		35719		0.6886
48	N		21479.9		22829.1		0.9409
49	V
50	R
51	M
52	G		16307.2				0
53	F
54	G		37880.4		56722.6		0.667818
55	F
56	L
57	S		25442.5		46552.3		0.546536
58	M		19666.2		39646.1		0.496044
59	T		12439		27460.9		0.452971
60	A		34250.1		61683.2		0.555258
61	R		34112.4		74418.7		0.458385
62	A		23255.9		45053.6		0.516183
63	G		35983.3		80350.9		0.447827
64	V		46346		97635.3		0.474685
65	A		50866.1		96731.7		0.525847
66	L		36585.3		62232.7		0.587879
67	D		125789		227447		0.553048
68	P
69	P
70	V		24359.4		33585.5		0.725295
71	D		23819.9		37965.2		0.627414
72	V		19435.2		29529.1		0.658171
73	F		17610.4				0
74	V		24501.1		21107.7		1.16077
75	H		34028.5		40131.7		0.847921
76	Q		16723.3				0
77	S						0
78	K		25580.9		27954.8		0.915081
79	L
80	H		29851.9		39831.3		0.749458
81	M
82	E		25602				0
83	G		34965.6		44188.6		0.791281
84	F
85	R		23348.7		22647.4		1.03097
86	S		16559.9				0
87	L
88	K
89	E
90	G		23910.4		38746.7		0.617095
91	E		33987.6		54084.3		0.628419
92	A		61415.3		138133		0.44461
93	V		27489.2		49185.2		0.558892
94	E		23668.5		51829.5		0.456661
95	F		34645.9		70891.6		0.488717
96	T		16545		40618.7		0.407325
97	F		25206.9		44200.9		0.57028
98	K		20550.2		49767.6		0.412923
99	K		43826.1		79061		0.554333
100	S
101	A
102	K
103	G		41125.1		43562.3		0.944053
104	L
105	E		23640.6		27176		0.869907
106	S
107	I
108	R		33885.7		60791.4		0.557409
109	V
110	T		24915.4		40755.5		0.611338
111	G		15018.9		20182.3		0.744162
112	P
113	G		29784		54626.7		0.545228
114	G		12463.9				0
115	V		33606.2		46353.7		0.724995
116	F
117	C
118	I
119	G						0
120	S
121	E
122	R		144725		289088		0.500626
123	R
124	P
125	K
126	G
127	K
128	S		14412.4		19258.7		0.748358
129	M		34879.6		72177		0.483251
130	Q		46195.2		76428.2		0.604426
131	K
132	R
133	R		50660.7		117868		0.429809
134	S				17329.1		0
135	K				27081		0
136	G

## Sheet: YB-1 +- DNA C10
		YB-1-CSD free				YB-1-CSD + DNA C10				YB-1-CSD + DNA C10 compared to YB-1-CSD free
		v (1H), ppm	v (15N), ppm	Height, abs		v (1H), ppm	v (15N), ppm	Height, abs		H ratio	CSP, ppm			H ratio is provided after normalization
1	М
2	S
3	S	8.52939	118.123	230016		8.52915	118.119	445038		0.924065	0.00143825
4	E
5	A	8.35851	124.313	5424810		8.35884	124.318	10487000		0.923273	0.00173782
6	E	8.286	119.788	6165440		8.28234	119.799	12557400		0.972745	0.00560348
7	T	8.12221	115.043	4356220		8.12221	115.043	9121080		1	0
8	Q	8.36658	122.891	3388660		8.36743	122.898	6867680		0.967934	0.0030721
9	Q	8.43121	123.179	3934700		8.43074	123.189	8244800		1.00076	0.00345202
10	P
11	P
12	A
13	A
14	P
15	P
16	A
17	A
18	P
19	A
20	L	8.20961	121.536	4056440		8.21865	121.575	15274800		1.79843	0.0170736
21	S	8.28067	116.668	4855230		8.29079	116.667	5619330		0.552762	0.0101334
22	A	8.36285	126.229	1723820		8.36215	126.235	4543770		1.25889	0.00233374
23	A	8.19418	122.75	4883930		8.19301	122.73	7001840		0.684709	0.00765557
24	D	8.17768	118.753	1752100		8.18286	118.729	1904320		0.519092	0.0103021
25	T	8.15808	116.095	3721970		8.15925	116.109	7609400		0.97643	0.00518497
26	K	8.3733	125.503	3622430		8.3761	125.49	7683680		1.01305	0.00557685
27	P
28	G	8.55926	109.502	2534620		8.55951	109.498	6760820		1.27394	0.00143996
29	T	8.08199	113.306	1370730		8.07863	113.263	4087840		1.42431	0.0162898
30	T	8.28013	115.83	1479590		8.27979	115.79	1548010		0.499685	0.0151426
31	G	8.48126	111.439	442652		8.4828	111.441	1325160		1.42978	0.0017462
32	S	8.18627	115.6	3251820		8.18946	115.595	8518180		1.25108	0.00359494
33	G	8.50928	110.808	1107490		8.50376	110.83	2462470		1.06193	0.00994845
34	A	8.24029	124.17	5730660		8.2387	124.144	11338000		0.944921	0.00973924
35	G	8.46215	108.457	1691750		8.46539	108.444	3390440		0.957158	0.00589437
36	S	8.25722	115.718	891226		8.25915	115.705	2287470		1.22583	0.00528875
37	G	8.52189	110.988	667450		8.51982	110.971	1759780		1.25922	0.00673899
38	G	8.12751	108.791	3284830		8.12959	108.793	7214050		1.04889	0.00223973
39	P
40	G
41	G	8.19052	108.49	2665600		8.19207	108.508	5950730		1.0662	0.00693292
42	L	8.16071	121.473	6614550		8.16025	121.567	12043600		0.8696	0.0353429
43	T	8.19474	114.698	2196150		8.19921	114.705	4660230		1.01347	0.0051086
44	S	8.24893	118.043	895895		8.25018	118.038	2579300		1.37502	0.00226558
45	A	8.27306	126.093	1846450		8.27679	126.035	5497570		1.42199	0.0219055
46	A	8.24797	124.89	11630300		8.24668	124.852	23325800		0.957876	0.0143512
47	P
48	A	8.4963	124.974	4750560		8.48782	124.953	10409600		1.04653	0.0114595
49	G	8.43788	108.477	2574350		8.43276	108.442	6895470		1.27926	0.0142041
50	G	8.244	108.703	2465270		8.23828	108.702	6428240		1.24535	0.00574497
51	D					8.31659	120.267	7943870		#DIV/0!	45.7617
52	K	8.2361	121.693	6763400		8.13603	121.446	7979620		0.563483	0.136154
53	K	8.59504	123.936	2092380		8.6263	124.15	3853930		0.879684	0.0858421
54	V	8.48148	125.253	1625350		8.4832	125.38	2917850		0.857392	0.0475165
55	I	9.22173	127.547	851262		9.26518	127.486	893460		0.501274	0.0491026
56	A	8.05806	122.506	1355010		8.07718	122.403	3203870		1.12927	0.0430817
57	T	8.32548	112.902	1332190		8.3229	112.78	2440340		0.874878	0.045538
58	K	8.77838	123.514	647170		8.80055	123.649	1601320		1.18174	0.0550676
59	V	8.81223	121.792	1131240		8.81594	121.609	1837910		0.775949	0.0684644
60	L	7.66623	121.69	870619		7.66742	121.309	1857600		1.01903	0.142712
61	G	9.28699	108.992	608719		9.2919	108.735	1094240		0.858537	0.0959869
62	T	8.71604	114.895	850874		8.7803	115.377	1500320		0.842136	0.191419
63	V	9.10958	128.807	648868		9.02414	129.462	1158420		0.852655	0.259506
64	K	8.99009	104.363	476094		9.04017	104.505	578261		0.580089	0.0728829
65	W	7.23174	111.286	772580		7.25817	111.315	1433700		0.886295	0.028548
66	F	8.76842	119.362	889589		9.2568	118.49	1299720		0.697789	0.587282
67	N					8.42384	130.889	744784		#DIV/0!	49.6936
68	V					9.37059	130.609	658944		#DIV/0!	49.7595
69	R	8.02598	120.022	2637980		7.38763	118.734	812489		0.147099	0.799966
70	N	7.78171	114.539	1130590		8.72159	115.839	979022		0.413572	1.05834
71	G	8.04761	109.412	811183		8.09085	110.669	68003.2		0.0400382	0.471967
72	Y	7.57142	114.435	648345		6.80983	112.201	12144800		8.94639	1.13079
73	G	7.98473	105.911	692314		7.61512	105.615	892186		0.615483	0.385883
74	F	7.75277	114.567	909955		7.20174	113.605	1546310		0.811597	0.658244
75	I	9.34328	121.398	573681		9.363	121.215	992774		0.826501	0.0713849
76	N	9.24293	127.212	1002320		9.17639	127.124	1375580		0.655455	0.074193
77	R	9.20464	127.212	896451		9.24541	127.76	1128480		0.601216	0.209222
78	N	9.60609	121.686	680895		9.6398	121.45	978368		0.686255	0.094379
79	D
80	T	8.68269	109.674	908394		8.68205	109.643	1776680		0.934111	0.0114748
81	K	7.7523	114.992	1007540		7.72255	114.934	1540690		0.730326	0.0368198
82	E	7.20094	118.115	969907		7.19208	118.048	1642560		0.808825	0.0267864
83	D	8.73477	122.582	1148110		8.8175	122.853	2414580		1.00443	0.130881
84	V	9.72747	121.226	729386		9.74581	121.351	1256980		0.823066	0.0502171
85	F	8.29521	129.656	604767		8.14425	130.379	847071		0.668952	0.309926
86	V	7.64445	123.683	924991		7.3622	123.559	1435930		0.741411	0.286048
87	H	8.68035	127.545	486367		8.6594	127.2	1060730		1.04161	0.130632
88	Q	7.00251	110.79	1944280		6.82646	109.207	635836		0.156189	0.617717
89	T	8.87858	111.5	637337		8.22261	110.382	725856		0.543932	0.778122
90	A	8.25372	123.444	2202500		8.27048	123.468	595480		0.129126	0.0191519
91	I	7.1191	117.829	910739		7.01613	117.675	1809980		0.949169	0.117881
92	K	8.90944	131.88	464266		8.8443	131.546	965998		0.99374	0.140913
93	K	8.29365	122.576	318568						0	46.6076
94	N					6.69679	118.261	1354040		#DIV/0!	44.7533
95	N	8.61948	121.689	586932		8.65673	121.568	1725120		1.40377	0.0587586
96	P
97	R
98	K	8.09013	121.405	1595260						0	46.1403
99	Y					9.01196	128.457	939718		#DIV/0!	48.9016
100	L
101	R
102	S	8.53742	118.58	201294		7.9006	119.718	1469570		3.48677	0.766034
103	V
104	G					10.4641	108.574	1468020		#DIV/0!	41.9507
105	D	8.33579	120.266	3716240		8.16308	118.502	2458610		0.315973	0.6822
106	G	8.7485	112.621	709964		8.68791	111.851	1250430		0.841175	0.294373
107	E	7.87164	120.78	330096		7.8905	120.8	666815		0.964781	0.0202821
108	T	8.72875	120.445	989524		8.7321	120.08	1915100		0.924333	0.136597
109	V	9.02024	119.097	741930		9.0175	119.1	1178850		0.758856	0.00303205
110	E	8.87054	123.374	681294		8.86198	123.614	1353310		0.948694	0.0901919
111	F	8.65832	119.289	823901		8.69828	119.399	1390050		0.805785	0.0573494
112	D
113	V	9.02263	120.924	881450		9.02243	120.957	1461180		0.791716	0.012076
114	V	9.53973	122.234	767388		9.5834	122.387	1200520		0.747167	0.0720648
115	E	8.67565	121.883	1125630		8.716	121.919	2330080		0.988641	0.0425615
116	G	7.9602	114.218	1767700		7.7241	114.055	8980370		2.42633	0.243847
117	E	8.96887	121.349	1033920		8.96295	121.459	2611140		1.20617	0.0416633
118	K	8.67689	116.663	1847910		8.4304	115.48	2309830		0.596984	0.506609
119	G	7.40359	108.33	2232860		7.10081	106.335	3271830		0.69983	0.805482
120	A	8.63022	125.161	1613740		8.72407	124.452	3425040		1.01367	0.281448
121	E	9.41806	121.094	900082		9.4047	119.462	1628090		0.863893	0.6108
122	A	8.84879	122.662	1045920		8.8863	122.74	2024840		0.924604	0.0475655
123	A	9.34504	122.646	892280		9.3252	122.389	1614950		0.864413	0.0979221
124	N	9.34042	117.942	933002		9.3718	117.62	1873020		0.95879	0.12449
125	V	8.54563	116.47	769935		8.58522	116.467	1517040		0.941037	0.039607
126	T	9.49158	119.147	791404		9.4432	118.638	1436280		0.866771	0.196612
127	G	9.24546	106.471	506175		9.24551	106.541	1103960		1.04164	0.0263638
128	P
129	G	9.42679	113.544	754053		9.44241	113.655	1130420		0.715981	0.0441975
130	G	7.6882	105.607	800310		7.67866	105.416	1684490		1.00525	0.0720291
131	V	7.73395	120.252	1052900		7.7472	120.28	1572030		0.713078	0.0167807
132	P
133	V	8.24364	120.734	7461830		8.25421	120.922	11718400		0.750044	0.0711033
134	Q
135	G	9.11533	107.962	492553		9.19629	107.599	1443480		1.39966	0.157947
136	S	7.95966	111.257	557165		8.14921	111.076	852618		0.73086	0.201283
137	K	7.54403	118.735	410782		7.44815	118.248	1997580		2.3225	0.205865
138	Y
139	A	8.01335	125.209	636729		8.02432	125.261	980487		0.735446	0.022385
140	A					7.43777	123.572	2237360		#DIV/0!	46.8308
141	D
142	R
143	N	8.38574	118.188	403248		8.38815	118.312	705530		0.835616	0.0464778
144	H					8.77719	120.511	1428570		#DIV/0!	45.9373
145	Y					7.0444	112.9	981381		#DIV/0!	42.8265
146	R
147	R
148	Y
149	P
150	R
151	R
152	R
153	G	8.2997	110.28	1488770		8.30983	110.286	4182850		1.34186	0.010417
154	P
155	P
156	R	8.44091	121.347	1647800		8.4013	121.487	2609860		0.756443	0.0656999
157	N	8.377	119.225	1343810		8.38721	118.932	1052470		0.374055	0.110057
158	Y
159	Q	8.20641	121.703	3510230		8.20419	121.682	12001400		1.6329	0.00818308
160	Q
161	N	8.377	119.225	1343810		8.39525	119.345	4655940		1.65475	0.0485191
162	Y
163	Q	8.24748	121.703	5729340		8.24518	121.688	19268200		1.6062	0.00629816
164	N	8.34911	119.768	2291440		8.37207	119.974	3616760		0.753832	0.08073
165	S	8.30609	116.228	2670500		8.31567	116.208	8379440		1.4986	0.0120921
166	E	8.57463	122.756	4210130		8.56715	122.766	11957800		1.3565	0.00833372
167	S	8.29859	116.07	3563070		8.30563	116.079	6234560		0.83569	0.00775303
168	G	8.33037	110.826	2791520		8.34332	110.893	7466270		1.2774	0.028476
169	E	8.24192	120.669	6387240		8.25498	120.759	13814800		1.03299	0.0359409
170	K	8.40053	122.276	5435500		8.41345	122.395	13558900		1.19138	0.0462617
171	N	8.5103	120.383	2096870		8.52795	120.524	6883960		1.56794	0.055486
172	E	8.53144	121.922	3871210		8.5475	122.016	9385100		1.15786	0.0386239
173	G	8.49921	110.07	3674280		8.51239	110.09	8992500		1.16888	0.0151268
174	S	8.33652	115.828	608757		8.35708	116.044	3222280		2.52803	0.0835318
175	E	8.51434	122.756	5347720		8.51518	122.764	17528100		1.56542	0.00290777
176	S	8.27289	116.751	5425530		8.2851	116.879	12273900		1.08045	0.0493345
177	A	8.30441	127.171	4717040		8.32948	127.299	12200100		1.23526	0.0543466
178	P
179	E	8.5129	121.08	6778690		8.52087	121.193	15912700		1.12114	0.0431835
180	G	7.9506	116.056	7801070		7.96333	116.137	15976000		0.978087	0.0329448
	H
	H
	H
	H
	H
	H

## Sheet: YB-1 15N +RNA + Lin28 or YB-1
		YB-1-CSD 15N + RNA C20 + YB-1-CSD non-labeled				YB-1-CSD 15N + RNA C20 + Lin28-CSD non-labeled 1:1				YB-1-CSD 15N + RNA C20 + Lin28-CSD non-labeled 1:1 compared to YB-1-CSD 15N + RNA C20 + YB-1-CSD
		v (1H), ppm	v (15N), ppm	Height, abs		v (1H), ppm	v (15N), ppm	Height, abs		H ratio	CSP, ppm			H ratio is provided after normalization
1	М
2	S
3	S	8.53658	118.333	46416.8		8.53839	118.377	34350.2		0.898449	0.016384
4	E
5	A	8.32228	124.552	522843		8.32217	124.548	436823		1.01432	0.00135148
6	E	8.26077	119.715	327062		8.25911	119.685	272073		1.00994	0.0114174
7	T	8.12548	115.04	288266		8.12548	115.04	237440		1	0
8	Q	8.38169	123.018	236055		8.38234	123.01	190456		0.979537	0.00298635
9	Q	8.4187	123.263	254243		8.41828	123.253	209721		1.00146	0.00341586
10	P
11	P
12	A
13	A
14	P
15	P
16	A
17	A
18	P
19	A
20	L
21	S
22	A	8.35078	126.334	175799		8.34791	126.34	139327		0.962185	0.0036231
23	A	8.19374	122.816	348819		8.19296	122.793	272749		0.949298	0.00876779
24	D
25	T	8.14173	115.864	308858		8.13789	115.826	239820		0.942684	0.0144317
26	K	8.36335	125.459	280522		8.36175	125.445	230537		0.997731	0.00517033
27	P
28	G	8.56123	109.649	306537		8.562	109.648	253324		1.0033	0.000814539
29	T	8.08378	113.433	180855		8.08407	113.428	148383		0.996078	0.00154287
30	T	8.2789	116.006	159270		8.27091	115.914	130644		0.995853	0.0352837
31	G	8.49156	111.652	101594		8.4926	111.657	83757.9		1.00092	0.00190322
32	S	8.22136	115.874	239209		8.222	115.884	193174		0.980417	0.00368909
33	G	8.51558	111.031	147172		8.51815	111.053	116026		0.957127	0.00852713
34	A	8.24361	124.367	425613		8.24368	124.366	340722		0.971907	0.000639922
35	G
36	S
37	G
38	G	8.14363	109.045	286358		8.14395	109.06	239375		1.01487	0.00560666
39	P
40	G
41	G	8.20933	108.774	239654		8.20881	108.776	194400		0.984807	0.000967334
42	L	8.13874	121.468	247261		8.13715	121.434	202941		0.996446	0.0125422
43	T	8.20303	114.747	202290		8.20173	114.742	169038		1.01449	0.00233689
44	S	8.25503	118.136	122845		8.25644	118.131	98193.7		0.970433	0.00228924
45	A	8.27632	126.215	206827		8.27385	126.201	167800		0.984973	0.00578807
46	A	8.2318	124.911	718412		8.23026	124.905	585816		0.989982	0.00280632
47	P
48	A	8.48528	125.024	319702		8.4864	125.022	259155		0.984133	0.00132059
49	G	8.4383	108.624	243852		8.43639	108.626	187777		0.934879	0.00202777
50	G	8.26508	108.959	203732		8.26566	108.958	173198		1.0321	0.000694303
51	D	8.34988	120.472	233033		8.34887	120.469	190229		0.991057	0.00137155
52	K
53	K	8.56385	123.934	68457.5		8.55914	123.95	74181.4		1.31557	0.0076203
54	V	8.48454	125.399	58794		8.48468	125.418	53461		1.10394	0.00725268
55	I	9.24956	127.354	32364		9.24671	127.383	37419.8		1.40371	0.0109151
56	A	8.10859	122.704	72433.9		8.10146	122.66	56043.7		0.939344	0.0178689
57	T	8.35099	112.972	49112.8		8.34776	112.956	44914.4		1.11027	0.00697758
58	K	8.82423	123.489	42581.7		8.82053	123.419	36734.7		1.04735	0.0264628
59	V	8.85246	121.781	46618.9		8.85263	121.821	36141.4		0.941201	0.01499
60	L	7.70442	121.885	32846.3		7.70667	121.902	30352.3		1.12188	0.00693785
61	G	9.30233	108.93	14897.3		9.30915	108.969	19833.4		1.61633	0.0160669
62	T	8.75476	115.216	25933.8		8.74727	115.253	22298.6		1.04388	0.0156779
63	V	9.11558	129.184	21929.6		9.1185	129.308	19853.6		1.09913	0.046619
64	K
65	W	7.26448	111.187	14565.4						0	0
66	F
67	N
68	V
69	R
70	N
71	G
72	Y	6.87182	112.462	890003		6.873	112.48	727392		0.99224	0.00657606
73	G
74	F
75	I	9.39115	121.646	18070.2		9.39344	121.603	19930.9		1.33907	0.0161365
76	N
77	R					9.24411	127.759	31185.7		0	0
78	N	9.64196	121.745	19854		9.63322	121.77	17974.7		1.09914	0.0126387
79	D
80	T	8.69021	109.81	29453.6		8.68967	109.803	29849.2		1.23036	0.00243654
81	K	7.7965	115.267	23177.5		7.79606	115.306	24029.1		1.25867	0.0144682
82	E	7.25085	118.256	27422.6		7.25974	118.257	29877.8		1.32276	0.00890005
83	D	8.76676	122.927	34725.5		8.7716	122.912	32950.9		1.15202	0.00720377
84	V	9.7533	121.294	15347.1		9.77688	121.296	17710.5		1.40102	0.0235857
85	F
86	V
87	H	8.65469	127.141	17598.5		8.65488	127.232	15858.7		1.09404	0.0343115
88	Q	6.9749	110.812	18954		6.97682	110.9	19438.6		1.2451	0.0328779
89	T
90	A	8.30472	123.485	51003.2		8.30382	123.499	34331.2		0.817205	0.00547371
91	I	7.11041	118.098	16925.9		7.12493	118.146	18442.1		1.32281	0.0230139
92	K	8.89541	131.681	17194.9						0	0
93	K
94	N
95	N	8.62008	121.923	44342.8		8.62073	121.859	37599.9		1.02944	0.0240041
96	P
97	R
98	K
99	Y	9.07725	128.846	14504.2						0	0
100	L
101	R
102	S	7.92008	119.288	23219.9		7.91543	119.344	19091.4		0.998199	0.0212403
103	V
104	G
105	D	8.31615	119.984	348991		8.31721	119.982	294606		1.02487	0.00138202
106	G	-	-	-		8.73345	112.579	16453.1		0	0
107	E
108	T	8.72124	120.586	40864.7		8.72303	120.565	34393.8		1.02181	0.00808433
109	V	9.05176	119.198	22504.9		9.0399	119.244	23584.2		1.27228	0.02097
110	E	8.90289	123.501	29557.8		8.90714	123.558	25805.1		1.05992	0.0215633
111	F	8.73313	119.748	26612.7		8.74397	119.642	20918.1		0.954273	0.0411957
112	D
113	V	9.05696	121.086	23231		9.05214	121.096	27280.3		1.42568	0.00607213
114	V	9.56269	122.713	24202.9		9.55025	122.756	26709.3		1.33978	0.0203138
115	E	8.79975	122.275	28947.5		8.79218	122.35	26515.3		1.11205	0.0291342
116	G	7.70116	113.819	90790.3		7.69828	113.805	88352.9		1.18147	0.00587319
117	E	8.99737	121.705	53680.5		8.9962	121.762	42091.2		0.95195	0.0215239
118	K
119	G	7.30159	107.087	14361.7		7.27805	107.182	14145.6		1.19579	0.0426711
120	A	8.70173	125.066	35456.8		8.70608	125.076	43826.4		1.50064	0.00567485
121	E	9.46208	120.264	19358.4		9.47972	120.344	15775.7		0.98937	0.0347766
122	A	8.90173	122.975	28434.3		8.90588	122.909	32520.5		1.38853	0.0250892
123	A	9.37551	122.678	20597.8		9.35637	122.643	19932.9		1.17487	0.0231914
124	N	9.34983	118.072	27810.5		9.34406	118.16	24357.7		1.06333	0.0333362
125	V	8.56419	116.713	30306.2		8.55541	116.229	27210.7		1.09005	0.181122
126	T	9.48288	119.251	24116.6		9.48381	119.28	15680.4		0.78937	0.0108496
127	G	8.26542	111.434	40423.8		8.26134	111.401	32541.8		0.977336	0.0127309
128	P
129	G	9.42235	113.704	25122.8		9.42559	113.604	23141.8		1.11833	0.0377169
130	G	7.7558	105.903	33981.4		7.75877	105.896	27192.1		0.971496	0.00395744
131	V	7.75828	120.338	33784.5		7.75783	120.391	26583		0.95527	0.0197798
132	P
133	V
134	Q
135	G					9.14777	108.042	14558.6		0	0
136	S	8.0501	111.56	16672.8		8.0699	111.58	15124.6		1.10133	0.021167
137	K	7.57512	118.999	15538.1		7.59198	118.992	23453.6		1.83253	0.0170503
138	Y
139	A	8.0257	125.313	39218.3		8.02329	125.276	34140.4		1.05686	0.0140523
140	A
141	D
142	R
143	N	8.38087	118.263	41383.6		8.37899	118.213	30216.4		0.886449	0.0186387
144	H
145	Y
146	R
147	R
148	Y
149	P
150	R
151	R
152	R
153	G	8.27048	110.395	139768		8.26564	110.366	122522		1.06426	0.0118676
154	P
155	P
156	R
157	N
158	Y
159	Q
160	Q
161	N	8.37995	119.5	179761		8.38135	119.471	144718		0.977387	0.0109816
162	Y
163	Q	8.21773	121.699	564874		8.21596	121.682	443015		0.952152	0.00652683
164	N	8.37436	120.001	174842		8.37053	119.987	142077		0.986546	0.00664719
165	S	8.32372	116.446	292714		8.32325	116.506	249001		1.03275	0.0223015
166	E	8.59047	122.93	274504		8.58962	122.938	218075		0.964488	0.00320897
167	S
168	G	8.37471	111.085	221654		8.37805	111.096	178859		0.979659	0.0051995
169	E	8.27149	120.943	473302		8.27038	120.943	385459		0.988734	0.00111023
170	K	8.40754	122.422	409591		8.40669	122.397	355397		1.05342	0.0092809
171	N	8.51928	120.543	202851		8.51887	120.528	159497		0.954586	0.0057506
172	E	8.53016	122.119	269790		8.52816	122.116	222728		1.00228	0.00227183
173	G	8.51736	110.282	269469		8.5165	110.282	216171		0.973931	0.000892717
174	S
175	E	8.51939	122.946	381700		8.51719	122.949	308109		0.97999	0.00253388
176	S	8.28401	116.809	383004		8.28349	116.784	310094		0.982946	0.00923783
177	A	8.29432	127.261	280505		8.29441	127.256	235777		1.02047	0.00180199
178	P
179	E	8.58121	121.106	365877		8.58066	121.109	310267		1.02953	0.00120318
180	G
	H
	H
	H
	H
	H
	H
