# Supplementary material for: Lin28, a major translation reprogramming factor, gains access to YB-1-packaged mRNA through its cold-shock domain
Source: Commun Biol. 2021 Mar 19;4:359. doi: 10.1038/s42003-021-01862-3 (PMC7979924; doi:10.1038/s42003-021-01862-3)
Supplement: Supplementary file 6 — Supplementary Data 3 [file 42003_2021_1862_MOESM6_ESM.xlsx]

## Sheet: Lin28wtYB-1
Fluorescence intensity recorded along microtubules for the RFP and GFP channels (as described in Methods) and for indicated RFP- and GFP- tagged proteins (Fig. 4). YB-1 was GFP-labeled. Mutant and wild type Lin28 were RFP-labelled) .
Pixel	RFP	Pixel	GFP	Pixel	RFP	Pixel	GFP
0	9216.47	0	4409.98	0	31506.5	0	25434.5	0	11700.6	0	11025	0	7938.73	0	5361	0	16219.9	0	17002.3	0	5017.91	0	2310.28	0	17869.9	0	12738.8	0	21272.6	0	7084.81	0	13478.9	0	6531.24	0	10537.3	0	3122.18
1	9379.47	1	4480.96	1	28386.8	1	24499.3	1	13175.9	1	12078.2	1	8503.69	1	5750.36	1	16169.3	1	15535.6	1	4819.85	1	2035.59	1	16852.3	1	11937.4	1	21695.6	1	7803.98	1	12347.1	1	5972.24	1	10989.6	1	3527.74
2	12024.7	2	5725.48	2	24208.8	2	19955.3	2	12750.8	2	11743.6	2	9521.02	2	6268.68	2	15775.9	2	15356.4	2	5198.3	2	2375.61	2	14518.7	2	9165.4	2	21442.7	2	7864.35	2	11667.6	2	6841.64	2	12346.5	2	3782.31
3	11097.2	3	4730.59	3	21050.7	3	19785.3	3	11998.7	3	11383.5	3	7852.01	3	7094.76	3	15048.5	3	15218	3	4892.85	3	2478.11	3	13914.3	3	12377.7	3	21845.1	3	8620.51	3	11444.8	3	5249.1	3	12945.3	3	4213.1
4	10632.7	4	5022.32	4	18538.4	4	15579.7	4	11664.4	4	11666.6	4	8435.58	4	6610.39	4	12894.9	4	11337.8	4	4835.1	4	2391	4	11430	4	8744.27	4	20526.5	4	7680.31	4	10523.8	4	5076.28	4	14100.4	4	3676.66
5	10549.4	5	5092.48	5	18569.5	5	15445.8	5	10482	5	11854.6	5	8805.38	5	6653.35	5	11333	5	9714.59	5	5077.13	5	2015.76	5	9668.89	5	11069	5	19662.7	5	7139.08	5	11038.6	5	6718.15	5	14132.6	5	4405.35
6	10367.5	6	6007.55	6	15035.5	6	13227	6	10203.5	6	11403	6	8984.99	6	7096.66	6	8827.61	6	7623.23	6	4322.06	6	1884.43	6	10960.6	6	12352.1	6	20881.2	6	7264.87	6	10909.8	6	5777.82	6	14585	6	3242.99
7	11338.5	7	7109.94	7	15517.8	7	14304.5	7	9882.47	7	11562.7	7	9730.3	7	7939.69	7	8442.24	7	7283.58	7	4637.02	7	2221.92	7	8893.69	7	9607.7	7	21051.5	7	7934.92	7	9792.56	7	6770.42	7	11257.2	7	2451.8
8	12934.4	8	6811.06	8	16169.7	8	14673.1	8	11954.4	8	13006.6	8	10167.1	8	8297.86	8	8213.18	8	7187.26	8	4759.34	8	2200.16	8	11055.1	8	11701.4	8	20419.3	8	6436.12	8	13428.2	8	8769.37	8	10464.9	8	2196.24
9	12982	9	7487.15	9	21867.5	9	18868.5	9	12278.4	9	13102.1	9	10719.4	9	8746.78	9	5897.57	9	4706.51	9	3928.35	9	2047.2	9	12645.6	9	12593.4	9	21416.2	9	7541.66	9	12563.6	9	8826.08	9	9436.6	9	1850.57
10	12210.9	10	7224.33	10	17757.1	10	17498.6	10	10935.6	10	10914	10	9802.51	10	10191.3	10	4670.49	10	3474.47	10	4146.53	10	2266.7	10	18889.2	10	15314.4	10	19345.2	10	6170.61	10	14541	10	9500.02	10	8401.38	10	1694.97
11	11840.9	11	7242.35	11	21736.8	11	21405.9	11	10574.1	11	9629.07	11	9147.75	11	10056.7	11	1982.69	11	1481.18	11	4707.39	11	2906.17	11	17464.9	11	11572.9	11	15937.3	11	3907.12	11	16869.4	11	10564.5	11	8829.31	11	2585.41
12	11878.3	12	7207.05	12	23187.2	12	21234	12	9174.22	12	9589.27	12	10463.2	12	10790.5	12	1079.03	12	897.165	12	4866.33	12	2566.65	12	16002.4	12	9959.79	12	14699.3	12	3434.33	12	14994.6	12	8991.09	12	8602.21	12	2977.27
13	14571.9	13	6473.92	13	23163	13	21045.8	13	9036.19	13	10528.5	13	10519.1	13	10835.2	13	1062.37	13	569.592	13	4287.84	13	2511.93	13	11250.2	13	5728.66	13	10680.1	13	2569.38	13	14226.9	13	8237.66	13	10361.1	13	3663.2
14	14141.9	14	5098.38	14	21906.7	14	18667.4	14	8426.32	14	11359.3	14	10019.3	14	11834.1	14	1124.58	14	243.379	14	5273	14	2762.53	14	7309.77	14	5245.62	14	11777.6	14	3032.94	14	15270.4	14	11044.5	14	12503.1	14	4780.23
15	13679.6	15	4933.63	15	18623.2	15	17190.3	15	10321.3	15	12046.5	15	7998.89	15	11130.3	15	1135.65	15	336.69	15	6265.96	15	3186.88	15	7486.67	15	5640.99	15	9896.71	15	3409.68	15	14171	15	9668.8	15	10926.7	15	4833.55
16	15542.6	16	7171.3	16	19508.7	16	18612.1	16	8654.9	16	11250.6	16	8086.29	16	10598.8	16	1881.2	16	719.993	16	6842.17	16	2710.44	16	7145.45	16	5708.54	16	11974.9	16	5326.44	16	17389.8	16	11019.5	16	14158.3	16	6365.14
17	17443.3	17	8485.77	17	22809.3	17	23086.8	17	10399.9	17	12595.5	17	9138.86	17	10891.4	17	2153.33	17	992.012	17	6438.75	17	2927.11	17	9408.37	17	7196.02	17	12452.5	17	6829.96	17	16566.4	17	10549.6	17	12320.6	17	5478.53
18	17483.9	18	7964.29	18	23912.9	18	26081.2	18	11481.5	18	13932.7	18	9444.35	18	11779.5	18	4008.74	18	2439.13	18	6216.33	18	2861.65	18	9206.89	18	6747.32	18	9790.19	18	5673.48	18	15426.2	18	10632.8	18	12394.7	18	6290.3
19	17897.5	19	8439.27	19	25592.1	19	25605	19	10439.5	19	12570.7	19	10369.9	19	11818	19	3823.07	19	2185.09	19	6633.38	19	2753.51	19	6694.76	19	5843.36	19	8786.55	19	5693.65	19	12722.1	19	9177.51	19	13337.4	19	6976.49
20	18225.3	20	9222.79	20	24143.6	20	25081.6	20	10300.1	20	11608.7	20	11807.8	20	11684.7	20	4881.56	20	2876.89	20	6311.42	20	3038.24	20	9537.47	20	9250.63	20	8388.52	20	5532.86	20	14645.7	20	9500.92	20	13486.3	20	6561.91
21	19612	21	6700.29	21	23651.8	21	24143.9	21	8848.63	21	9282.92	21	13689.8	21	10778.3	21	6470.16	21	3410.93	21	6301.98	21	3155.39	21	15795.8	21	11110.9	21	8857.68	21	6113.46	21	13506.6	21	10870	21	15717.8	21	7800.03
22	20525.3	22	7919.65	22	22430.1	22	26484.3	22	8613.85	22	8306.52	22	13087.5	22	10055.7	22	5894.06	22	3113.1	22	5158.69	22	2420.72	22	16035.9	22	6579.37	22	9290.5	22	6804.56	22	15717.7	22	12640.8	22	13661.2	22	6299.37
23	20466.5	23	7192.04	23	26954.7	23	28486.5	23	8530.47	23	8272.91	23	12621.4	23	9165.26	23	5145.65	23	2348.99	23	5086.73	23	2517.08	23	16314.2	23	7776.31	23	8695.36	23	6613.94	23	18155.9	23	16468.2	23	17188.5	23	8026.78
24	21941.4	24	8562.79	24	29045.6	24	30750.7	24	8120.68	24	7474.81	24	13077.4	24	8707.74	24	4167.48	24	1701.68	24	3841.91	24	1922.45	24	18173.5	24	9764.94	24	9238.49	24	7123.62	24	19862.3	24	17962.7	24	16226.3	24	7070.19
25	21984.8	25	9733.82	25	31156.8	25	32386	25	7848.35	25	7813.82	25	12111	25	7686.52	25	4394.1	25	2302.41	25	4255.82	25	2097.45	25	12826	25	5914.48	25	11468.4	25	9194.69	25	24141.5	25	19849.9	25	12810.3	25	5714.23
26	18358.7	26	9806.38	26	31306.4	26	32693.5	26	7665.25	26	7461.88	26	12678.6	26	7962.21	26	6396.48	26	3700.5	26	4608.26	26	2168.07	26	6276.94	26	3643.33	26	13637.8	26	9660.07	26	25945.1	26	20814.5	26	10438.1	26	4224.82
27	17765.9	27	9332.68	27	29896.2	27	31859.5	27	7441.45	27	7415.73	27	12191.4	27	7672.73	27	7244.4	27	4410.17	27	2956.68	27	1781.66	27	5908.63	27	7374.01	27	12790.6	27	9607.42	27	27771.1	27	19116.6	27	11377.9	27	4406.43
28	19304.7	28	10529.2	28	31305.6	28	33591	28	6496.18	28	6747.84	28	12193.6	28	8129.59	28	7568.94	28	5033.39	28	2050.1	28	980.525	28	5862.27	28	5408.59	28	13808.2	28	10151.8	28	24684.5	28	14837.7	28	10909.8	28	4034.64
29	22866.8	29	14535.8	29	30745.8	29	30333.8	29	5781.19	29	8590.06	29	12193.3	29	8052.42	29	8754.2	29	5270.69	29	3073.9	29	1929.17	29	5289.31	29	5718.31	29	13603	29	9951.44	29	24804.4	29	16567	29	11314.8	29	4752.85
30	26055.3	30	19225.6	30	27018.5	30	26196.7	30	6279.46	30	8478.69	30	11971.3	30	8167.19	30	9107.34	30	4951.81	30	1884.45	30	1193.02	30	7208.63	30	8396.65	30	12686.3	30	9184.51	30	18768.5	30	16413.9	30	12851.1	30	4324.56
31	29548.9	31	15486	31	26282.1	31	24690.7	31	5496.53	31	7153.69	31	10644.6	31	7305.16	31	9522.39	31	5395.23	31	2243.92	31	1107.19	31	7682.37	31	10099	31	10277.3	31	7772.44	31	21393.8	31	16862.9	31	9537.67	31	2630.28
32	27211	32	13686.1	32	28933	32	25935.3	32	7669.44	32	9125.51	32	9961.88	32	6607.37	32	9154.88	32	5470.7	32	3029.17	32	1154.85	32	15068.3	32	17949.6	32	14201.3	32	9067.66	32	20426.6	32	16417.1	32	10008.6	32	3247.89
33	26954.9	33	15517.9	33	29982.6	33	25779.8	33	6589	33	7516.24	33	7813.84	33	5977.12	33	8683.38	33	4948.12	33	4324.92	33	1440.77	33	19765.9	33	19699.4	33	17418.9	33	11189.5	33	24852.6	33	18525.3	33	11594	33	2949.54
34	25726.3	34	15075.4	34	29687.9	34	24782.9	34	6354.54	34	9499.43	34	9694.38	34	6926.45	34	6516.69	34	3077.02	34	4709.03	34	1692.53	34	26124.5	34	21989.4	34	16253	34	10578.6	34	26581.3	34	16786.5	34	12857.9	34	3802.92
35	25133.7	35	14565.2	35	28763.1	35	21964.4	35	7054.03	35	10350.3	35	8076.55	35	5882.52	35	3586.21	35	2253.12	35	4609.69	35	1546.29	35	27383.6	35	22660.9	35	18088	35	11212.8	35	25822.2	35	16755.4	35	13977.2	35	4524.95
36	26495.4	36	14755.3	36	26627.8	36	21744.9	36	6912.99	36	10162	36	8265.13	36	6792.22	36	2813.32	36	2003.98	36	3894.87	36	1126.05	36	29506.2	36	23092.2	36	18342.3	36	10208.1	36	26091.4	36	15811.5	36	16327.2	36	6309.49
37	29267.8	37	16194.7	37	26152.9	37	26103.7	37	7700.61	37	11261.5	37	8476.38	37	7352.07	37	2385.66	37	1413.51	37	4109.34	37	1463.5	37	29428.6	37	24027.7	37	16228.6	37	9346.99	37	25221.7	37	15810.7	37	15929.1	37	6862.95
38	27358.2	38	15144.3	38	28135.3	38	31647.1	38	6783.88	38	8903.55	38	8937.23	38	6901.4	38	2034.2	38	1008.78	38	4184.19	38	1764.45	38	26145.6	38	19824.4	38	15428.6	38	9607.9	38	24031.4	38	14184.3	38	16770.3	38	5910.2
39	22867.3	39	12544.8	39	28097.4	39	34219.8	39	6274.31	39	8246	39	9698.65	39	6443.26	39	2924.94	39	1626.01	39	4063.1	39	2030.3	39	24291	39	18713.6	39	16490.3	39	9349.68	39	22340.6	39	13022.2	39	17719.6	39	5205.74
40	20780.5	40	12303	40	28358.4	40	39321.8	40	7269.83	40	9144.59	40	8512.47	40	5798.87	40	3685.89	40	2295.38	40	4065.19	40	1992.62	40	21471.6	40	14310.3	40	14191.6	40	8077.95	40	24422	40	12862	40	18022.7	40	4445.76
41	21096.2	41	13883.5	41	28776.5	41	40417.8	41	5125.4	41	7894.66	41	7822.11	41	4538.63	41	5078.43	41	3084.46	41	4215.5	41	1974.4	41	20862.5	41	12584.9	41	16209.4	41	8226.97	41	23677.2	41	13164.9	41	18381.1	41	4775.8
42	18344.3	42	12090.6	42	29179.2	42	36383.8	42	6294.5	42	9183.71	42	6215.49	42	3645.97	42	5192.49	42	4219.77	42	3892.44	42	1752.52	42	22287.7	42	13956	42	15270.1	42	7487.75	42	22003.6	42	11692.2	42	18058.6	42	6321.49
43	16655.2	43	8986	43	30067.4	43	33591.2	43	6493.81	43	10088.5	43	7047.13	43	4332.81	43	8950.23	43	6209.61	43	3841.28	43	1952.66	43	20668.2	43	13120.3	43	13047.6	43	5712.99	43	21599.2	43	11148.3	43	15453.2	43	5316.61
44	14143.8	44	7191.79	44	28731.7	44	30707.2	44	8101.37	44	11229.7	44	6178.48	44	3476.38	44	10390.1	44	7468.28	44	3254.61	44	1756.66	44	19022.5	44	11343	44	12715.1	44	4902.17	44	22452.3	44	13004.8	44	15416.2	44	4981.28
45	11469.5	45	6585.96	45	28135.6	45	30478	45	8011.89	45	10573.9	45	6992.25	45	4292.72	45	10806.7	45	8409.96	45	2660.85	45	1367.49	45	20217	45	11767.3	45	12702.1	45	5176.09	45	21661.8	45	12571.2	45	13264.7	45	4194.88
46	8922.52	46	5403.82	46	26161.5	46	31231	46	8048.69	46	12697.5	46	7183.28	46	4424.45	46	10481	46	7572.91	46	2877.54	46	1488.18	46	14267.5	46	9275.72	46	12385	46	7210.57	46	20574.3	46	12073.8	46	12431.8	46	4842.65
47	10293.2	47	5987.24	47	25945.2	47	32038.8	47	9867.52	47	12666.8	47	5761.44	47	3902.91	47	9011.77	47	7220.05	47	3168.53	47	1193.95	47	17555.9	47	10642.1	47	13249	47	8351.24	47	20645.9	47	12280.5	47	11889	47	4394.21
48	12919.3	48	6544.77	48	25034	48	30696.2	48	8510.5	48	9604.84	48	6101.06	48	3688.36	48	8378.04	48	6692.18	48	3166.48	48	1259.98	48	19746.5	48	12358.3	48	13469.6	48	9325.64	48	24425.4	48	13106.3	48	12454.9	48	3763.28
49	15429.9	49	9559.78	49	22209.1	49	28127.8	49	8139.68	49	11118.5	49	6937.68	49	4362.16	49	8746.26	49	6162.58	49	3355.2	49	1096.24	49	19763.1	49	10786.7	49	14211.9	49	9441.59	49	21971.4	49	11683.1	49	12848.1	49	5271.57
50	21112.8	50	14796.6	50	21008.8	50	21894.8	50	9626.81	50	12565.1	50	6786.53	50	3875.03	50	7587.16	50	5425.95	50	3748.51	50	1820.63	50	19039.7	50	11608.2	50	13034	50	8407.43	50	21903.1	50	12098.7	50	15998.3	50	6307.15
51	24545.5	51	16661.3	51	18595.3	51	22076.4	51	8974.35	51	10660.4	51	7164.29	51	4352.17	51	7720.62	51	5239.54	51	4129.41	51	2100.27	51	17471.3	51	10274.3	51	13837.2	51	8045.07	51	23834.2	51	12602.7	51	16932.2	51	7662.23
52	24123.2	52	16222.9	52	17367	52	23310.7	52	10276.3	52	11465.2	52	6947.26	52	4139.51	52	8598.03	52	5752.26	52	4133.55	52	2246.51	52	19413.7	52	11021.3	52	14106.2	52	8658.74	52	23323.3	52	13483.7	52	18004.5	52	7145.13
53	24071	53	15066.9	53	17869.6	53	23300.8	53	12408.2	53	14925.7	53	6536.03	53	3670.07	53	8862.36	53	5259.33	53	3433.32	53	2037.97	53	18226.4	53	11430.1	53	15830.7	53	9435.21	53	22234.8	53	13366.9	53	17747.9	53	6497.98
54	24696.8	54	15291	54	17038.2	54	21485.3	54	12252.8	54	12970.7	54	5704.16	54	3592.6	54	9501.86	54	5785.15	54	3140.04	54	1795.4	54	15561.3	54	11526.9	54	16360.9	54	9353.79	54	22854.9	54	12789.2	54	15565.7	54	5583.64
55	26002.2	55	15840.4	55	15388.3	55	18377.3	55	11588.1	55	12018.4	55	5824.82	55	4491.7	55	10062.2	55	6724.17	55	2903.32	55	1379.33	55	15103.2	55	11008.4	55	15664.3	55	8320.74	55	23794.7	55	14792.4	55	15494.4	55	6279.8
56	24452	56	15027.3	56	19510.3	56	24571.7	56	13198.3	56	15088.6	56	6093.98	56	4776.01	56	10428	56	7180.98	56	3219.66	56	1496.44	56	15527.1	56	11517.5	56	14925.9	56	5658.46	56	26486	56	15322.7	56	16344.6	56	7045.64
57	23096.4	57	13968	57	19545	57	25171.9	57	11184	57	13393.4	57	6599.47	57	4328.77	57	9805.25	57	7402.15	57	3701.89	57	1260.43	57	16320.1	57	13335.4	57	13708.1	57	6232.64	57	25331.4	57	16056.4	57	15650	57	7043.42
58	21848.3	58	13086.7	58	16993.6	58	22070.2	58	12327.1	58	14333.8	58	7104.72	58	4873.18	58	9327.02	58	7201.32	58	3636.78	58	1593.18	58	17190.9	58	13703.3	58	15814	58	6796.57	58	24550.5	58	18425.3	58	14998.1	58	6546.16
59	23526.6	59	14568	59	17981.1	59	24957.8	59	11283.1	59	13053.7	59	7317.72	59	6002.77	59	7970.44	59	6498.93	59	3612.18	59	1601.66	59	18844.8	59	13062.4	59	21094.9	59	9406.4	59	21146.5	59	17304.2	59	14501	59	5850.22
60	23216	60	11487.5	60	20767.9	60	26850.9	60	12539.3	60	12602.3	60	8392.7	60	6533.86	60	9084.07	60	7529.3	60	3896.77	60	1874.07	60	24152.1	60	17132	60	15832.6	60	7127.55	60	21970.6	60	16591	60	12906.1	60	5803.08
61	23037	61	10578.6	61	25126.7	61	27007.8	61	11639.2	61	11111.6	61	8932.45	61	6889.8	61	7778.42	61	5304.92	61	4122.58	61	2064.75	61	23649.1	61	17350	61	13701.5	61	5723.25	61	17817.2	61	13361.7	61	13071.1	61	5781.19
62	26770.5	62	12875.7	62	27967.7	62	27948.5	62	11529.6	62	12465.6	62	8420.28	62	5225.2	62	7680.09	62	5523.5	62	3214.78	62	2075.42	62	21845.5	62	15806	62	15284.4	62	6788.59	62	18708.5	62	11737	62	13350.8	62	6439.8
63	28492.9	63	16203.6	63	26728.9	63	27089.2	63	10144.4	63	10368.4	63	6308.98	63	5077.36	63	8082.79	63	5915.69	63	3016.52	63	1287.69	63	21666.5	63	16135.6	63	15496.3	63	8132.56	63	20303.4	63	12919.4	63	16114.4	63	6628.77
64	29391.1	64	16129.8	64	21883.2	64	24949.3	64	8391.12	64	8789.47	64	5235.79	64	5704.54	64	7862.74	64	5391.74	64	3169.8	64	1512.45	64	19252.1	64	14702.1	64	15358.2	64	8742.54	64	24816	64	16694.7	64	17199.4	64	5994.29
65	27034.1	65	13880.4	65	18398.1	65	24747.7	65	7755.61	65	7574.37	65	8161.7	65	6440.99	65	7748.1	65	5296.68	65	3264.19	65	1322.85	65	19668.8	65	14822.7	65	14813.7	65	9052.86	65	26816.3	65	18584.9	65	19332.2	65	6582.28
66	23560.3	66	13087.6	66	19884.4	66	26320.5	66	6989.13	66	6617.51	66	6960.44	66	5574.19	66	6858.34	66	5090.39	66	3043.82	66	1680.8	66	19761.9	66	15184.8	66	17249.1	66	9774.57	66	24729.8	66	18634.8	66	19572.4	66	6987.89
67	25801.5	67	18140.8	67	18883.6	67	26347.1	67	7081.66	67	7205.08	67	8154.25	67	4859.56	67	6597.17	67	4896.47	67	3217.2	67	1706.08	67	18828.5	67	13604.5	67	18204.3	67	9933.36	67	23395.1	67	18326.8	67	17706.6	67	6117.42
68	28036.1	68	20215	68	17772.8	68	25588.4	68	5797.11	68	6604.94	68	7330.49	68	3695.64	68	6857.6	68	4444.27	68	3325.68	68	1773.1	68	21299.4	68	14840.3	68	20054.4	68	10488.2	68	19497.3	68	16912.8	68	15564.6	68	6018.73
69	28087	69	19898.1	69	13554.1	69	19189.3	69	6990.05	69	8576.25	69	5007.18	69	2331.14	69	6021.43	69	4404.92	69	3455.75	69	2772.48	69	17389.5	69	10883	69	20240.7	69	10128.2	69	18321.8	69	14954.8	69	17000.3	69	6508.26
70	26310.8	70	16884.4	70	14816.5	70	18619.4	70	6097.26	70	7662.61	70	4278.63	70	2646.09	70	5788.08	70	3796.95	70	3809.38	70	3309.24	70	16143.1	70	12507.3	70	21668.5	70	11585.9	70	18638.5	70	13543.2	70	16081.2	70	7166.68
71	25239.9	71	14017.3	71	17494.4	71	19792.9	71	8945.46	71	11537.7	71	3763.19	71	2616.13	71	5523.96	71	3774.57	71	4816.67	71	2921.2	71	14551.6	71	12342.2	71	21278.8	71	10957	71	17624.8	71	12296.9	71	15569	71	6834.26
72	23673.4	72	14215.5	72	19553.9	72	20366.6	72	9708.2	72	13876.3	72	5022.27	72	4002.27	72	4738.4	72	3123.98	72	4940.59	72	2518.62	72	15107.4	72	12919.7	72	23584.9	72	13084.4	72	18490.5	72	12362.3	72	16075.2	72	7329.78
73	24389.9	73	12771.2	73	18179.6	73	18693.8	73	11315.6	73	16085.3	73	4553.15	73	3725.2	73	3994.76	73	2808.09	73	5965.07	73	2948.49	73	16844.2	73	14347.5	73	21841.4	73	11176.3	73	21698.9	73	12843.9	73	13470.6	73	7205.57
74	23963.7	74	14782.3	74	15685.5	74	14435.8	74	10982.2	74	13510.3	74	4058.91	74	2521.53	74	5145.57	74	3829.76	74	5323.14	74	3443.49	74	16580	74	13144	74	22292.9	74	11277.3	74	18987.4	74	12160.6	74	16456.7	74	8549.44
75	23651.8	75	13938.1	75	12113.2	75	13510.2	75	9237.39	75	11761.7	75	4706.24	75	2697.6	75	3504.23	75	2989.03	75	5986.24	75	3016.65	75	18331.7	75	11857.4	75	24015.1	75	12298.6	75	18533	75	11621.5	75	16010.8	75	8159.88
76	23492	76	14321.4	76	12550.8	76	13855.9	76	10074.3	76	13332.7	76	5489.1	76	3747.02	76	4180.95	76	3338.81	76	4944.46	76	2679.66	76	17654.7	76	12076	76	24724.6	76	12934.1	76	19807.1	76	12116.9	76	16145.7	76	7090.1
77	24682	77	15047.8	77	13543.6	77	12132	77	11189.7	77	14794.1	77	5207.44	77	3630.66	77	5271.23	77	4852.59	77	4773.89	77	2773.8	77	18553.1	77	11107.4	77	25541.8	77	13926.5	77	18401.2	77	13308.4	77	13331.8	77	5812.66
78	24013	78	15255.9	78	11427.8	78	10635.3	78	12788.9	78	17785.4	78	5050.37	78	3493.77	78	4881.72	78	4731.09	78	4819.11	78	3050.82	78	17986.7	78	12836.1	78	24056.7	78	14745	78	19484.2	78	12570.7	78	14393.3	78	6756.59
79	21873.3	79	14065	79	8250.49	79	5147.89	79	11302.7	79	17102.6	79	4516.65	79	2799.4	79	4060.01	79	3632.98	79	5603.74	79	4041.42	79	17019.9	79	12412.5	79	27767.5	79	17960.7	79	22213.2	79	14320.2	79	12205.6	79	7198.65
80	20246.8	80	12242.2	80	8234.58	80	6725.07	80	9614.1	80	16161.8	80	4656.01	80	3318.52	80	3887.63	80	3510.09	80	5495.33	80	4232	80	15579.2	80	14024.5	80	33059.6	80	19867.1	80	22685.2	80	14662.1	80	14316.3	80	7419.6
81	18158.5	81	9716.93	81	8853.34	81	8601.66	81	8786.75	81	14740.8	81	5058.38	81	3885.45	81	3620.4	81	1836.14	81	5870.12	81	3981.38	81	13075.8	81	11486.6	81	33769.3	81	17534.8	81	22913.2	81	16223.6	81	14914.8	81	7504.77
82	18422.2	82	8660	82	7246.5	82	8905.07	82	8346.32	82	12871.3	82	6045.6	82	4309.04	82	2853.14	82	1148.47	82	5825.89	82	4680.19	82	13565.2	82	8679.37	82	29323.2	82	13282	82	23491.6	82	16550.3	82	14519.2	82	7449.25
83	17016.5	83	8795.63	83	6648.15	83	6926.58	83	8338.28	83	10845.9	83	6532.18	83	4646.22	83	3186.34	83	1654.73	83	5031.39	83	3779.05	83	11841	83	9844.73	83	23847.3	83	10176.8	83	24948.3	83	18094.1	83	16642.1	83	7928.15
84	16249.5	84	7679.62	84	10746.2	84	9483.91	84	7757.24	84	9459.04	84	7497.01	84	5431.63	84	2755.8	84	1609.81	84	5497.97	84	4303.99	84	12164.2	84	11121.6	84	18258.4	84	7727.84	84	27352.7	84	18711	84	15577	84	5867.12
85	16676.1	85	10048.8	85	13324.6	85	12137.6	85	7778.41	85	7788.26	85	7857.46	85	6426.35	85	2196.34	85	1656.17	85	5418.94	85	3741.86	85	13710.4	85	14435.8	85	14651.8	85	6918.65	85	26649.9	85	20263	85	16784.7	85	5148.65
86	18724.7	86	12264.9	86	10806.1	86	8315.44	86	6892.95	86	6120.72	86	8243.52	86	5782.7	86	3367.43	86	2611.18	86	3849.22	86	2777.68	86	19357.5	86	18180	86	9596.48	86	4554.87	86	24113.4	86	18080.7	86	14900.4	86	5279.52
87	17742.9	87	13040.5	87	9859.6	87	8784.66	87	6617.58	87	6639.15	87	8879.39	87	4977.99	87	3184.61	87	2123.94	87	4051.87	87	3233.88	87	19935.8	87	17528.8	87	11284	87	3303.05	87	21917.4	87	17661.5	87	14338.2	87	5999.41
88	23010.6	88	15922.6	88	12328.6	88	10206	88	6601.63	88	6747.27	88	9047.49	88	4457.89	88	3513.29	88	1687.96	88	2994.95	88	2439.97	88	21408.6	88	21184.1	88	10527.5	88	4301.3	88	24164.2	88	18858.2	88	13539.4	88	5061.19
89	26233.6	89	16437.7	89	12899.8	89	11764	89	6619.47	89	6458.12	89	8655.01	89	4443	89	4691.36	89	2413.15	89	2593.84	89	1266.63	89	19946.4	89	19523.8	89	8410.84	89	1628.16	89	23287.9	89	17178.2	89	11383.4	89	4247.54
90	26190.9	90	15340.2	90	12609.7	90	12633.9	90	5726.88	90	4181.37	90	8052.83	90	4505.05	90	4422.99	90	2831.73	90	2614.49	90	1265.24	90	16665.9	90	15575.4	90	11580.9	90	1781.44	90	20822.6	90	17986.3	90	12984.4	90	5912.82
91	23981.8	91	14219.2	91	13329.7	91	12686.4	91	4090.62	91	3983.37	91	8032.14	91	4096.67	91	4290.04	91	2101.77	91	2352.04	91	1135.13	91	14159.1	91	13636.9	91	16630	91	4852.3	91	19598.7	91	17558	91	14673.7	91	6097.52
92	22077.1	92	12137.8	92	12419.4	92	12053.9	92	5369.52	92	4675.36	92	8091.42	92	3624.3	92	4431.29	92	2641.52	92	2744.9	92	1585.5	92	14833.2	92	13407.6	92	16968.6	92	6024.6	92	19361.2	92	17000.4	92	15469.1	92	5727.65
93	21523.8	93	14162.6	93	12268.9	93	14063	93	5832.51	93	6232.14	93	5308.41	93	1979.24	93	4448.99	93	2564.41	93	3315.2	93	1347.67	93	12380.8	93	9952.54	93	15470.7	93	5987.18	93	18273.5	93	14705.6	93	11751.2	93	4260.1
94	24220.8	94	13826.2	94	12931.6	94	15933.8	94	6484.92	94	7152.57	94	5160.46	94	2874.44	94	4376.06	94	2569.85	94	3343.72	94	1455.36	94	11937.3	94	8319.75	94	14920.4	94	4994.42	94	20566.7	94	15250.9	94	11211.2	94	3966.95
95	25232.9	95	14268.4	95	13708.2	95	14384.7	95	6381.23	95	7260.35	95	5484.33	95	3636.57	95	5393.11	95	3558.15	95	3933.95	95	1523.56	95	13824.5	95	10221.9	95	11836.9	95	2849.8	95	19215.5	95	13146.2	95	10157.3	95	3356.46
96	27605.5	96	17012.5	96	14532.8	96	15229	96	7520.91	96	8364.44	96	6293.52	96	5016.75	96	5486	96	3582.12	96	4288.69	96	1579.89	96	12875.4	96	12569.3	96	10516.2	96	2274.15	96	18958.8	96	13430.4	96	9233.62	96	2712.93
97	28220.5	97	16465.5	97	14534.5	97	15921.1	97	9387.03	97	11044.9	97	7028.59	97	5081.68	97	3989.91	97	2956.46	97	3486.92	97	1340.61	97	13534	97	11266.4	97	12977.3	97	4125.32	97	18395.6	97	13293.2	97	11305	97	3081.15
98	26671.6	98	16510.5	98	14374.3	98	14146.7	98	8722.31	98	9522.62	98	7369.93	98	4017.28	98	3368.33	98	3218.4	98	4065.71	98	1432.07	98	13791.8	98	13099.9	98	15570.9	98	6670.24	98	18341.3	98	13113.6	98	11075.5	98	2379.8
99	26244.8	99	16014.9	99	13180.6	99	13805.2	99	11049.2	99	11785.1	99	6617.97	99	2564.8	99	4206.68	99	2859.97	99	2566.17	99	898.747	99	14053.4	99	12660.1	99	17351.3	99	8346.87	99	22314.7	99	13640.4	99	11758.8	99	3094.29
100	25164.8	100	15623.5	100	11018.7	100	11606.1	100	11229.3	100	12465.7	100	4372.54	100	1160.62	100	4853.18	100	3257.56	100	4943.39	100	1918.12	100	17659.2	100	14482.6	100	19510.4	100	11502.1	100	19385.3	100	10889.2	100	11002.7	100	1966.4
101	22999.7	101	15549.2	101	11513.9	101	13151.1	101	9335.52	101	11526.4	101	3865.32	101	1004.22	101	5382.83	101	2982.44	101	3970.86	101	1323.15	101	17556.8	101	13318.9	101	22391.7	101	15097.6	101	24815.2	101	14324.4	101	11351.9	101	3193.74
102	29688.9	102	19917.4	102	13807.6	102	11670.8	102	10993.5	102	14261.5	102	2761.97	102	1327.31	102	4514.49	102	3033.76	102	3554.79	102	778.257	102	15804	102	14070.9	102	20858.7	102	15122.5	102	23806.7	102	13110.9	102	12154.1	102	4304.93
103	28188.1	103	19448.4	103	13829.3	103	10440.9	103	9323.23	103	13626.4	103	2377.27	103	1841.89	103	3683.38	103	2033.43	103	3502.83	103	1233.1	103	16521.6	103	13796.5	103	17304.2	103	13013.5	103	22787.4	103	16202.5	103	13253.4	103	4146.08
104	32073.3	104	25540.7	104	14501.9	104	11533.2	104	8050.67	104	12346.5	104	1087.44	104	477.588	104	3355.66	104	2200.38	104	3575.43	104	1225.95	104	16880.6	104	14676.5	104	18996.5	104	14376	104	22000.3	104	17775.5	104	15651.5	104	5198.31
105	30484.5	105	22141.2	105	12809.1	105	9453.28	105	7728.9	105	11510.5	105	1297.52	105	1039.71	105	3478.37	105	2295.83	105	3574.02	105	1840.9	105	16233.8	105	12865.2	105	16801.2	105	12684	105	22789.1	105	16342	105	19132.5	105	7435.61
106	30810	106	20577.3	106	12457.4	106	10455.3	106	8852.75	106	11785.9	106	1320.11	106	183.66	106	4358.99	106	2191.23	106	3336.64	106	1822.96	106	15759.6	106	10890.4	106	15411.2	106	9300.26	106	22917.2	106	17252	106	19190.6	106	5671.74
107	29808.8	107	19797.2	107	15996.7	107	12394.2	107	8445.07	107	10413	107	1680.37	107	548.701	107	4809.27	107	2077.47	107	2634.69	107	1633.94	107	14992.1	107	13068.2	107	14708.6	107	7832.78	107	24666	107	18722.7	107	19122	107	6666.74
108	29607.7	108	19395.9	108	15861.9	108	10847.1	108	5219.59	108	6651.54	108	2822.81	108	2696.24	108	4893.11	108	2498.36	108	2974.64	108	1450.2	108	14482.9	108	11792.8	108	14140	108	6814.94	108	15505.7	108	14192.8	108	21467.4	108	9159.6
109	29542.9	109	18678.2	109	17873.3	109	13069.1	109	4352.39	109	4814.65	109	5000.59	109	4237.71	109	4959.91	109	3115.12	109	2454.17	109	1026.19	109	14718.4	109	10893.8	109	13867.2	109	6823.03	109	11173.6	109	7464.12	109	20553.3	109	7737.77
110	29484	110	18977.4	110	17750.1	110	12998	110	3769.62	110	4348.38	110	4295.92	110	3836.86	110	3862.86	110	1699.37	110	2540.03	110	1291.11	110	14717.7	110	10351	110	15346.9	110	7200.6	110	15715.2	110	12817.1	110	21693.2	110	9491.61
111	29122.6	111	18560.7	111	15632.5	111	10808.2	111	4494.57	111	4912.74	111	3138.23	111	2513.67	111	3136.07	111	1587.07	111	1375.19	111	769.848	111	12291.3	111	9029.51	111	14258.3	111	7455.29	111	15030.6	111	8719.45	111	18985.7	111	7375.99
112	30542.5	112	20198.9	112	15174.4	112	11900.6	112	3435.65	112	5635.14	112	5651.31	112	4563.52	112	1906.16	112	1206.78	112	1316.34	112	1076.68	112	12571.6	112	9697.37	112	12781.5	112	7620.41	112	16339.1	112	8488.77	112	17112.9	112	6640.61
113	31046.2	113	19788.8	113	16790.1	113	14063.3	113	5563.01	113	7208.56	113	8438.75	113	6223.3	113	2646.35	113	1103.13	113	1730.28	113	1152.49	113	10196.5	113	7517.93	113	12439.9	113	6652.4	113	17172.2	113	10802.7	113	16534.6	113	6641.11
114	30584.8	114	18531.3	114	16776	114	14188	114	5029.35	114	6025.94	114	8732.99	114	6058.06	114	2889.31	114	1663.29	114	2109.3	114	1156.66	114	8396.56	114	6733.03	114	12991.6	114	6918.26	114	17431.2	114	13071.1	114	14947.3	114	5966.43
115	31510.7	115	18624.2	115	17490	115	13170.1	115	6885	115	6760.56	115	9984.5	115	6492.89	115	2613.93	115	2317.23	115	2672.61	115	1651.25	115	5005.69	115	5802.04	115	12950.9	115	7272.07	115	14511.1	115	10626.7	115	13505.4	115	5865.74
116	26203.9	116	15424.5	116	16756.6	116	11860.8	116	8551.18	116	9865.25	116	9777.35	116	6658.88	116	2571.22	116	2882.22	116	2609.76	116	1458.42	116	4733.32	116	5616.1	116	12695.3	116	7264.94	116	13732.8	116	10127.3	116	13263.6	116	4772.64
117	26756.3	117	16353.8	117	14682.8	117	10694.5	117	7816.74	117	9410.85	117	9837.91	117	7898.2	117	3223.12	117	2987.79	117	2535.1	117	1715.65	117	4665.23	117	4160.17	117	12534.3	117	8168.84	117	16079.2	117	11038.5	117	11540.1	117	5030.14
118	27346.8	118	17512.7	118	10427.3	118	6086.46	118	10920.9	118	13574.6	118	9414.35	118	7688.9	118	3647.18	118	2831.11	118	2590.39	118	1764.31	118	5295.07	118	5587.75	118	13495.4	118	8936.04	118	16649.1	118	12502.6	118	12352.8	118	4833.2
119	25164.9	119	15062.5	119	7914.12	119	3200.04	119	9320.7	119	12547.9	119	11704.6	119	8381.03	119	3487.35	119	2831.69	119	2463.43	119	1514.41	119	5080.84	119	4583.42	119	12243.2	119	8982.01	119	16763.5	119	11972.2	119	11036.9	119	4857.04
120	26200.3	120	15337.6	120	6996.94	120	2879.53	120	9949.03	120	10477.3	120	10386.8	120	7414.23	120	3212.04	120	2339.66	120	1319.33	120	738.3	120	6700.63	120	5214.02	120	12072	120	9523.91	120	20080.7	120	15756.3	120	13156.2	120	4826.02
121	26077.5	121	15985.6	121	8542.99	121	5470.04	121	10014.5	121	9828.7	121	11199	121	6188.3	121	3918.67	121	3518.16	121	1012.99	121	718.931	121	9131.07	121	6905.92	121	10909.1	121	8935.77	121	21279.7	121	15686	121	17684.4	121	4841.64
122	26631.2	122	18586.4	122	5736.22	122	2677.79	122	7855.63	122	7286.73	122	10467.1	122	5966.66	122	4071.55	122	3671.02	122	1548.52	122	1110.26	122	9469.67	122	8172.54	122	9627.51	122	7745.37	122	20072.7	122	12262.9	122	16923.2	122	5271.49
123	24196.6	123	15627.8	123	6667.84	123	4869.96	123	3193.6	123	3229.83	123	9305.41	123	5647.61	123	4713.65	123	3446.06	123	1779.96	123	1268.35	123	11300.7	123	7875.24	123	8886.82	123	7275.03	123	14540.8	123	7545.89	123	17153.1	123	5713.18
124	25553.7	124	16014.3	124	6968.86	124	6281.82	124	2300.55	124	3287.78	124	8840.23	124	6070.16	124	5001.5	124	4189.97	124	2004.31	124	1419.9	124	13981.7	124	10327	124	8860.49	124	7242.73	124	10478.1	124	4762.56	124	15207.3	124	5454.1
125	26081.3	125	16521.7	125	11829.6	125	10407.1	125	652.05	125	1028.43	125	7735.68	125	5830.26	125	4864.94	125	3526.05	125	2432.96	125	1335.84	125	14697.9	125	11787.7	125	9418.79	125	7420.51	125	7101.06	125	4740.2	125	16001.2	125	6369.6
126	27076.4	126	16698.8	126	13508.9	126	11139.1	126	779.725	126	1096.1	126	8544.83	126	6728.92	126	4297.76	126	4082.33	126	2846.67	126	1367.25	126	16647.8	126	10706.5	126	9889.45	126	7750.3	126	10502	126	8654.87	126	16433	126	7043.74
127	27092.1	127	17820.7	127	12829.5	127	10694.3	127	1669.47	127	1291.88	127	8396.68	127	6406.66	127	3917.35	127	2776.31	127	3542.43	127	1566.45	127	13450.5	127	9558.72	127	9591.04	127	6132.11	127	14566.4	127	11328.8	127	15406	127	6837.43
128	31731	128	22365.1	128	9868.91	128	7823.15	128	1546.11	128	662.544	128	7898.19	128	4952.34	128	4412.9	128	3564.82	128	2688.5	128	1059.89	128	12461.1	128	11355.5	128	11178	128	7142.38	128	19074.5	128	12965.1	128	14682.3	128	6246.2
129	33559.3	129	25493.3	129	11201	129	7945.04	129	233.755	129	453.96	129	7024.08	129	4446.86	129	4425.32	129	2932.6	129	2788.1	129	1097.8	129	11415.1	129	8742.94	129	11874.8	129	7110.21	129	22203.6	129	13282.8	129	16940.5	129	6129.82
130	34868.9	130	25132.2	130	10491.2	130	6429.36	130	306.395	130	728.902	130	6370.85	130	4291.03	130	5870.57	130	3083.77	130	3150.72	130	1061.25	130	10714.2	130	9212.55	130	14504	130	8254.66	130	21307.5	130	10926.6	130	17481	130	6476.12
131	33673.3	131	24217.7	131	9320.65	131	6650.43	131	859.459	131	1092.15	131	6027.6	131	3831.41	131	6143.72	131	3466.51	131	3800.94	131	1933.95	131	14373.6	131	13977.4	131	15468.6	131	7802.83	131	17899.3	131	10939	131	17714.9	131	6528.22
132	32332.5	132	24446.5	132	8209.16	132	6960.86	132	755.525	132	1286.36	132	5733.28	132	3367.31	132	5465.08	132	3193.99	132	5263.46	132	2448.78	132	12967.2	132	13609.4	132	15399.8	132	8425.51	132	17040.8	132	9361.03	132	19078.1	132	7887.92
133	35987.8	133	24904.5	133	8987.32	133	7831.38	133	719.605	133	1778.84	133	5928.44	133	3988.31	133	3237.67	133	2046.69	133	4882.14	133	2013.64	133	9402.74	133	11325.7	133	14239.9	133	7830.23	133	10559.4	133	5731.81	133	18737.1	133	7566.11
134	37057.6	134	23477.9	134	10359.4	134	8503.5	134	2792.96	134	3664.14	134	5448.26	134	3964.24	134	3964.14	134	2500.62	134	4030.95	134	1727.13	134	11612.5	134	10344	134	16272	134	8939.4	134	10345.6	134	8587.76	134	20102.7	134	7413.24
135	33503.9	135	23855.9	135	10520.7	135	7907.79	135	1443.61	135	1309.62	135	6054.72	135	3492.38	135	4201.15	135	2522.04	135	4514.9	135	1301.29	135	12697.3	135	9626.72	135	17343.9	135	9741.96	135	14323.1	135	11593.5	135	22277.8	135	6920.05
136	36751.5	136	28576.3	136	14827.7	136	9349.4	136	5986.56	136	5467.61	136	7049.05	136	3561.44	136	4751.06	136	3726.05	136	4636.45	136	1742.78	136	10117.8	136	8845.17	136	17280.8	136	9148.3	136	10817.2	136	8184.76	136	23161.1	136	6722.65
137	34831.9	137	26874.9	137	14515.3	137	7942.48	137	9364.96	137	9774.01	137	6478.71	137	4536.16	137	6132.85	137	5063.44	137	5093.58	137	1377.84	137	11387.9	137	7355.23	137	15841.9	137	7929.89	137	14810	137	9897.35	137	21628	137	6298.41
138	32967.4	138	25784.2	138	13093	138	8787.96	138	9678.83	138	12193	138	7038.55	138	4483.69	138	7602.24	138	6568.47	138	4132.35	138	1582.92	138	11202.4	138	8105.03	138	13687.1	138	5230.2	138	15079.9	138	8316.54	138	20046.4	138	6689.15
139	33348.2	139	25788.1	139	9991.18	139	5890.7	139	10396.7	139	14421.6	139	7892.8	139	4547.74	139	8772.99	139	6835.77	139	4555.79	139	1754.38	139	9278.96	139	7701.01	139	10629.1	139	2972.35	139	13844.9	139	7696.37	139	19766.9	139	7014.13
140	32156.4	140	25115.4	140	7200.72	140	6056.02	140	15692.9	140	19544.8	140	8409.14	140	3674.14	140	10522.8	140	8885.3	140	4848.45	140	2373.48	140	9416.8	140	7795.75	140	8619.44	140	3582.97	140	12612.3	140	5238.07	140	20742.6	140	6556.8
141	29427	141	22540.9	141	6109.01	141	5662.01	141	15718	141	20336.2	141	7497.68	141	3597.01	141	10428.1	141	8352.73	141	4500.97	141	2141.01	141	7483.91	141	12232.1	141	6637.02	141	3508.9	141	14514.5	141	6640.99	141	18365	141	6893.38
142	33792.2	142	26078.8	142	6232.77	142	7047.15	142	16565.2	142	18585.8	142	8076.74	142	4195.02	142	9869.41	142	7715.84	142	4637.61	142	2107.99	142	6906.42	142	10622.6	142	6111.99	142	2692.4	142	14580.7	142	9855.6	142	16998.9	142	7605.98
143	29786.9	143	22219.2	143	5074.84	143	6646.56	143	14752.3	143	17702.2	143	8245.38	143	3933.67	143	10037	143	9379.58	143	3993.99	143	1452.73	143	11263	143	10707.6	143	5987.42	143	3016.47	143	14680.9	143	11950.7	143	19102.9	143	8439.95
144	28341.7	144	20979.6	144	4635.08	144	4362.38	144	12041.4	144	16050.8	144	8805.63	144	5955.39	144	10622.5	144	10490.1	144	5291.85	144	2212.3	144	10076.4	144	11210.1	144	5168.73	144	3168.07	144	17211.3	144	12524.1	144	19265	144	7560.56
145	25648.7	145	19623.1	145	4912.34	145	3819.52	145	10987.9	145	15527.9	145	7299.32	145	5382.47	145	9544.78	145	9513.65	145	4827.9	145	2099.33	145	10769	145	10429.3	145	5346.81	145	3580.69	145	19170.3	145	12334.8	145	19311	145	6491.76
146	28574.8	146	22209.5	146	7764.47	146	6113.04	146	11764.2	146	17772.1	146	8083.77	146	5769.54	146	10469.8	146	10447.4	146	4837.71	146	1965.38	146	11726.6	146	11148.7	146	4973.1	146	3487.7	146	19525	146	11717.6	146	19240.4	146	6746.09
147	25641.8	147	17690.8	147	5640.19	147	4102.01	147	13209.9	147	17285.9	147	7972.2	147	5562.54	147	10487.2	147	10153.8	147	4483.38	147	2150.16	147	10528.7	147	11127.9	147	4878.02	147	3369.57	147	17423.4	147	13210.3	147	19078.7	147	7515.65
148	23787	148	17912.7	148	8227.5	148	6413.63	148	16006.7	148	15660.6	148	8760.35	148	6243.88	148	9598.39	148	9323.7	148	4931.59	148	2373.84	148	11337.4	148	10844.7	148	5097.48	148	4236.73	148	15458.7	148	11303	148	20092.3	148	8199.02
149	25776.5	149	17381.3	149	10505.2	149	9457.91	149	13803	149	15434.8	149	7938.53	149	6434.36	149	7513.22	149	8074.69	149	4997.11	149	2505.11	149	12073.1	149	11965.9	149	5580.32	149	3938.14	149	15323.9	149	11378.5	149	15944.3	149	7447.02
150	23582.4	150	17195.6	150	12019.1	150	9500.85	150	13138.8	150	13808	150	8952.24	150	6478.83	150	7057.93	150	5878.54	150	5068.28	150	3051.39	150	12653.2	150	11923.3	150	4600.67	150	3247.64	150	17473.4	150	15196.2	150	15627.2	150	8029.7
151	24040.7	151	18626.3	151	11422.4	151	9408.01	151	14533.7	151	14781	151	9224.44	151	6719.06	151	5734.85	151	5439.53	151	5457.96	151	3561.5	151	13927.7	151	11279.1	151	4719.93	151	3941.13	151	19444.9	151	18020	151	18285	151	9756.15
152	23099.7	152	18837.7	152	9187.9	152	6350.6	152	15849.4	152	16314.9	152	10221	152	7493.92	152	4661.81	152	4800.71	152	5084.97	152	3584.49	152	12535.1	152	10791.4	152	5032.89	152	4087.31	152	22360.1	152	19882.3	152	17263.8	152	8913.76
153	22100.4	153	16944.2	153	8933.05	153	8435.29	153	16898.7	153	18395.9	153	10979.3	153	7139.09	153	5274.42	153	5873.17	153	5695.6	153	3983.1	153	11091.4	153	8926.05	153	5606.55	153	4614.34	153	21945.2	153	19282	153	14095.2	153	6472.02
154	22373.3	154	15959.5	154	8470.79	154	8565.09	154	16849.7	154	19555.7	154	11686.4	154	7340.72	154	5301.11	154	5371.93	154	6898.53	154	4360.88	154	9427.99	154	7775.46	154	4198.9	154	4324.84	154	20816.8	154	18309.7	154	17621.9	154	8559.16
155	22926.5	155	16948.5	155	12676.7	155	11030.6	155	16679.8	155	18423.9	155	10991.6	155	6862.39	155	4996.21	155	4103.59	155	5912.53	155	3807.51	155	8492.03	155	9253.88	155	5533	155	5322.01	155	20846.8	155	18076.5	155	16432.5	155	8341.85
156	21765.4	156	15234	156	11849.3	156	11851.1	156	13044.1	156	15999.4	156	10940.2	156	6453.95	156	3774.76	156	4340.65	156	6878.44	156	3437.11	156	7546.4	156	8686.68	156	4079.55	156	4081.28	156	20779.5	156	18057.3	156	16402.6	156	8635.3
157	25040.7	157	18246.1	157	12112.2	157	11409.4	157	11229.9	157	12659.2	157	11489.4	157	6478.06	157	3738.73	157	4170	157	5701.52	157	3005.46	157	8299.53	157	7848.57	157	4722.92	157	3238.49	157	23063.1	157	18370.8	157	15128.4	157	7318.28
158	21999.2	158	15093.4	158	11883.6	158	9015.02	158	10352.4	158	12062.6	158	10216.1	158	6132.73	158	2591.13	158	3625.74	158	6272.9	158	2753.77	158	6473.24	158	8658.52	158	3882.18	158	3367.88	158	22943.1	158	17316.8	158	17890.3	158	9152.33
159	19935.4	159	15341.3	159	12124.9	159	8760.73	159	10404.1	159	12201.8	159	11394.6	159	6291.49	159	4253.78	159	4233.17	159	5888.02	159	2661.71	159	8295.92	159	9914.02	159	5685.21	159	4406.51	159	23633.3	159	19582.4	159	18062.6	159	9211.41
160	22949.5	160	16866.9	160	13669	160	11066.8	160	14255.6	160	14047.5	160	10104.3	160	5048.95	160	4282.64	160	3712.55	160	5437.46	160	2343.93	160	8710.45	160	8816.5	160	6442.19	160	4258.88	160	21690.2	160	17341	160	15828.3	160	9631.32
161	20254.1	161	15927.2	161	15694.1	161	12715.9	161	14483.7	161	14033.1	161	9297.26	161	4520.48	161	6475.78	161	4757.37	161	5756.43	161	2465.25	161	8493.05	161	8483.32	161	5987.5	161	2836.25	161	20808.5	161	17719.6	161	17438.2	161	9459.34
162	18916.3	162	12939.6	162	14779.5	162	11522.3	162	12938.2	162	14563.5	162	9949.77	162	5501.46	162	5994.06	162	5002.43	162	5265.76	162	2956.34	162	7806.72	162	8086.68	162	5105.71	162	2356.1	162	21123.9	162	17444.2	162	20107.7	162	9206.93
163	19521.4	163	14672.2	163	13857.4	163	10821.6	163	13145	163	14732.6	163	11589.9	163	5888.65	163	6119.85	163	4622.36	163	4985.24	163	2332.42	163	5251.75	163	7625.23	163	4691.6	163	3256.79	163	15051.5	163	11859.1	163	21323.3	163	7492.3
164	18672.5	164	14764.2	164	11412.9	164	10070	164	10647.6	164	12227.8	164	10836.2	164	5855.66	164	5873.88	164	5230.77	164	5549.43	164	2717.81	164	5462.42	164	7928.29	164	4831.81	164	3863.41	164	13976	164	11182.2	164	21240.2	164	7484.69
165	18152.2	165	15778.5	165	9897.4	165	8280.52	165	10070.7	165	13050.1	165	10331.8	165	4843.71	165	5755.52	165	5036.42	165	6354.96	165	3043.08	165	5391.55	165	6502.99	165	8434.03	165	6424.24	165	14411	165	9627.88	165	21041.1	165	8740.01
166	18580.7	166	15175.6	166	11042.1	166	9973.67	166	10669.5	166	14311.3	166	11769.5	166	4783.66	166	4952.26	166	5006.84	166	5604.71	166	3186.77	166	4464.16	166	5235.48	166	12653.5	166	6798.88	166	9619.71	166	7830.79	166	17512	166	7015.61
167	20336.3	167	16766.8	167	8750.99	167	9694.52	167	11149.5	167	14297.2	167	10558	167	4101.47	167	5644.43	167	5152.63	167	5716.14	167	3472.54	167	5384.81	167	5619.05	167	11473.5	167	6364.97	167	10385.9	167	8204.39	167	15546.8	167	7351.16
168	20973.2	168	15065.4	168	9130.43	168	10777.6	168	12684.3	168	14137.1	168	10178.1	168	3790.81	168	5598.92	168	5638.05	168	6224.12	168	4111.3	168	6585.42	168	5193.86	168	15166.4	168	6941.49	168	5970.53	168	3134.98	168	15432.6	168	6141.54
169	20801.7	169	17343.9	169	7144.81	169	8055.33	169	12801.5	169	12898.1	169	8531.38	169	2641.87	169	6222.84	169	5696.27	169	6728.91	169	4928.19	169	6353.9	169	5346	169	15288	169	6148.51	169	3733.31	169	3032.85	169	13473.7	169	4928.81
170	21654.7	170	15653.2	170	6826.48	170	8341.62	170	12602.5	170	13992.5	170	6149.18	170	2112.61	170	6787.75	170	6158.46	170	7121.58	170	4731.01	170	7370.63	170	5949.81	170	11535.3	170	4831.71	170	4189.34	170	3752.33	170	14633.9	170	5601.1
171	21433.1	171	13837.3	171	7658.01	171	8849.34	171	10667.5	171	11903.4	171	6739.84	171	3799.72	171	8005.21	171	6258.75	171	7659.49	171	5654.84	171	10704.7	171	8228.96	171	10805.9	171	4469.22	171	2660.01	171	2523.16	171	12508.1	171	4512.04
172	21521.9	172	15088.8	172	7619.64	172	6644	172	11455.8	172	10385.7	172	8557.76	172	4237	172	6473.1	172	6145.82	172	6788.41	172	4645	172	11340.7	172	11132.3	172	11470.3	172	5626.32	172	2607.59	172	3961.14	172	12419.1	172	4759.9
173	21169.9	173	15339	173	7744.9	173	5937.64	173	12204.4	173	11024	173	7502.12	173	3863.22	173	5024.74	173	4323.56	173	6294	173	3833.96	173	12446.4	173	11466.3	173	13229.8	173	7351.44	173	5518.89	173	5157.45	173	12097.8	173	6055.99
174	19132.3	174	13500.3	174	8005.51	174	7762.52	174	12837.7	174	11570.8	174	6976.05	174	3632.07	174	6609.8	174	6641.98	174	5567.55	174	3102.61	174	12326	174	12460.1	174	13156.8	174	6857.71	174	9155.58	174	9698.82	174	13740	174	5135.23
175	19720.2	175	11545.2	175	9199.18	175	8230.11	175	12836.2	175	11706.3	175	7872.12	175	4999.69	175	5301.84	175	5605.39	175	5743.11	175	3023.54	175	12208.6	175	11328.6	175	12437.3	175	6393.26	175	12000	175	12606.9	175	14776	175	6746.11
176	19938.1	176	13218.7	176	10972.1	176	9285.12	176	14377.7	176	12485.6	176	9381.8	176	5954.99	176	6465.63	176	7109.14	176	5721.77	176	3163.49	176	11637.7	176	10395.5	176	10659.5	176	4668.55	176	16117.4	176	16625.2	176	14349	176	4244.63
177	19485.7	177	10624.5	177	11214.1	177	12066.3	177	14060.9	177	12420.8	177	10315.6	177	6137.76	177	7023.32	177	8077.87	177	5382.47	177	3626.97	177	14042	177	14345.5	177	15555	177	6892.06	177	20312.7	177	16227.6	177	16997	177	6799.19
178	17841.1	178	10680	178	10781	178	10709.5	178	12818.5	178	11841.7	178	9522.51	178	5567.32	178	6621.67	178	8641.61	178	5277.87	178	3645.23	178	15048.6	178	16178.1	178	14168.8	178	6079.03	178	21093.1	178	12919.3	178	13418.6	178	4231.49
179	18551.2	179	13115.2	179	9758.98	179	8973.98	179	8511.66	179	10905.3	179	9210.28	179	4897.83	179	6875.75	179	9104.29	179	4919.39	179	3519.24	179	14317.3	179	15523.5	179	11081.8	179	4328.7	179	18611.6	179	11702.3	179	13703.2	179	4757.9
180	17659.7	180	12178.1	180	8055.7	180	7650.28	180	7719.94	180	11442.4	180	9532.68	180	5213.94	180	7548.17	180	8504.24	180	5455.77	180	3827.6	180	16770.5	180	15912.3	180	7935.21	180	4153.85	180	14250.7	180	11232.3	180	11174.1	180	3208.14
181	18304.5	181	13092.1	181	7968.73	181	8255.68	181	9424.38	181	13967	181	10882.8	181	5627.54	181	6260.31	181	7294.86	181	5385.82	181	4394.81	181	16422.6	181	15694.1	181	7481.71	181	4869.47	181	11063.8	181	9604.82	181	11923.1	181	4405.74
182	18994	182	12551.3	182	8030	182	8954.93	182	11053.8	182	15216.7	182	9695.09	182	4848.82	182	5615.75	182	5707.51	182	5840.92	182	4961.27	182	18355.8	182	15832.7	182	8205.36	182	5943.35	182	10991.7	182	9988.4	182	7438.33	182	2634.49
183	17794.1	183	10310.4	183	8337.94	183	8454.26	183	11793.4	183	16688.9	183	11193.6	183	6178.34	183	5310.77	183	5135.32	183	4534.76	183	3658.67	183	18324.7	183	13977	183	8945.16	183	6422.66	183	13077.8	183	11445.4	183	9324.07	183	3796.11
184	21545	184	14023.5	184	8315.83	184	8882.52	184	13648.3	184	16287	184	11156.8	184	5712.21	184	4878.01	184	4697.95	184	4289.48	184	2931.99	184	18569.8	184	16204	184	9168.29	184	5074.58	184	14301	184	12578.3	184	9367.25	184	3066.05
185	20579.7	185	13887.6	185	8308.38	185	9940.35	185	13453.7	185	13519.7	185	11858.9	185	6794.18	185	4823.03	185	4426.24	185	3939.66	185	2544.3	185	19974.4	185	20197.3	185	8386.81	185	5648.79	185	14889.9	185	13800.1	185	10280	185	3722.01
186	22033.9	186	14808.3	186	7625.78	186	8389.28	186	11142.5	186	12347.2	186	11399.4	186	6645.4	186	4872.94	186	4980.45	186	3259.14	186	1876.21	186	19862.7	186	19717.8	186	7986.02	186	5405.04	186	15734.5	186	12658.2	186	11114.1	186	4818.53
187	23321.8	187	13695.6	187	7631.5	187	6946.31	187	10924.9	187	13711.1	187	8696.97	187	3930.5	187	5787.77	187	5861.43	187	3094.89	187	1622.22	187	21858.5	187	20758.6	187	7926.75	187	5188.47	187	16459.8	187	12627.4	187	12421.4	187	5465.24
188	22568.7	188	10606.9	188	5328.73	188	6362.97	188	11870.3	188	14950.8	188	10659.7	188	5968.76	188	6452.8	188	6417.74	188	3722.83	188	2178.63	188	22058.2	188	19547.8	188	8549.93	188	4501.65	188	19550.9	188	14542.4	188	12649.3	188	5454.1
189	22596.7	189	11443.8	189	6186.09	189	7706.01	189	11304.8	189	14383	189	10432.6	189	5384.74	189	6886.91	189	7193.66	189	3870.17	189	1880.79	189	22319.6	189	18641.5	189	11817.3	189	6083.64	189	17987	189	12202.4	189	12329.5	189	4589.7
190	20993.8	190	11747.3	190	7065.97	190	8462.25	190	12266.8	190	14501.2	190	9307.01	190	5348.81	190	6735.48	190	7344.22	190	4679.23	190	3209.35	190	21956.8	190	17128.3	190	17680.5	190	9967.66	190	18662.9	190	11676	190	12599	190	5406.37
191	21485	191	12285.4	191	7840.87	191	8689.87	191	13490.1	191	14621	191	8974.39	191	5393.21	191	7194.73	191	7274.87	191	4646.85	191	3628.07	191	21660	191	16099.5	191	22967.1	191	13439.8	191	17664.9	191	11140.1	191	11075.1	191	4710.63
192	22675.6	192	12174.7	192	7897.08	192	7128.35	192	13423.6	192	15564.5	192	8929.05	192	5514.81	192	7654.32	192	7253	192	5895.5	192	3712.88	192	24372	192	16546.7	192	28038.3	192	16098.6	192	16834.4	192	9766.18	192	9099.52	192	3428.95
193	21863.3	193	11428.7	193	8039.84	193	8452.92	193	13335	193	16456.2	193	10024	193	6879.37	193	9686.26	193	9308.43	193	4442.74	193	3811.35	193	23920.6	193	14008	193	27551.3	193	15451.3	193	17893.3	193	8341.11	193	7184.38	193	2632.41
194	14851.2	194	8207.78	194	7097.48	194	9568.52	194	13348.5	194	15797.1	194	9656.28	194	6340.35	194	9034.08	194	9574.36	194	5706.95	194	3873.67	194	20767.6	194	13879.6	194	21916.3	194	11755.9	194	18108.6	194	7949.42	194	6695.89	194	2294.74
195	16161.6	195	10399.3	195	7117.57	195	7735.25	195	12821.2	195	16874.6	195	9522.16	195	7783.15	195	10037.7	195	10236.9	195	5539.36	195	3707.79	195	20231.3	195	12286.3	195	19247.7	195	11701.8	195	16561.6	195	5652.01	195	5525.2	195	1884.51
196	11574.3	196	7314.01	196	7954.7	196	10284.4	196	14769.3	196	19364.2	196	10455	196	9089.29	196	10920.5	196	10282.4	196	4687.01	196	2895.5	196	19354.9	196	12213	196	20379.9	196	12446.3	196	16786.2	196	6965.42	196	4967.39	196	1370.19
197	11183.8	197	7780.61	197	7763.36	197	8231.08	197	13673.5	197	20374.8	197	12251.8	197	8926.79	197	12893.6	197	11446.8	197	3959.56	197	2826.6	197	20298.2	197	13949.4	197	17280.4	197	11706.1	197	17657.8	197	6795.19	197	4573.89	197	896.339
198	10932.2	198	7971.44	198	6591.1	198	6943.5	198	12875.7	198	17182.2	198	12592	198	7619.89	198	13758.9	198	11653.6	198	4212.51	198	2818.23	198	18822.5	198	10228.5	198	13286.6	198	8867.4	198	19636.4	198	7106.68	198	6963.16	198	2346.52
199	10510.8	199	6866.65	199	5316.76	199	5818.76	199	11122.5	199	14956.3	199	12514.6	199	7507.02	199	12593.5	199	12410.7	199	4153.92	199	3009.41	199	20121.5	199	11374.5	199	17929.5	199	12362.1	199	17823.6	199	5866.42	199	5416.52	199	2206.46
200	10813.3	200	9973.67	200	5693.52	200	5607.4	200	9000.02	200	10649.1	200	11063.6	200	6301.3	200	13671.3	200	13733.6	200	4660.39	200	3430.19	200	16494.7	200	10633.9	200	19847.9	200	14018.8	200	15172.7	200	5485.58	200	4699.54	200	3527.42
201	11536.3	201	9497.32	201	7487.71	201	6434.19	201	9162.01	201	11896.5	201	11381.2	201	5881.41	201	12353.3	201	11407.1	201	5035.1	201	2849.93	201	14403.2	201	9581.79	201	24622	201	16042.4	201	13564.7	201	5907.33	201	4945.16	201	2211.34
202	11477.3	202	10521.2	202	6983.22	202	7564.74	202	9840.75	202	10564.6	202	11216.4	202	6441.75	202	11057.5	202	10092.8	202	4957.12	202	3404.12	202	15131.6	202	9326.66	202	27476.8	202	16079.8	202	11557.2	202	5097.4	202	6440.39	202	2045.63
203	13576.1	203	10572	203	4601.2	203	3116.34	203	10586.7	203	12173.1	203	12010.1	203	6671.37	203	11370.5	203	10577.5	203	5157.3	203	3446.58	203	14274.9	203	11385.4	203	26582	203	15298	203	10126.4	203	5059.06	203	6203.26	203	3289.42
204	13004.7	204	9581.09	204	4662.99	204	4482.37	204	8485.86	204	9479.22	204	12591.6	204	8117.33	204	10616	204	10665.9	204	5093.65	204	3040.22	204	8110.16	204	7284.92	204	24723.2	204	13774	204	11233.6	204	7508.45	204	6606.22	204	2540.02
205	14272.8	205	10287	205	5672.95	205	4131.49	205	10089.1	205	11374.5	205	12771.8	205	7647.41	205	9651.37	205	11193.1	205	5047.4	205	2740.84	205	7267.66	205	6653.05	205	24920.6	205	11934	205	13279.2	205	11397.7	205	8783.36	205	2944.44
206	13922.5	206	10357.4	206	6997.2	206	4845.74	206	9724.16	206	12192.9	206	11756	206	6390.31	206	10459.6	206	10948.1	206	5730.33	206	2405.8	206	6811.23	206	5789.38	206	23553.2	206	10711.2	206	14038.7	206	11667	206	9473.39	206	3295.66
207	14225.5	207	10744.1	207	7404.06	207	5122.39	207	9476.09	207	12330.5	207	10435.9	207	7013.55	207	11163	207	11239.1	207	5527.36	207	2544.16	207	7093.55	207	6062.34	207	21976.8	207	9526.37	207	14810.3	207	13220.6	207	10264.5	207	3295.3
208	15738.8	208	11454.8	208	5953.71	208	6087.2	208	8557.62	208	10772.1	208	9651.14	208	6804.39	208	9384.88	208	8608.79	208	6420.57	208	2680.16	208	9423.68	208	8482.19	208	18541.3	208	9067.51	208	21140.9	208	18264.4	208	10535.8	208	4325.91
209	15010.8	209	12992.2	209	10395.4	209	8873.49	209	7215.45	209	9210.67	209	9126.11	209	5354.18	209	11200.6	209	11009.9	209	5330.86	209	2330.63	209	14296.3	209	9912.69	209	16489.5	209	8279.3	209	24637	209	16871.9	209	8478.66	209	2908
210	14886.5	210	13130.9	210	11805.5	210	9613.88	210	8222.23	210	11233.9	210	9983.9	210	7219.71	210	13557.2	210	12409.7	210	5069.97	210	1931.54	210	15169.4	210	10648.4	210	15456.2	210	8033.52	210	25791.1	210	19289.6	210	8917.9	210	3935.2
211	15280.1	211	12215.9	211	13034.2	211	10653.2	211	8707.27	211	12967.7	211	8260.34	211	6045.05	211	12347.4	211	11145.9	211	6016.96	211	2587.12	211	17686.9	211	12696	211	14198.7	211	7185.73	211	28043.8	211	20676.9	211	9225.12	211	3538.72
212	14757.9	212	12500.4	212	11893.8	212	12490.6	212	9231.79	212	13467.4	212	7351.1	212	5952.6	212	14611.9	212	13479.5	212	6156.46	212	2664.22	212	19467.1	212	11664.3	212	12837.1	212	5431.51	212	25749.2	212	19680.5	212	10122.7	212	2086.05
213	14337.8	213	10652.8	213	12281.5	213	10763.1	213	10277.2	213	14346.2	213	6402.7	213	5405.23	213	13156.2	213	11778.2	213	6693	213	3229.51	213	17118.9	213	10500.6	213	10695	213	4191.26	213	21229.9	213	19659.5	213	10164.6	213	1286.87
214	13981	214	9680.33	214	11287.8	214	9733.98	214	11879.4	214	15931.2	214	6026.57	214	6910.98	214	12974	214	11941.8	214	6186.08	214	2894.47	214	13281.1	214	8457.17	214	8215.72	214	3372.97	214	19674.6	214	17951.8	214	8385.16	214	1235.81
215	15845.4	215	11179.2	215	10041.7	215	9420.92	215	12404.1	215	17640.8	215	4926.12	215	6371.88	215	12694.7	215	11261.8	215	6727.45	215	3613.76	215	12082.7	215	6522.3	215	5879.97	215	2366.03	215	21167.3	215	16323.1	215	6165.54	215	1551.49
216	14619	216	10796.4	216	11445.6	216	11450.7	216	14827.5	216	20356.5	216	7833.24	216	8517.03	216	11173.5	216	10124.4	216	7018.2	216	4107.95	216	8817.32	216	5053.13	216	4530.44	216	2448.62	216	18830	216	14780.5	216	6135.48	216	2321.89
217	14007.4	217	11317.6	217	11494.5	217	12261.2	217	17059.4	217	22929	217	7551.4	217	5220.05	217	9827.55	217	9521.83	217	6236.83	217	3975.75	217	6743.16	217	4746.65	217	3924.03	217	1448.37	217	20371.4	217	15496.2	217	9669.22	217	4592.17
218	13727.9	218	10716.5	218	12136.9	218	16404.4	218	16237.7	218	23872.9	218	5888.37	218	2886.23	218	9371.56	218	8256.04	218	6184.31	218	4360.17	218	10593.6	218	7364.76	218	3917.45	218	1489.85	218	20433.6	218	16420.8	218	12070.3	218	6211.1
219	13883.1	219	11364	219	12196.2	219	14839.5	219	15931.7	219	22737.3	219	5557.16	219	2944.4	219	9922.49	219	8310.83	219	5908.61	219	3842.01	219	11847.6	219	8144.52	219	4078.4	219	2579.11	219	20905.4	219	18382.9	219	13590	219	6411.81
220	13109.9	220	10818	220	14834.6	220	14270.3	220	16659.1	220	23979.4	220	8139.34	220	3902.63	220	9933.1	220	8710.82	220	5892.14	220	4010.8	220	12527.4	220	8798.48	220	5113.55	220	2786.68	220	19279.1	220	15526.5	220	15276.9	220	6776.94
221	13689.4	221	10337.4	221	13297.2	221	13155.2	221	19132.5	221	26360.1	221	8507.76	221	3556.54	221	10878.1	221	9589.12	221	5045.82	221	3707.34	221	12567.6	221	9115.59	221	7421.16	221	4973.81	221	15470.5	221	13740.6	221	13099.8	221	5346.97
222	14184.6	222	10405.2	222	12891.6	222	12181.7	222	21113.2	222	25332.3	222	9932.06	222	3663.15	222	10534.9	222	9013.11	222	3037.01	222	2237.86	222	12993.3	222	8889.21	222	9899.1	222	5345.55	222	15298.3	222	13601.5	222	10745.7	222	3328.66
223	15347	223	11775.2	223	8655.19	223	6131.99	223	21003.6	223	26637.7	223	8615.45	223	3269.06	223	8701.02	223	8239.92	223	2149.88	223	1745.1	223	12273.6	223	8844.33	223	13216.3	223	6529.57	223	18703.7	223	13594.2	223	9747.8	223	3321.93
224	15350.3	224	12394.5	224	7569.24	224	5829.15	224	21156.3	224	28957.7	224	8327.88	224	3223.68	224	7592.88	224	6681.98	224	2096.05	224	1883.13	224	13358.7	224	6858.44	224	15844.8	224	8709.07	224	21033.2	224	15524.8	224	9217.43	224	3308.66
225	13993.2	225	11150.9	225	8819.91	225	7337.15	225	21938.9	225	27320.8	225	8569.71	225	3509.96	225	6017.28	225	5120.2	225	2929.73	225	2998.31	225	12906.5	225	6848.39	225	18090.2	225	9589.99	225	19924.4	225	18207.6	225	10203.8	225	4463.03
226	12663.4	226	9911.42	226	10272.3	226	10810.5	226	20758.2	226	25118.7	226	8520.26	226	3808.55	226	5775.68	226	4958.32	226	3058.23	226	2984.81	226	12998.6	226	7356.69	226	19178.8	226	10913.6	226	18155.2	226	17181.3	226	13627.8	226	7270.44
227	11840.4	227	9147.26	227	10322.8	227	10921.5	227	21458.3	227	26585.6	227	6337.37	227	2932.34	227	5125.32	227	5226.48	227	3651.63	227	2925.97	227	9300.67	227	4826.45	227	20781.7	227	10888.4	227	14747.9	227	11574	227	17650.3	227	7956.48
228	10665.6	228	7729.36	228	11703.5	228	10044.4	228	18701.9	228	22810.3	228	7665.78	228	3161.85	228	6964.16	228	6024.02	228	4124.51	228	3123.23	228	8192.81	228	4372.32	228	20040.1	228	11332	228	15668.8	228	9604.27	228	17133.1	228	5944.49
229	10835.8	229	8393.39	229	15281.5	229	10232.6	229	19673.9	229	23964.9	229	7628.94	229	3310.68	229	5985.18	229	5103.8	229	4139.82	229	3152.46	229	6727.9	229	4643.22	229	19963	229	10904.5	229	18787.8	229	11988.2	229	14791.9	229	5556.92
230	11780.8	230	8653.51	230	14063.5	230	10416.3	230	20439.5	230	23356.9	230	6797.24	230	2680.24	230	7605.58	230	6993.95	230	3417.3	230	2286.98	230	7849.6	230	4775.74	230	18025.1	230	10229.2	230	18994.7	230	11187.9	230	13677.3	230	5481.86
231	11248.5	231	8012.71	231	15372	231	9836.33	231	20961.4	231	26272.2	231	7732.95	231	3927.65	231	6935.59	231	7013.98	231	3243.22	231	2392.23	231	9752.62	231	7129.78	231	16022.3	231	8367.05	231	20162.1	231	11148.5	231	10784.1	231	4842.6
232	11522.6	232	8826.06	232	15699.1	232	10463.2	232	21587	232	22222.5	232	6989.19	232	3579.16	232	8914.03	232	6796.41	232	3321.15	232	2252.24	232	10530.4	232	8959.98	232	12283.5	232	5439.95	232	21750.7	232	12849.3	232	9911.23	232	4896.68
233	11246.1	233	8428.35	233	15830.6	233	12420.9	233	22510.7	233	25915.8	233	7145.24	233	3307.41	233	7946.95	233	7128.61	233	4132.58	233	2501.78	233	10426.2	233	8514.65	233	9673.76	233	4124.93	233	22435.7	233	14779.3	233	11816.6	233	5358.64
234	11804.3	234	8531.67	234	13304	234	12026.7	234	19895.7	234	20704.6	234	6568.44	234	2879.23	234	9835.54	234	8901.4	234	4212.84	234	2688.53	234	10472.5	234	5997.59	234	7164.84	234	3836.66	234	20641.1	234	13816.8	234	13438.2	234	5322.24
235	17747.1	235	11135.1	235	11382.2	235	12414.8	235	20312.4	235	22985.2	235	7588.24	235	3298.62	235	10677.3	235	9380.6	235	4460.63	235	2630	235	10446.6	235	6069.62	235	5373.17	235	2770.93	235	24394.1	235	20717.2	235	13950.9	235	4922.1
236	22313	236	12244.8	236	11054.3	236	12349.2	236	20169.6	236	24462.8	236	7365.75	236	2621.65	236	13431	236	12327.3	236	3063.74	236	2336.9	236	10114.9	236	6256.27	236	7434.85	236	6494.89	236	22959.1	236	18511.5	236	13224	236	3607.27
237	23708	237	12336.9	237	9269.2	237	7069.71	237	18360	237	20528.4	237	6789.48	237	2202.73	237	12154.3	237	11580.2	237	2892.53	237	2098.33	237	8478.86	237	5882.87	237	10204	237	6717.06	237	23583.9	237	14490.2	237	11689	237	2502.4
238	22251.9	238	14007	238	8326.07	238	7065.58	238	17712	238	22486.6	238	4916.89	238	1720.53	238	11704.2	238	12214.8	238	2801.06	238	1424.3	238	10641.7	238	9128.15	238	9239.69	238	5463.09	238	22078.7	238	10697	238	7939.89	238	1360.81
239	22135	239	15386.1	239	7768.57	239	6306.18	239	17536.5	239	23282.8	239	5524.7	239	2152.42	239	13122.7	239	12588.9	239	2904.41	239	1638.78	239	10996.7	239	9160.36	239	11994.1	239	6129.44	239	23070.3	239	12855.8	239	5856.18	239	1307.79
240	16798.7	240	11254	240	9645.81	240	8024.64	240	17914.2	240	24567.1	240	4600.94	240	1799.56	240	13859.6	240	13205.2	240	2956.56	240	1397.71	240	12155.3	240	9963.28	240	14589.6	240	6522.81	240	22566.9	240	11679.6	240	4200.66	240	1676.49
241	14783.6	241	9510.26	241	9886.1	241	7037.34	241	18316.8	241	24670	241	4216.86	241	1241.25	241	13664.3	241	12958.1	241	4078.97	241	2262.84	241	13130.3	241	8988.84	241	9961.78	241	3807.6	241	21655.3	241	12324.9	241	4281.83	241	4144.09
242	12181.6	242	8575.4	242	12386.2	242	7485.71	242	16698.4	242	26801.7	242	3379.46	242	1408.51	242	14535.9	242	14331.5	242	5329.92	242	2412.8	242	13147.4	242	11781.6	242	8199.17	242	3410.84	242	21715.8	242	12075.8	242	6368.28	242	3693.12
243	11520.1	243	9751.45	243	12122.8	243	7256.6	243	17415.7	243	23859.9	243	3704.74	243	1360.4	243	15399.1	243	14858.3	243	5450.02	243	3038.17	243	13952	243	11132	243	5709.77	243	3948.2	243	17729.8	243	11292.2	243	10351.3	243	5029.08
244	10620	244	9728.82	244	11947.2	244	7537.31	244	17475.4	244	21649.3	244	3481.64	244	1216.08	244	16846.2	244	15522.9	244	4942.34	244	2804.08	244	15866	244	12061.3	244	5908.69	244	4014.75	244	13651.6	244	9808.98	244	13672.2	244	5387.79
245	9446.16	245	8460.81	245	11192.6	245	7900.8	245	14548.9	245	16725.1	245	2874.83	245	878.702	245	17072.3	245	15685.3	245	4526.11	245	2452.63	245	15220.9	245	13424.2	245	5914.11	245	4170.03	245	11352.4	245	8892.54	245	14831.5	245	5423.61
246	9187.29	246	10047.3	246	9628.1	246	8232.28	246	13674.7	246	15397.4	246	3059.93	246	1173.91	246	17591.8	246	16883.1	246	4444.84	246	1829.41	246	14845.5	246	13490.8	246	6087.19	246	4569.07	246	9002.75	246	6620.75	246	16173.2	246	5276.59
247	8823.38	247	8443.36	247	8440.7	247	5978.22	247	11842.3	247	15116.3	247	2610.6	247	1222.95	247	17085.1	247	14784	247	3040.91	247	656.303	247	13786.9	247	12610.1	247	8083.27	247	5556.15	247	8352.79	247	5177.37	247	14325.8	247	5169.08
248	10442.4	248	10347	248	12274.9	248	12769.7	248	13006.9	248	16325	248	2474.94	248	1422.61	248	15320.6	248	13665.7	248	2244.82	248	438.71	248	17274.9	248	15703.5	248	7397.8	248	4459.35	248	9560.81	248	6943.35	248	14838.3	248	6538.5
249	10455.5	249	9915.04	249	12992.1	249	13972.7	249	11601.1	249	15104.9	249	1829.83	249	956.204	249	11179	249	11571.1	249	1460.54	249	394.363	249	20030.9	249	17810	249	6864.3	249	2581.91	249	8960.37	249	7564.27	249	17163.9	249	6555.18
250	11054	250	10645.9	250	12880.7	250	12653.6	250	12940.7	250	17079.7	250	1413.55	250	871.201	250	10368.7	250	10566.7	250	1718.32	250	314.459	250	19209.1	250	17864.3	250	4505.84	250	2500.77	250	9294.21	250	7595.85	250	16901.2	250	6655.52
251	12025.3	251	11691.9	251	14528.1	251	13016.5	251	12113.7	251	17740.4	251	2014.34	251	1053.42	251	9357.65	251	9796.78	251	2375.5	251	761.641	251	19092	251	17817.9	251	7094.22	251	3622.59	251	11879.3	251	9343.19	251	13508	251	5594.39
252	11945	252	12106.5	252	15532.3	252	13725.9	252	14026.7	252	19929.1	252	2822.44	252	1745.17	252	8136.11	252	8542.72	252	3307.9	252	1366.88	252	15861.1	252	14854.8	252	9143.73	252	4458.04	252	15335	252	11015.1	252	11550	252	3717.75
253	10831.1	253	11909.1	253	14720	253	10967	253	13815.7	253	18708.9	253	3138.16	253	1439.29	253	7617.36	253	7995.45	253	4335.41	253	2194.83	253	12645.5	253	9630.13	253	10775	253	4714.84	253	18560.1	253	12821.4	253	10803.8	253	3426.82
254	10776	254	11021.8	254	14992.6	254	10425.8	254	13850.5	254	18737.3	254	3443.15	254	1543.57	254	6343.25	254	5011.98	254	3946.56	254	2422.76	254	10974.6	254	10067.5	254	9061.35	254	4131.49	254	20605	254	15505.8	254	9552.9	254	3482.64
255	9692.36	255	12056.1	255	13464.8	255	8336.08	255	12760.9	255	17858.7	255	4317.3	255	1206.31	255	7856.02	255	6936.62	255	3447.82	255	2296.66	255	12635.6	255	10474.6	255	10474.6	255	4411.86	255	19685.9	255	14646.8	255	10948	255	5600.69
256	10707.7	256	8721.85	256	11628	256	10410.9	256	14245.6	256	17585.6	256	4486.01	256	1349.57	256	8638.72	256	7681.75	256	3281.46	256	2114.57	256	12077.4	256	8221.46	256	11082.8	256	4709.14	256	16214.7	256	14721.9	256	11097.5	256	5753.52
257	11769.7	257	11275	257	12207.7	257	9278.17	257	10923.9	257	14686.2	257	4473.06	257	1496.83	257	8547.13	257	7851.32	257	3216.4	257	2513.95	257	14646.3	257	9959.44	257	11560.2	257	3907.19	257	13777.5	257	12290	257	16058.9	257	8354.98
258	13572.4	258	13491.7	258	10572.4	258	7917.07	258	11280.1	258	15557.4	258	4456.07	258	2264.49	258	10241.4	258	8795.64	258	3207.78	258	2125.36	258	14826.2	258	7827.81	258	10255.6	258	3470.05	258	15414.4	258	12581.6	258	16946.6	258	7468.03
259	15171.9	259	13205	259	12807.9	259	9908.18	259	11513.5	259	15729.2	259	3351.9	259	2412.59	259	12592.2	259	10378.7	259	3842.22	259	2592.24	259	15279.3	259	9944.74	259	10370.6	259	3858.4	259	12815.3	259	9767.31	259	16417.3	259	8496.68
260	20205.9	260	17139.9	260	14081.4	260	11772.5	260	12366.3	260	14696.3	260	2898.61	260	2359.99	260	12511.6	260	11523.3	260	4274.86	260	2867.78	260	15941.8	260	8342.63	260	7787.07	260	2959.58	260	13367.4	260	9208.54	260	14214.2	260	6731.48
261	18156.9	261	15949.4	261	13431.2	261	12431.2	261	11042.5	261	12677.7	261	2179.51	261	1926.27	261	11566.6	261	11166.4	261	3937.08	261	2022.5	261	14946.4	261	8422.7	261	7159.03	261	4079.74	261	11369.1	261	7986.86	261	12004.6	261	4459.16
262	16356.3	262	15432.5	262	16694.5	262	15145	262	10964.8	262	13458.8	262	1425.64	262	1160.06	262	10629.3	262	9886.71	262	2967.95	262	1330.32	262	10866.8	262	6416.83	262	6528.01	262	3323.01	262	16581.9	262	12207.8	262	11194.8	262	5773.01
263	12405.3	263	9924.51	263	16118.5	263	15059.5	263	9251.16	263	11854.7	263	1210.45	263	790.489	263	9668.86	263	8490.21	263	2899.68	263	1389.58	263	9755.89	263	7441.05	263	7395.34	263	4558.81	263	14157.1	263	10589.9	263	12005.4	263	6380.51
264	12395.6	264	11002.8	264	16135.1	264	16848.9	264	8771.72	264	10953.9	264	1563.81	264	1031.69	264	10310.8	264	8543.93	264	3102.84	264	1776.23	264	6756.91	264	6021.99	264	7823.91	264	4180.27	264	15840.6	264	10389.7	264	12904.1	264	7056.76
265	15797.8	265	14418.9	265	15145.4	265	15105.3	265	9459.16	265	10490.9	265	1379.57	265	822.515	265	8738.18	265	7918.32	265	3560.97	265	2039.71	265	6509.41	265	6199.27	265	8933.93	265	5079.02	265	16352.3	265	10033	265	12790.8	265	8270.72
266	14078.6	266	13888.5	266	15172.7	266	13886.8	266	11231	266	12054.6	266	1612.06	266	643.323	266	9292.4	266	7743.79	266	2803.09	266	2110.05	266	9116.52	266	7916.34	266	10056.6	266	5251.38	266	15404.1	266	8272.88	266	13160.7	266	7124.77
267	13771.6	267	11563.9	267	15414.1	267	12479.1	267	12576.7	267	14297.1	267	1029.07	267	904.528	267	9145.73	267	6663.35	267	3482.02	267	1800.65	267	10007.3	267	6038.94	267	10413.8	267	5956.97	267	17642.6	267	8928.2	267	12925	267	6328.27
268	13215.9	268	9710.09	268	13766.5	268	11308.2	268	13144.8	268	15593.9	268	761.634	268	915.55	268	9636.47	268	7418.41	268	3149.54	268	2105.08	268	8744.58	268	7031.02	268	10773.5	268	5381.81	268	18015.5	268	8960.41	268	11723.6	268	6580.23
269	12027	269	9070.54	269	12473.4	269	9757.7	269	12880.6	269	14649.9	269	1764.23	269	1901.99	269	8842.17	269	6652.94	269	3468.71	269	1949.23	269	9452.7	269	5149.09	269	10467.7	269	5087.69	269	16602.9	269	8968.16	269	9972.18	269	4439.48
270	11899.2	270	8714.93	270	11791.1	270	9953.35	270	11184.6	270	10750.9	270	1356.72	270	1232.38	270	9304.69	270	7174.62	270	3411.22	270	1924.12	270	6313.51	270	5433.94	270	11705.6	270	5230.23	270	22869.6	270	9112.84	270	10208.2	270	4091.2
271	11625.9	271	8678.13	271	11350.5	271	9224.71	271	10012.2	271	10269.5	271	1297.32	271	1811.65	271	11127.9	271	8711.52	271	2945.96	271	1394.66	271	6791.26	271	6693.31	271	12213.9	271	6085.57	271	21016.2	271	10166.9	271	8428.01	271	3308.48
272	18721.3	272	14432.2	272	10527.2	272	8458.9	272	8982.53	272	9301.91	272	3462.69	272	2866.12	272	11153	272	10338.3	272	3834.13	272	1736.64	272	8409.43	272	9185.9	272	12182.8	272	6690.33	272	25543.3	272	15683.7	272	8345.27	272	3186.8
273	18335.7	273	14195	273	11148	273	7643.21	273	8361.49	273	9820.4	273	3638.67	273	3191.65	273	13906.1	273	13040.3	273	3718.24	273	1572.81	273	6883.78	273	5669.76	273	13470.9	273	7126.43	273	25306.2	273	15875.6	273	10488.1	273	3384.33
274	20571	274	16293.1	274	9595.01	274	6494.93	274	7647.72	274	8194.56	274	4357.04	274	3587.08	274	11969	274	11655.4	274	3405.45	274	2148.43	274	7729.3	274	4499.02	274	12155.9	274	5321.96	274	24609.8	274	17116.6	274	13106.1	274	4308.84
275	24413.8	275	18333.8	275	9808.9	275	6675.6	275	8472.21	275	7534.26	275	8079.12	275	4286.16	275	12034.7	275	10420.1	275	2842.69	275	1815.2	275	8984.4	275	8617.18	275	14537.9	275	7607.2	275	23795.4	275	16308.5	275	16296.8	275	4683.84
276	27314	276	18456.5	276	9858.31	276	5687.04	276	5824.28	276	7885.71	276	8505.19	276	3873.54	276	11689.2	276	9523.33	276	2859.83	276	1900.63	276	10538	276	9141.58	276	15576.3	276	6854.07	276	23299.3	276	15381.5	276	17848.3	276	4974.91
277	31343.6	277	22349.9	277	11412.5	277	6824.57	277	7633.02	277	8346.12	277	7705.74	277	3996.39	277	11678.4	277	9420.58	277	1566.16	277	1064.16	277	12241.6	277	8602.07	277	13662.2	277	6679.38	277	22874.7	277	15043.7	277	16928.9	277	4064.8
278	30939.8	278	22832.3	278	10816.7	278	7149.22	278	9153.33	278	11169.1	278	6900.26	278	4856.93	278	12661.3	278	10602.9	278	1213.43	278	815.747	278	12136.3	278	9378.86	278	14766.5	278	7389.89	278	25319.2	278	15906.8	278	15219.6	278	4225.2
279	30750.4	279	20654	279	10027.2	279	6317.61	279	10986.5	279	13838.3	279	6223.03	279	5500.7	279	10793.5	279	9480.26	279	1383.05	279	1387.56	279	10938.1	279	7764.86	279	14428.8	279	7169.98	279	23724.4	279	14805	279	13418.8	279	4217.98
280	25309.2	280	18492.9	280	10595.5	280	7513.69	280	12570.6	280	15576.8	280	8660.7	280	5371.24	280	10652.7	280	8542.97	280	908.543	280	710.054	280	9040.76	280	6056.59	280	15944.6	280	8502.12	280	23063.7	280	13886.7	280	7963.29	280	3131.01
281	21085.7	281	15771.4	281	12633	281	10550.5	281	12823.7	281	16893.7	281	10823.3	281	5644.71	281	9927.77	281	8861.65	281	1043.37	281	707.133	281	10679.7	281	8554.04	281	16742.8	281	8593.95	281	19616	281	11629.7	281	10619.7	281	3014.82
282	19288.6	282	15484.4	282	12434.7	282	9704.15	282	12648	282	16172	282	10505.7	282	6417.91	282	10881.3	282	9193.53	282	2639.98	282	1846.98	282	10052.7	282	9693.42	282	16729.3	282	8894.45	282	15452.3	282	9116.28	282	8530.09	282	2593.99
283	20207.1	283	16009.3	283	13330.2	283	10660.9	283	12085.2	283	15132.7	283	10032.6	283	6058.39	283	11428.9	283	9745.89	283	2980.89	283	1753.54	283	8991.05	283	8277.86	283	14140.2	283	8046.18	283	15520.7	283	10851.1	283	7229.04	283	943.689
284	20339.1	284	17846.4	284	10731.9	284	11523.7	284	10665.9	284	15164.7	284	10185.6	284	6055.25	284	11309.2	284	9634.93	284	3872.43	284	2221.43	284	7737.64	284	8171.51	284	13329.9	284	6566.96	284	14560.8	284	12478.6	284	9364.66	284	1847.2
285	22595.7	285	19356.3	285	10172.7	285	9400.41	285	9892.07	285	14803.6	285	10968.3	285	5668.04	285	14109	285	12747.1	285	3749.25	285	1872.01	285	8025.56	285	8553.29	285	12480.5	285	6312.31	285	14999.7	285	12589.9	285	11057.9	285	2093.06
286	24689	286	18847.5	286	8685.96	286	7202.99	286	11363.3	286	18885.1	286	10580.3	286	5195.8	286	14974.7	286	13335.8	286	2690.42	286	1220.55	286	8472.89	286	10032.8	286	11670.2	286	6708.47	286	17685.3	286	15295.3	286	12370.8	286	3444.76
287	27294.9	287	18152.5	287	10685.3	287	9455.23	287	11680.1	287	16995.9	287	10741.9	287	5405.61	287	20135	287	18605.2	287	3000.28	287	1216.17	287	8580.36	287	8409.85	287	11719.9	287	7780.67	287	17311	287	11796.5	287	9591.5	287	3407.36
288	29210.8	288	19653.7	288	12462.2	288	10398	288	10112.7	288	16319.9	288	12212.2	288	5718.24	288	19388.7	288	16822.2	288	1574.99	288	755.631	288	5234.01	288	5595.64	288	11198.1	288	7932.26	288	18496	288	12015.1	288	8127.9	288	2355.87
289	31279.6	289	21242.7	289	11413.6	289	9811.88	289	10676.9	289	13842.3	289	12599.7	289	5663.37	289	19302.5	289	17845.9	289	1581.27	289	847.336	289	3648.14	289	5122.16	289	11352	289	6356.3	289	20797	289	15085.8	289	9139.06	289	2237.52
290	32140.5	290	21955.1	290	14865.8	290	14856.4	290	7995.3	290	9473.95	290	13312.6	290	5968.66	290	20758.8	290	18482.8	290	1031.35	290	699.718	290	4593.2	290	5268.15	290	12277.7	290	6593.22	290	19315.9	290	13415.4	290	10500.2	290	2039.87
291	30866	291	20189.7	291	15876.3	291	13710.1	291	8006.68	291	9749.33	291	14913.9	291	7082.46	291	18494.1	291	17742	291	1012.66	291	571.368	291	6719.81	291	7248.41	291	11875.3	291	6173.16	291	18387.8	291	11218.7	291	12952	291	2856.11
292	33635.4	292	23661.6	292	13434.2	292	9005.43	292	6363.28	292	7685.74	292	14785.8	292	8451.27	292	20070	292	16659.1	292	455.993	292	368.488	292	8262.81	292	7956.05	292	12172.4	292	6709.58	292	19975.2	292	13749.2	292	16721.1	292	4941.75
293	30121	293	21875.1	293	9597.61	293	6934.98	293	5467.9	293	6904.55	293	14771.6	293	9081.45	293	23934.2	293	19631.4	293	277.73	293	155.851	293	8885.96	293	10622.1	293	11999.8	293	6296.79	293	23460.8	293	14705.1	293	16993.7	293	5960.85
294	28331.5	294	21953.6	294	6629.54	294	4705.41	294	3363.81	294	3801.81	294	14570.8	294	9745.12	294	27299.1	294	24092.5	294	258.193	294	151.51	294	9322.97	294	8651.46	294	11844.5	294	5918.13	294	23421	294	14588.6	294	16511.7	294	6085.87
295	31445.8	295	25869.3	295	8456.89	295	7755.65	295	1982.54	295	3346.04	295	15301.7	295	10153.8	295	28903.3	295	30131.9	295	668.82	295	307.653	295	9930.82	295	8304.93	295	12228.7	295	5799.91	295	22734.7	295	15684.8	295	17566	295	6402.12
296	29802.5	296	23649	296	10531.9	296	8445.23	296	2962.92	296	3982.89	296	16423.1	296	9630.55	296	27926.3	296	27772.2	296	336.667	296	282.983	296	5079.03	296	8482.3	296	11785	296	6461.76	296	23441.8	296	17176.2	296	16653.8	296	5525.2
297	31342.8	297	23548.4	297	10084.4	297	7746.64	297	4142.56	297	5224.21	297	15791.8	297	8647.86	297	24028.9	297	25070.8	297	325.403	297	130.15	297	8270.75	297	9655.65	297	12465.9	297	8104.72	297	23345.5	297	18859.9	297	18764.6	297	4914.8
298	29689.3	298	22686.6	298	10690.4	298	10342.4	298	4455.99	298	8289.42	298	15104.5	298	6911.36	298	22195.7	298	22652.2	298	885.575	298	276.076	298	4254.8	298	5220.52	298	11811.7	298	6099.15	298	20253.6	298	17690.9	298	18463	298	5179.73
299	28736.6	299	22542.5	299	9122.62	299	6509.66	299	5288.74	299	8655.47	299	13418.1	299	6077.49	299	24983.4	299	25378	299	969.259	299	551.348	299	5792.83	299	6003.47	299	11568.9	299	5308.2	299	18524.4	299	15499.8	299	20630.8	299	6192.59
300	21514.3	300	15472.3	300	9514.48	300	6241.84	300	9282.08	300	13766.1	300	11798.8	300	5495.01	300	22811.9	300	22645.5	300	1189.4	300	909.651	300	7766.45	300	6905.32	300	11524.4	300	6204.01	300	18086.4	300	13173.6	300	20337.4	300	5848.02
301	20309.5	301	13331.7	301	6877.11	301	5444.38	301	10127.2	301	13579.9	301	10053.9	301	5394.11	301	21182.2	301	21187.6	301	1078.3	301	588.431	301	9776.56	301	9177.05	301	11687.7	301	6506.22	301	16704.9	301	12288.2	301	16332.6	301	5187.6
302	16476.5	302	11783.5	302	6429.43	302	5251.09	302	10865.1	302	14327.6	302	9727.75	302	6046.15	302	16467.4	302	17188.7	302	1349	302	721.393	302	10089	302	9720.65	302	11373.8	302	6389.76	302	13945.2	302	9780.67	302	18137.5	302	5937.41
303	15215.7	303	10973.9	303	4439.72	303	2506.94	303	11352.6	303	13276.8	303	10952.3	303	6563.62	303	17897.6	303	18926.9	303	591.681	303	601.083	303	11074.4	303	10695.9	303	13230.2	303	8120.49	303	11313.3	303	7267.52	303	16662.5	303	6600.03
304	14945.1	304	11251.7	304	4429.95	304	3902.48	304	11588.9	304	12978.8	304	10526.7	304	5962.84	304	19158.9	304	19514.4	304	1277.98	304	534.649	304	11425.9	304	10476	304	11263	304	6267.26	304	9626.25	304	6172.54	304	17435.9	304	6845.5
305	14338.7	305	10301.9	305	2828.54	305	2408.64	305	11939.6	305	14283.3	305	10504.7	305	4185.06	305	16494	305	17080.7	305	1414.48	305	778.675	305	12420.1	305	11796.9	305	11370.5	305	6575.9	305	8030.22	305	5470.11	305	13797.6	305	5029.38
306	14293.6	306	11137	306	3935.97	306	2898.69	306	11137.4	306	11901.3	306	9717.06	306	3702.72	306	15497.5	306	16974.1	306	964.87	306	724.419	306	13740.6	306	12388.3	306	11908.1	306	6035.19	306	9502.85	306	7235.56	306	14815.3	306	4429.62
307	17238.8	307	12602.5	307	5061.12	307	3088.48	307	10378.7	307	13293.4	307	7886.1	307	4082.53	307	14699.1	307	14923.2	307	1267.17	307	1035.52	307	11360.1	307	9848.07	307	13226.6	307	6829.84	307	6737.75	307	5705.97	307	19738.9	307	6589.59
308	15998.9	308	12327.1	308	5101.18	308	3539.17	308	9956.35	308	13890.2	308	6847.69	308	5107.08	308	15863.8	308	16835	308	1197.87	308	1010.76	308	13057.1	308	10012.6	308	11412	308	7069.45	308	6777.44	308	4107.06	308	19600.4	308	8198.22
309	15737.6	309	11840.8	309	7254.78	309	5929.14	309	10742	309	15194.4	309	9182.96	309	7702.05	309	13494	309	13639.8	309	1612.87	309	1288.67	309	12983.6	309	10408.1	309	10939.9	309	5771.42	309	10336.8	309	5877.13	309	12964.6	309	6793.06
310	17221.8	310	12850.1	310	8569.7	310	8082.78	310	11761.8	310	13924.8	310	9571.65	310	7882.08	310	12425.8	310	11550.3	310	2386.51	310	1484.76	310	15987.7	310	12774	310	11854	310	6422.1	310	14101.6	310	7704.62	310	13833.5	310	7093.34
311	18385.6	311	13941	311	9323.75	311	8650.72	311	12260.9	311	15066.8	311	11462.3	311	8733.41	311	11552.3	311	9202.1	311	2644.9	311	1601.97	311	15968.2	311	15676.7	311	12511	311	6839.03	311	12314.7	311	6142.75	311	12590.5	311	6331.35
312	18058.1	312	13566.8	312	8418.29	312	7796.64	312	10508.2	312	12784.8	312	12044.3	312	7863.66	312	10792.6	312	8738.91	312	2623.78	312	1407.39	312	15656.9	312	15624.3	312	11506.7	312	5955.6	312	15523.4	312	8444.82	312	12786	312	4517.82
313	17706.5	313	11679.5	313	6193.98	313	6658.26	313	11183.7	313	13681.5	313	11956.7	313	5646.8	313	8164.11	313	4691.28	313	3437.18	313	1482.87	313	14807	313	15665.5	313	11288	313	5790.67	313	13532.3	313	7218.5	313	12562.7	313	5532.17
314	16849.1	314	13243.2	314	6060.78	314	6979.19	314	13304.1	314	15841.4	314	11750.1	314	6349.37	314	9153.12	314	6612.47	314	4402.98	314	1880.4	314	13029	314	16242.4	314	11377.4	314	5954.3	314	16325.2	314	6207.59	314	13867.7	314	7592.82
315	17083.6	315	13062.7	315	5648.91	315	6694.56	315	13172.3	315	15853.1	315	10272.5	315	5864.88	315	10926.6	315	8596.38	315	4474.55	315	2161.92	315	12716.2	315	15002.7	315	9027.65	315	5065.85	315	20250.3	315	11452.6	315	20712.4	315	8815.19
316	18323.5	316	14065.1	316	7154.39	316	7233.01	316	14701.6	316	16130.7	316	8108.15	316	3997.26	316	9866.92	316	8163.59	316	5355.33	316	2632.97	316	12405.5	316	13427.5	316	9139.07	316	4405.77	316	18779.8	316	10237.8	316	20603	316	7685.45
317	21404.6	317	14202.4	317	7725.03	317	8202.47	317	14981.5	317	16387.4	317	7215.85	317	3723.16	317	9326.91	317	6753.43	317	6114.92	317	2627.27	317	14225.6	317	14007.7	317	9807.8	317	5514.39	317	18986.4	317	15342.8	317	22041.1	317	8761.73
318	22652.1	318	14198	318	7444.11	318	7553.07	318	13518.7	318	14477.4	318	6423.02	318	3364.55	318	10942.2	318	8642.17	318	6232.86	318	2727.29	318	13325.4	318	13589	318	10079.5	318	5515.1	318	17658.3	318	13001.1	318	22822.4	318	8045.95
319	23453.7	319	14774.9	319	8353.66	319	7150.14	319	12493	319	11633.7	319	4621.02	319	2994.02	319	11491.1	319	10281.6	319	6824.73	319	3356.97	319	14814	319	15150.4	319	9298.77	319	4713.95	319	17100.1	319	12638.8	319	21916.9	319	7935.16
320	22074.1	320	18499.2	320	10451.4	320	9359.35	320	9693.37	320	8586.34	320	4049.66	320	2123.27	320	12016.8	320	9749.43	320	6151.46	320	2314.67	320	15468.1	320	16145.2	320	8534.97	320	4795.53	320	15924.1	320	10150.6	320	20282.4	320	7101.91
321	18229.4	321	17424	321	11649.4	321	11818.2	321	9573.58	321	8235.01	321	3331.9	321	1569.99	321	12033.3	321	10002.7	321	5304.89	321	1964.46	321	17277.8	321	18576.1	321	8632.32	321	5479.2	321	17471.7	321	12396	321	18826.5	321	6442.31
322	21451.7	322	19364.5	322	12039.5	322	12324.7	322	10546.4	322	9116.28	322	3274.61	322	1186.65	322	9700.42	322	7234.16	322	6668.98	322	2608.18	322	18798.3	322	18194.3	322	9432.84	322	6105.28	322	15507.5	322	12330.4	322	14186.3	322	5210.68
323	19543.4	323	18380.4	323	11793.1	323	11245.9	323	8198.89	323	6141.68	323	3727.39	323	1262.86	323	10792.1	323	8776.84	323	5442.02	323	1912.22	323	17834.6	323	19089.3	323	11078.6	323	6819.61	323	12807.8	323	11856.1	323	14287.1	323	5178.1
324	19737.2	324	18484	324	13198.4	324	11032.7	324	8592	324	6219.97	324	3638.93	324	2048.86	324	7805.06	324	6247.05	324	5284.99	324	1854.37	324	17015.2	324	19159.2	324	11535	324	6659.86	324	8821.31	324	6715.28	324	13198.9	324	4631.14
325	18902.8	325	15987.2	325	11836.6	325	11799.4	325	8120.63	325	8153.87	325	4251.75	325	2418.71	325	10625.6	325	9175.9	325	6676.05	325	2495.13	325	17050.7	325	17827.8	325	11554.1	325	7504.01	325	17258.7	325	11257.7	325	11696.4	325	3862.28
326	19071.7	326	16180	326	10762.1	326	10347.8	326	9862.02	326	11457.2	326	6242.76	326	3073.84	326	9574.01	326	8158.08	326	6587.39	326	3095.69	326	18550.6	326	18352.4	326	10965.5	326	6071.94	326	20880.9	326	11111.9	326	8232.02	326	875.44
327	17054.9	327	13943.2	327	7682.73	327	6592.04	327	9114.84	327	11068.9	327	7856.1	327	3950.47	327	11690.4	327	10732.1	327	5787.57	327	2305.36	327	16269.9	327	19006.5	327	10004.8	327	6225.79	327	20333.6	327	12557.5	327	8688.48	327	1962.72
328	13309.6	328	10359.1	328	8747.71	328	7273.04	328	9915.29	328	12870.3	328	7781.16	328	4576.29	328	10860.7	328	9703.96	328	5776.08	328	2810.44	328	16203.7	328	19169.4	328	9950.36	328	6124.36	328	20954	328	14729.2	328	8701.15	328	1489.63
329	12208.1	329	9803.66	329	11014.8	329	7796.13	329	9819.5	329	11369.4	329	8000.43	329	5688.5	329	10863.7	329	9513.15	329	5393.43	329	2520.03	329	14380.2	329	18659.1	329	10426	329	5724.03	329	18678.6	329	12619	329	7532.08	329	1768.2
330	15299.7	330	11514.3	330	10664.7	330	8058.96	330	8834.43	330	10405.4	330	10326.7	330	5367.31	330	12578.3	330	10842.1	330	4099.36	330	1885.76	330	14009.8	330	19170.3	330	10636.1	330	5543.25	330	16065.3	330	10685.9	330	9017.37	330	2071.06
331	14092.5	331	10140.2	331	10945.4	331	8489.83	331	7110.93	331	7556.15	331	9943.36	331	5331.98	331	12044.7	331	9627.4	331	2245.13	331	919.188	331	15392	331	16781.8	331	10602.9	331	7584.25	331	19975.4	331	13339.2	331	7646.84	331	1404.49
332	14236.7	332	9540.82	332	9618.35	332	6727.72	332	7057.47	332	6470.05	332	9540.24	332	4522.13	332	9805.85	332	7616.24	332	2780.05	332	1251.18	332	10401.5	332	14455.3	332	11652.9	332	6877.58	332	20342.2	332	14737.7	332	7246.51	332	1512.42
333	13036.4	333	9470.08	333	8732.87	333	6852.26	333	6425.92	333	6343.62	333	7194.59	333	3086.09	333	11030.6	333	8933.81	333	2825.86	333	1236.32	333	11133.3	333	13798.3	333	10769.3	333	7380.31	333	22167.7	333	19479.8	333	6584.79	333	2060.95
334	11792.4	334	9201.77	334	7776.74	334	7357.99	334	6740.26	334	8651.54	334	7932.86	334	3681.2	334	12620.2	334	10137.6	334	1104.34	334	318.213	334	8908.07	334	10145.9	334	10631.1	334	7090.35	334	22700.7	334	20809.6	334	8833.06	334	2847.45
335	12838.4	335	7198.3	335	9681.5	335	12117.5	335	8618.29	335	13499.7	335	7710.62	335	4056.36	335	14779	335	12121.1	335	2335.78	335	584.326	335	7928.8	335	8167.23	335	9589.05	335	6703.62	335	23352.6	335	20720.8	335	9175.89	335	3135.61
336	16310.1	336	8675.06	336	12200.6	336	14505.4	336	8224.31	336	13557.8	336	8840.34	336	5272.72	336	14328.1	336	10604.6	336	3707.89	336	1242.49	336	9707.5	336	8477.12	336	10946.4	336	7097.05	336	23582.9	336	21474.1	336	8244.81	336	2772.04
337	17138.3	337	8143.53	337	13648.8	337	13017.9	337	7383.74	337	10984.8	337	9445.52	337	4472.86	337	13176.5	337	9414.12	337	3891.28	337	1561.38	337	9916.98	337	11371.2	337	11206.6	337	7618.76	337	24188.5	337	20626.5	337	9921.03	337	2991.35
338	18635.7	338	11211.9	338	12982	338	13951.6	338	8348.69	338	11852.5	338	9381.1	338	3961.99	338	15592.4	338	11775.7	338	5600.63	338	2226.17	338	9913.77	338	9826.25	338	10925.6	338	7931.21	338	22967.6	338	20703.9	338	11249.4	338	1586.12
339	21088.2	339	10652.7	339	10938.2	339	9519.4	339	9398.24	339	13240.3	339	10384.1	339	4808.81	339	15482.3	339	12976.2	339	4832.83	339	2196.01	339	11207.9	339	12292.9	339	11100	339	8070.53	339	22465.9	339	21109.8	339	13207.6	339	4209.42
340	21362.3	340	11083.1	340	8505.8	340	8669.9	340	9923.35	340	14845.6	340	10139.7	340	3700.09	340	15688.3	340	14192.9	340	5658.18	340	2705.77	340	11956.1	340	14430.3	340	13201.4	340	9090.66	340	23390.8	340	20061.1	340	12890.3	340	2994.62
341	21859.3	341	13760	341	6838.1	341	8327.09	341	10677.8	341	16320.4	341	7305.59	341	2048.46	341	13604.1	341	12287	341	5360.85	341	3434.68	341	11485.3	341	12878.4	341	13709.6	341	9456	341	21291.8	341	17187.2	341	13747	341	3169.88
342	21880.3	342	14130.7	342	8002.47	342	9503.39	342	12442.6	342	19075.8	342	7503.29	342	2176.77	342	10508.3	342	8997.06	342	6776.96	342	4616.07	342	10707.6	342	9109.34	342	14421.3	342	10066.6	342	22158.5	342	21294.5	342	10159.2	342	2287.49
343	21163.8	343	14345.6	343	10021.5	343	11009.1	343	14046.4	343	20681	343	5132.81	343	2225.05	343	12128.4	343	11049.6	343	5726.88	343	3765.3	343	10177.1	343	9449.57	343	14832.5	343	8896.39	343	18829.7	343	19724.4	343	11438.7	343	1814.05
344	22580.7	344	15782.7	344	10802.6	344	8024.24	344	13450.6	344	18245.8	344	5275.14	344	2460.61	344	10778.7	344	8560.67	344	5842.11	344	3646.24	344	11069.3	344	11798.4	344	14482.8	344	8523.91	344	16246.8	344	17291.4	344	9857.09	344	3043.1
345	22090.4	345	15075.2	345	10637.4	345	7203.13	345	12781.1	345	16535.1	345	3733.49	345	1618.17	345	12233.1	345	10353.3	345	6187.13	345	3673.46	345	9390.14	345	8292.17	345	13244.2	345	7791.59	345	15737.1	345	14795.7	345	10714.9	345	4345.94
346	21111.9	346	14350.4	346	8830.47	346	4267.33	346	13543.5	346	16670.1	346	3682.61	346	1643.13	346	11097.7	346	10972.9	346	6084.64	346	3223.97	346	10983.3	346	8157.4	346	11135.2	346	6845.94	346	16874	346	15683.5	346	11347.1	346	3398.73
347	20245.9	347	14365.2	347	6268.57	347	4824.36	347	13674	347	17156.9	347	3161.93	347	1045.37	347	11429.3	347	12336	347	5214.77	347	2543.22	347	11759.7	347	7320.65	347	10474.6	347	6788.1	347	19209.9	347	17506.4	347	10236.6	347	2669.8
348	20813.9	348	14798.6	348	6647.34	348	4049	348	13092.3	348	17288	348	2568.72	348	766.179	348	10663.3	348	13141	348	4678.26	348	2745.43	348	11490.8	348	6600.37	348	10074.6	348	6533.34	348	17198.5	348	14511.1	348	9283.32	348	2377.55
349	18546.6	349	11881.9	349	8490.21	349	7055.05	349	12989.7	349	19573.1	349	3248.95	349	1660.27	349	10919	349	13020.3	349	5530.72	349	3274.03	349	10094.8	349	6635.52	349	10597.5	349	7232.28	349	15776.1	349	13820.2	349	7573.7	349	2747.93
350	18174	350	9866.67	350	9973.57	350	8988.31	350	14027.2	350	20696.7	350	2222.3	350	1321.18	350	12015.3	350	14809.6	350	5253.76	350	3048.81	350	8860.16	350	5257.83	350	11610.4	350	8015.53	350	14855.9	350	9873.66	350	8452.85	350	2999.49
351	17156	351	9613.5	351	11604.2	351	10443.3	351	13004.5	351	17669.5	351	1690.32	351	1276.43	351	12455.5	351	14760.6	351	5917.69	351	3753.51	351	8143.98	351	4696.8	351	11135.3	351	8005.66	351	16855.1	351	13062.6	351	6263.62	351	1726.73
352	17577.7	352	8377	352	13673	352	11748.2	352	7909.4	352	12841.3	352	1631.96	352	1200.35	352	12785.2	352	13680.4	352	5169.7	352	3213.78	352	10746.1	352	5903.3	352	11934.7	352	8139.04	352	15808.8	352	13074	352	5725	352	1844.55
353	17599.2	353	8082.43	353	15810.5	353	14322.8	353	10302	353	15560.5	353	2806.47	353	2398.39	353	12914.4	353	13962.6	353	5217.41	353	3895.12	353	10843.7	353	6822.5	353	11646.6	353	7514.69	353	16402.2	353	14825.4	353	4946.56	353	906.061
354	17527.7	354	7165.78	354	15954.9	354	15420.2	354	8167.14	354	12131	354	3150.21	354	2753.1	354	12414.3	354	12715.8	354	4936.78	354	4017.9	354	15801	354	11135.4	354	12892.8	354	7317.25	354	15252.5	354	13641.1	354	3929.48	354	1170.83
355	17351.2	355	8766.29	355	14339	355	12444.1	355	9601.31	355	11381.9	355	4828.17	355	3534.2	355	11867.8	355	12235.2	355	5153.12	355	3397.24	355	19267.5	355	16028.6	355	13149.9	355	7421.37	355	14633.9	355	11975.7	355	3387.4	355	1379.33
356	17190.2	356	8592.48	356	14985	356	12749.5	356	11479.7	356	13844.1	356	4849.28	356	3043.52	356	12999.3	356	13157.6	356	5037.7	356	3212.86	356	15430	356	10321.6	356	13117.7	356	8204.61	356	15135.2	356	13941.2	356	3446.24	356	2422.56
357	17803.7	357	9370.84	357	13796.6	357	9654.9	357	12302.9	357	13136.8	357	5953.52	357	3789.09	357	12846.1	357	12488.8	357	4615.25	357	3662.91	357	19205	357	13542.4	357	12736.3	357	9428.74	357	14630.2	357	12807.1	357	4330.16	357	2199.45
358	17698.1	358	9499.09	358	12714.4	358	9474.16	358	14284.1	358	18747.8	358	6752.3	358	4370.83	358	14567.8	358	15069.5	358	5079.79	358	3499.38	358	19927	358	15187.6	358	12318.8	358	9308.33	358	11064.5	358	10325.5	358	4699.2	358	2774.27
359	18346.5	359	9991.51	359	13016.6	359	10173.7	359	13931.7	359	18840.7	359	8900.97	359	6643.1	359	14373.6	359	15517.5	359	4751.83	359	2895.14	359	21422.1	359	15749.2	359	13706.6	359	9484.85	359	11152.2	359	11528.6	359	6721.08	359	2632.76
360	21206.6	360	13352.9	360	13680.9	360	10750.5	360	14001.9	360	18377.7	360	9529.96	360	6507.76	360	13904.7	360	14179.3	360	5193.48	360	2332.55	360	22900.3	360	18910.3	360	13840.8	360	8239.33	360	10201.1	360	9317.25	360	7440.16	360	2370.08
361	17312.4	361	9889.85	361	13418	361	10471.5	361	12556.1	361	17748	361	9789.28	361	6405.13	361	13638.4	361	12669.1	361	5372.96	361	2221.2	361	27350.8	361	22639.1	361	12369.4	361	7681.27	361	10055.9	361	9980.34	361	5636.23	361	1167.24
362	18277.5	362	10428.9	362	11264.8	362	5982.34	362	12609.6	362	18166.2	362	11443.1	362	7829.77	362	14554.7	362	13569.9	362	4633.38	362	1592.38	362	26766.8	362	26439.4	362	13566.5	362	8134.89	362	9027.17	362	9425.35	362	2579.28	362	1344.81
363	19764.8	363	12901.8	363	9140.9	363	8360.92	363	11968.7	363	17426.9	363	13251	363	8364.4	363	13393.9	363	11283.7	363	5475.12	363	2211.14	363	29651	363	31908.1	363	14244.9	363	9175.82	363	11352.3	363	12841.9	363	2611.21	363	1200.88
364	23465.2	364	15788.1	364	10692.3	364	7337.37	364	11203.5	364	16325.1	364	13192.5	364	7436.81	364	12984.6	364	10870.6	364	5915.74	364	2785.29	364	29386.7	364	27875.5	364	13469.8	364	9343.35	364	9452.04	364	11973.3	364	805.742	364	1056.09
365	27990.4	365	20255.5	365	8029.39	365	5368.64	365	11705.8	365	16680.6	365	13051.5	365	7193.93	365	13324.6	365	11898.4	365	7227.97	365	3578.97	365	27480.4	365	22495	365	12849.7	365	8496.38	365	9761.06	365	11201.5	365	1171.01	365	1297.21
366	31972.9	366	21382.1	366	7209.75	366	3468.47	366	11326.5	366	13627.3	366	12389.4	366	5792.63	366	14845.8	366	13515.5	366	7729.7	366	4705.39	366	22809.4	366	16496.2	366	13212	366	8925.24	366	10478.9	366	9064.51	366	1709.01	366	1611.79
367	30575.2	367	22502.5	367	5555.47	367	3369.3	367	10449.7	367	12836.6	367	8518.93	367	4102.46	367	14384.2	367	12515	367	8499.14	367	5512.06	367	22957.8	367	19158	367	12348.2	367	7598.16	367	13400.4	367	11690	367	1551.61	367	851.683
368	28826.2	368	20853.3	368	5918.73	368	2717.77	368	10275.4	368	9279.7	368	8126.93	368	4840.6	368	16280	368	15404.8	368	7127.89	368	5079.4	368	25531.1	368	22273.7	368	12540.4	368	7695.3	368	12458.3	368	10078.5	368	2256.4	368	986.351
369	28534.1	369	16801	369	6885.15	369	2864.79	369	9780.52	369	9688.85	369	8307.81	369	4359.21	369	16243.8	369	14699.8	369	7621.24	369	5064.7	369	26488.2	369	20746.5	369	12138.5	369	7798.04	369	12655.4	369	9210.35	369	2030.33	369	1491.21
370	27589.1	370	15133.7	370	8564.54	370	4961.35	370	13729.7	370	16140.7	370	5120.08	370	2554.22	370	16746	370	14496.7	370	7744.52	370	5323.86	370	26127.2	370	18433.8	370	11061.6	370	7354.95	370	12998.9	370	8987.09	370	3050.67	370	1226.67
371	23900.4	371	11921	371	8833.95	371	5230.5	371	12717.1	371	14617.1	371	7021.09	371	3849.95	371	16457.6	371	15113.4	371	6823.81	371	4826.02	371	25486.3	371	14975.1	371	11431.5	371	7442.04	371	14703.1	371	10147.1	371	7049.72	371	2231.71
372	21546.1	372	12410	372	9619.12	372	8117.83	372	13168.9	372	17790.7	372	6160.28	372	2895.88	372	14243.5	372	12887.3	372	6452.86	372	4456.6	372	23053.4	372	15369.1	372	10648.1	372	6952.82	372	14004.3	372	10412.3	372	10180.7	372	4318.29
373	18616	373	10499.4	373	9053.01	373	8052.87	373	14263.8	373	20622.5	373	6210.49	373	3194.72	373	16715	373	15756.1	373	6101.83	373	4094.46	373	23394.5	373	12906.9	373	11689.8	373	7435.99	373	11787.7	373	9213.46	373	11084.7	373	3774.2
374	17513.5	374	8723.46	374	8409.84	374	6954.61	374	14742.8	374	19623.2	374	4647.42	374	2012.01	374	15992.8	374	13518.5	374	5506.52	374	3250.58	374	22212.4	374	15091.2	374	9541.79	374	6630.07	374	13620.8	374	11095.6	374	11606	374	3786.95
375	15467.8	375	8916.3	375	8625.46	375	6228.02	375	13990.5	375	16257.7	375	4356.32	375	2347.93	375	17413.6	375	14936.4	375	4639.68	375	3739.3	375	20350.5	375	14121.5	375	7846.53	375	4452.95	375	10579.6	375	9799.72	375	11175.4	375	2826.05
376	14893.5	376	9037.13	376	9550.19	376	7412.79	376	13505.3	376	14033	376	4634.85	376	3018.95	376	16821.3	376	14496.5	376	4989.53	376	4062.88	376	20389	376	15098.7	376	9180.38	376	5976.16	376	10937.1	376	9850.26	376	8204.8	376	2572.28
377	14468.1	377	9617.64	377	9777.95	377	6215.12	377	12572.2	377	12756.7	377	4537.83	377	2858.58	377	13847.4	377	11268.8	377	5309.22	377	4177.82	377	25250.7	377	19513	377	10122.4	377	5688.12	377	9590.15	377	12515	377	9951.29	377	2190.62
378	15795	378	10736.1	378	11579	378	7866.73	378	14264.2	378	16097.6	378	6697.59	378	4737.13	378	16597.4	378	14753.1	378	5009.6	378	4088.07	378	18818.9	378	15012.8	378	9236.6	378	6231.02	378	10507.8	378	13518.1	378	8404.08	378	2578.15
379	16711.4	379	11699.5	379	13262.3	379	11462.7	379	13723.3	379	17345	379	8616.85	379	5582.43	379	14797.6	379	15304.3	379	4481.75	379	3458.78	379	21120.8	379	18567.5	379	9691.58	379	6697.83	379	10211.4	379	15757.9	379	7469.63	379	1795.37
380	18937.8	380	14840.3	380	12310.9	380	9352.13	380	12620	380	15537.9	380	9456.4	380	4982.25	380	17448.5	380	18491.1	380	4453.13	380	3708.99	380	22680.9	380	17602.1	380	8268.27	380	5945.81	380	11059.6	380	15923.9	380	7440.44	380	1690.73
381	20848.4	381	16117.8	381	12666	381	8869.89	381	12228.3	381	15607.4	381	10826.1	381	4694.74	381	16826.5	381	17448.7	381	6717.81	381	4453.17	381	21468.7	381	16056.9	381	8838.06	381	6121.79	381	11680.5	381	14229.5	381	7665.81	381	1713.97
382	23634.4	382	16052.5	382	11880.9	382	7783.2	382	13442.3	382	16446.5	382	12505.5	382	5317.5	382	17344.3	382	17829.8	382	6288.41	382	4624.94	382	21283.4	382	15576.9	382	10078.2	382	6107.41	382	12957.3	382	13164.1	382	6508.48	382	2145.61
383	22399.6	383	16132.5	383	11975	383	8520.84	383	12167.7	383	16798.4	383	13081.6	383	5266.41	383	17516.5	383	17257.6	383	6152.26	383	4251.94	383	18544.4	383	12312.1	383	10119.9	383	7161.66	383	14173	383	14737.8	383	7032.38	383	2648.76
384	24928.6	384	14135.4	384	12299.7	384	9931.08	384	10895.4	384	16495.1	384	12427.9	384	5021.9	384	17114.7	384	17227	384	6188.11	384	3592.72	384	16991.3	384	11806.1	384	10914.4	384	7263.52	384	16127.4	384	13052.7	384	7236.84	384	2401.62
385	24070.9	385	13244.6	385	12043	385	8610.8	385	11848.4	385	18310.5	385	12688.5	385	4277.8	385	16816.1	385	17252.2	385	5949.93	385	3631.15	385	16136.5	385	12593.5	385	10905.4	385	8177.43	385	16048.5	385	16204.5	385	7240.22	385	2458.83
386	21973.5	386	14070	386	12013.2	386	11072.4	386	12018.6	386	18380.2	386	11231.1	386	4891.88	386	15271.2	386	15674.8	386	6101.8	386	3434.4	386	18412.1	386	12496.7	386	11662.8	386	8402.78	386	16258.5	386	16256.3	386	8791.03	386	2372.69
387	20144	387	13211.1	387	12339.8	387	10185.7	387	15032.6	387	21012.4	387	9797.73	387	4820.8	387	13263.3	387	11411.9	387	5787.11	387	3224.26	387	12570.1	387	9219.04	387	13317.1	387	8645.54	387	21796.8	387	20223.2	387	8859.35	387	1532.48
388	20884.9	388	14717.7	388	11582.4	388	7047.6	388	13494.7	388	18771.8	388	8634.78	388	3691.61	388	14687.8	388	13627.2	388	5130.94	388	3083.67	388	15481.4	388	11092.7	388	15682.1	388	8819.26	388	26190.6	388	20268	388	9029.41	388	2357.78
389	18016.2	389	13247.6	389	12388.3	389	11153.4	389	14181.8	389	21157.5	389	9801.62	389	4542.67	389	14376.8	389	14559.7	389	5198.87	389	2786.93	389	14074.2	389	12857.7	389	16754.4	389	9707.94	389	28064.5	389	19704.5	389	10485.8	389	2906.28
390	15502.2	390	11655.7	390	12770.2	390	12799	390	15146.4	390	23216.1	390	9699.93	390	5063.23	390	11875.1	390	12959.3	390	5234.25	390	3465.74	390	15277.1	390	13315.8	390	17188.8	390	9903.72	390	26685.8	390	15502.8	390	9453.86	390	2392.61
391	18293.7	391	11950.5	391	12455.7	391	10012.9	391	17451.3	391	24831.2	391	9831.9	391	5005.77	391	13623.3	391	16568.9	391	4911.56	391	2688.73	391	15097.2	391	12494.5	391	16046.8	391	9871.07	391	23908.5	391	13493.7	391	8735.01	391	2674.65
392	14934.8	392	9212.77	392	15192.2	392	9253.63	392	17233.1	392	24229.5	392	9042.01	392	5190.73	392	15116.3	392	18782.6	392	4061.65	392	1827.93	392	14266.4	392	11401.4	392	16055.1	392	9958.02	392	16180.9	392	8561.66	392	7916.09	392	2203.06
393	14349.6	393	9390.4	393	14202.2	393	10511.3	393	16845.6	393	24141.6	393	8231.27	393	4173.46	393	15890.3	393	18573.9	393	3321.46	393	1530.78	393	12949.1	393	11071.5	393	16801.9	393	10847.1	393	15821.6	393	8728.73	393	8022.94	393	2771.97
394	15069.3	394	9099.7	394	13179.5	394	9059.34	394	14968.3	394	22343.6	394	8173.05	394	4653.33	394	15670.3	394	18577.5	394	4189.1	394	2127.17	394	10755	394	10522.8	394	16671.8	394	11860.4	394	15056.6	394	9215.26	394	8683.05	394	2674.12
395	15117.1	395	8475.72	395	14819.6	395	10408.2	395	17533.4	395	25460.2	395	8232.85	395	3745.84	395	16961.2	395	19333.9	395	3507.03	395	1720.92	395	9344.08	395	9851.07	395	18299.4	395	11493.8	395	18654.2	395	13272.1	395	8624.66	395	2384.38
396	14380.5	396	8459.27	396	14829.1	396	10640.1	396	15004	396	21598.4	396	8113.89	396	3793.79	396	15623.5	396	18359.8	396	3555.41	396	1357.81	396	11763.5	396	9184.53	396	21748.8	396	13152.8	396	23172.3	396	15051.7	396	10835.3	396	3784.69
397	16084.9	397	10425.9	397	14635.1	397	10813.9	397	14773	397	22939	397	8199.26	397	3510.2	397	17616.5	397	19793.2	397	4169.66	397	1540.51	397	13536.7	397	9659.67	397	20536.8	397	12060.8	397	24767.9	397	13960.2	397	9910.29	397	2854.99
398	15331.7	398	10115.4	398	13468.1	398	9722.69	398	15780.3	398	24009.7	398	8368.61	398	4219.09	398	16176.7	398	19466.4	398	5189.07	398	2638.62	398	13890.3	398	9740.46	398	22690.6	398	12902.4	398	26466	398	13171.1	398	11778.2	398	3970.28
399	16348.7	399	11473.3	399	13204.4	399	10487.1	399	16037.6	399	20219.9	399	8220.79	399	4523.49	399	17246	399	20580.1	399	5245.91	399	3011.17	399	16819.1	399	11190.4	399	22069.4	399	11682.4	399	24177.1	399	12485.5	399	12849.7	399	3834.51
400	17222.7	400	13615.2	400	12182.9	400	11139.3	400	14114.9	400	17394.5	400	9437.64	400	5139.43	400	14124.9	400	16545.7	400	4844.14	400	2801.28	400	18647.9	400	12863.6	400	22114.5	400	12105.6	400	22220.9	400	11851.4	400	14536.2	400	4392.74
401	17877.4	401	15160.5	401	10375.2	401	10004.9	401	14182.3	401	18433.6	401	11475	401	5345.84	401	12008.3	401	13953.7	401	4165.34	401	2678.8	401	18835.3	401	12783.7	401	21108	401	11968.4	401	23509.3	401	13357.5	401	14080	401	4412.5
402	17292.4	402	14804.2	402	11160.1	402	11142.3	402	12820.8	402	18379.8	402	9744.24	402	5123.55	402	11558.4	402	13474.1	402	4770.8	402	3247.41	402	22600.9	402	13877	402	21405	402	12382.3	402	22255.4	402	12061.7	402	15429.5	402	4797.14
403	16817.7	403	13381.3	403	12514.7	403	12143.5	403	14341.3	403	19044.2	403	9852.85	403	4895.2	403	12200.7	403	13262	403	4857.44	403	3552.12	403	22870.2	403	15340.1	403	19914.1	403	11097.4	403	24234.6	403	15532.7	403	13545.5	403	4122.85
404	15824.1	404	12420.6	404	12160.7	404	13565.3	404	14840.2	404	19017.4	404	10105	404	5247.85	404	11477.2	404	12592.9	404	4635.42	404	3327.18	404	23868.9	404	15687.4	404	20434.9	404	10898.7	404	25541.6	404	16033.6	404	12679.7	404	2611.43
405	17853.6	405	12676.8	405	11443.3	405	11666.2	405	14672.3	405	19321	405	9196.77	405	4488.21	405	11319	405	11599.9	405	3421.83	405	2959.81	405	23200.1	405	15795.9	405	19832.3	405	10642.1	405	25619.3	405	14138.8	405	11473.6	405	2776.38
406	19677.9	406	13215.7	406	11256.3	406	10741.4	406	14614.5	406	20307.7	406	9333.64	406	5599.09	406	12210.7	406	12952.2	406	2570.39	406	2245.89	406	19812.6	406	12638.7	406	19838.6	406	10507	406	24273.4	406	13372	406	11260.2	406	3052.46
407	17074.7	407	13486.2	407	9522.42	407	7409.13	407	16672.7	407	20535.5	407	11342.6	407	6514.97	407	9669.32	407	8744.38	407	1910.72	407	1798.61	407	16854.8	407	11329.9	407	18273.3	407	9691.98	407	23602.5	407	12560.8	407	10323.9	407	2074.36
408	17053.5	408	11760.1	408	7678.39	408	5043.16	408	15168.2	408	20952.3	408	10302.1	408	6270.64	408	12161.8	408	11383.9	408	2273.26	408	1242.51	408	12690.9	408	8646.94	408	17753.6	408	8952.04	408	22743	408	11126.3	408	10167.2	408	3034.54
409	16590.9	409	11453.1	409	9038.58	409	6398.59	409	15129.1	409	21288.2	409	10287.9	409	5996.24	409	9989.38	409	11460.7	409	2358.97	409	1184.54	409	7598.51	409	4931.99	409	16076.9	409	8377.94	409	21581.5	409	10103.3	409	7685.77	409	3208.76
410	15753	410	11324.5	410	11021.6	410	7006.2	410	16115.1	410	24643.1	410	10058.3	410	6405.62	410	10023.6	410	12477.7	410	2648.87	410	1182.52	410	10049.9	410	6697.76	410	15198.2	410	8225.9	410	20068.4	410	13188	410	6642.18	410	2433.71
411	16003.6	411	11180.8	411	9034.42	411	7675.35	411	17826.3	411	25052.1	411	9469.92	411	5866.7	411	7394.9	411	10206.6	411	2942.84	411	1708.19	411	6315.02	411	5269.14	411	15319.3	411	9451.16	411	19556.2	411	12222.6	411	8400.73	411	2699.23
412	15243.9	412	10911.9	412	10665.3	412	9018.47	412	19221.7	412	24266.7	412	9063.13	412	5278.32	412	3941.28	412	6332.77	412	3070.1	412	2066.39	412	6412.1	412	6458.04	412	15032.9	412	8056.81	412	19249.6	412	11943.5	412	9005.05	412	2963.27
413	15761.8	413	12274.9	413	10146.8	413	7857.16	413	20193.6	413	24970.4	413	9671.09	413	4946.04	413	5860.03	413	9162.21	413	2909.85	413	1906.79	413	8136.23	413	6666.71	413	14038	413	8708	413	19037.4	413	11979.1	413	7197.15	413	2146.38
414	18088	414	12853.4	414	11129.9	414	7795.76	414	20671.3	414	25663.9	414	9488.8	414	5355.74	414	5474.02	414	7771.88	414	1907.33	414	1612.48	414	9456.15	414	7152.69	414	14155.4	414	8399.74	414	18105.9	414	14454	414	7248.64	414	2669.93
415	20512	415	13667.9	415	10661	415	8277.23	415	20117.4	415	26393.8	415	10883	415	5954.34	415	5684.59	415	7130.58	415	2757.9	415	2208.43	415	8917.23	415	6548.06	415	13582.9	415	7644.39	415	18162	415	15791.9	415	10141.9	415	2942.61
416	19005.6	416	14670.8	416	10492.4	416	8212.86	416	17823.1	416	23277.9	416	12636.6	416	6788.13	416	5620.86	416	6806.39	416	3784.54	416	2104.31	416	9114.8	416	9937.55	416	9936.47	416	6519.27	416	22070.9	416	18594.1	416	11936.8	416	4273.34
417	14980.9	417	11038.9	417	10105.2	417	8809.88	417	14790.5	417	18396.6	417	12108.7	417	6873.01	417	6560.02	417	8798.14	417	5669.3	417	3038.07	417	8069.39	417	7876.55	417	9831.04	417	6550.6	417	25130.3	417	18713.5	417	11579.3	417	4144.46
418	10956.9	418	7528.14	418	12475	418	8623.41	418	13284.9	418	18156.4	418	13193.6	418	7124.37	418	5548.19	418	9137.16	418	5490.61	418	3169.17	418	8872.01	418	4953.76	418	10007.7	418	7149.52	418	25660.4	418	16530.1	418	11644.8	418	3996.6
419	8816.82	419	4442.78	419	12774.7	419	10623.9	419	12900.7	419	17260.7	419	12891.5	419	7594.41	419	5230.85	419	8056.94	419	4580.19	419	2761.73	419	13108.5	419	6696.07	419	9794.76	419	7625.5	419	24387.7	419	15901.5	419	11164.6	419	3202.96
420	8466.6	420	3802.01	420	13276.7	420	11673.5	420	12784.3	420	16279.2	420	12829	420	7545.55	420	4853.66	420	6837.1	420	3876.06	420	2392.12	420	14366.3	420	9367.44	420	10346.5	420	7983.22	420	20556.6	420	12854.5	420	10030.5	420	3028.97
421	8183.83	421	5024.83	421	16750.1	421	15415.3	421	13060.4	421	17082.7	421	13094.4	421	8078.26	421	4789.43	421	6745.19	421	4205.65	421	2531.07	421	15653.8	421	12351.1	421	14589.7	421	11516.7	421	19174.8	421	12211	421	8605.31	421	1630.91
422	7922.54	422	5043.11	422	17779.4	422	16604.1	422	12101.7	422	18013.8	422	11697.8	422	6450.71	422	4756	422	5840.4	422	3615.25	422	2019.73	422	17264.5	422	11367.2	422	13920.8	422	10516.3	422	17418.8	422	10944.8	422	9454.64	422	2822.72
423	9945.43	423	6808.48	423	16228.6	423	13461.8	423	12956.8	423	16154.5	423	11201.7	423	7196.48	423	3785.42	423	5157.93	423	3997.08	423	2438.44	423	21269.6	423	15261.9	423	13761.1	423	9652.78	423	20282.9	423	12340.3	423	10308	423	3361.51
424	11989.1	424	8322.94	424	13079.9	424	10461.8	424	13269.7	424	15630	424	9795.3	424	5022.62	424	4515.12	424	6947.14	424	4628.53	424	2731.45	424	21088.9	424	14509.4	424	12297.1	424	8251.96	424	19119.4	424	10228.9	424	11842.3	424	3711.07
425	13513.8	425	8725.66	425	10100.4	425	8493.87	425	13818.8	425	16583.3	425	9210.8	425	4213.51	425	6927.13	425	10416.1	425	4532.61	425	2349.57	425	17357.8	425	13256	425	14452.4	425	8784.74	425	20015.7	425	11505.5	425	11842.5	425	3406.71
426	12594.6	426	8238.43	426	9309.85	426	7282.18	426	14485	426	17288.2	426	7781.37	426	4489.65	426	11337.3	426	13375.9	426	4921.24	426	2452.19	426	17850.9	426	14378.4	426	16563.2	426	9866.53	426	20173	426	10788.6	426	10024.1	426	3783.85
427	14449.2	427	8171.98	427	7231.13	427	5660.72	427	14471.3	427	16732.6	427	7879.94	427	3190.85	427	11935.4	427	12125.5	427	4682.72	427	3184.18	427	16711.6	427	14311.3	427	17100.9	427	10638.6	427	20752.6	427	10171.5	427	12310.9	427	4436.02
428	20347	428	11092.3	428	6194.04	428	3846.51	428	15532.7	428	16275.1	428	8071.81	428	4232.95	428	11655.4	428	10698.4	428	4911.6	428	3143.64	428	15189.4	428	13672.3	428	14894.7	428	10655	428	20381.8	428	10867	428	13809.3	428	4789.09
429	21895.5	429	10022.6	429	5418.48	429	4550.27	429	14932.6	429	16468.9	429	6871.11	429	3030.86	429	10353.9	429	10408.5	429	5646.01	429	3392.79	429	13821.3	429	13256.8	429	10583.5	429	7293.96	429	20736.3	429	9978.8	429	15743.7	429	5081.87
430	23504.5	430	11419.6	430	5685.37	430	4972.28	430	13494.4	430	14855.1	430	7407.29	430	2606.53	430	11303.5	430	11278.4	430	6071.02	430	3577.03	430	12154.6	430	11735.2	430	10518.7	430	6887.56	430	22213.3	430	10803	430	16810.8	430	5116.69
431	23841.6	431	11719.3	431	6853.52	431	2900.28	431	13041.4	431	15073.5	431	6009.89	431	2164.88	431	12194.3	431	12463.7	431	5335.73	431	3812.92	431	13758.8	431	11235.4	431	8247.08	431	5591.03	431	19148.4	431	9405.86	431	15507.5	431	4826.88
432	25763.8	432	12820.1	432	6703.18	432	3390.37	432	12513.7	432	15576.9	432	6256.62	432	1611.63	432	11504.6	432	11583.7	432	5346.61	432	2936.7	432	17077.1	432	12832.2	432	5794.56	432	4770.37	432	16872.6	432	9652.73	432	13062.3	432	4720.85
433	25107.4	433	13641.9	433	9909.65	433	6456.3	433	12415.3	433	15451.8	433	5310.65	433	1331.63	433	11857.2	433	13346.5	433	6480.11	433	3413.36	433	17094.4	433	14383	433	5648.67	433	4579.18	433	13473.4	433	6919.22	433	13105.5	433	4173.27
434	29676.6	434	16626.2	434	9818.57	434	5726.16	434	12944.5	434	15811.9	434	3306.8	434	1095.34	434	13793.7	434	14401.5	434	6116.89	434	3225.17	434	18994.5	434	15982.7	434	3032.79	434	1954.36	434	12091.3	434	5629.72	434	13429.4	434	4743.07
435	27287.7	435	14767.7	435	10190.5	435	8185.6	435	12902.4	435	19928.1	435	3732.23	435	2068.12	435	15237.3	435	16422.3	435	5466.31	435	2974.32	435	22742.5	435	17453.6	435	3345.96	435	1667.47	435	11044.4	435	4780.73	435	11788.4	435	3326.35
436	20436.3	436	9838.96	436	9404.72	436	7618.19	436	13951.3	436	17826.6	436	4156.05	436	2588.36	436	17018.6	436	17994.8	436	4966.29	436	2369.31	436	24525.2	436	20824.1	436	5568.07	436	2309.1	436	9168.73	436	5343.93	436	9616.83	436	2464.68
437	15833	437	10109.9	437	10250.7	437	8104.94	437	11367.5	437	15905.3	437	4376.71	437	3024.95	437	19222.7	437	18439.6	437	4426.27	437	2064.03	437	22627.1	437	16915.2	437	6605.95	437	3340.68	437	11307.3	437	5117.99	437	6792.13	437	2017.83
438	13524.4	438	9415.09	438	11642.8	438	9686.06	438	10399.6	438	15086.1	438	4174.81	438	2872.38	438	18966.7	438	18815.3	438	4234.2	438	2028.94	438	21855.7	438	15641	438	8025.28	438	3739.6	438	12245.6	438	7988.24	438	7231.2	438	3007.75
439	12450.7	439	10150.5	439	10869.5	439	8693.76	439	8066.91	439	13597.3	439	4254.45	439	3157.23	439	18261.8	439	19526.5	439	3889.79	439	2276.84	439	21891.5	439	16343.1	439	7758.82	439	4431.24	439	12471.2	439	6503.51	439	8200.49	439	2291.71
440	11828.4	440	8485.99	440	9679.89	440	8589.7	440	7243.06	440	12880.3	440	3980.12	440	2989.44	440	19336.7	440	17979	440	3842.01	440	2182.39	440	18459	440	16564.3	440	4811.1	440	3244.77	440	8936.79	440	5696.76	440	7192.06	440	2512.89
441	10336.3	441	8125.32	441	9770.66	441	9569.37	441	10347.8	441	16136.9	441	3836	441	2182.04	441	18613.9	441	18953.9	441	3084.04	441	1995.05	441	11924.2	441	13208.8	441	4219.37	441	1880.1	441	8542.33	441	6220.06	441	7681.1	441	1898
442	10977.8	442	8976.06	442	9205.24	442	8999.5	442	9494.95	442	14716.6	442	4964.97	442	3180.53	442	18318.5	442	16744.4	442	3274.86	442	2642.57	442	7923.08	442	9709.1	442	2585.4	442	1682.47	442	7454.9	442	5403.27	442	7041.34	442	1751.97
443	12651.6	443	9428.23	443	9600.27	443	8556.12	443	9661.16	443	15501.5	443	6211.24	443	4816.98	443	17561.8	443	15865.8	443	3090.56	443	1438.3	443	5164.03	443	7211.13	443	3535.51	443	1024.4	443	8499.71	443	7973.58	443	9206.41	443	2399.05
444	12318.1	444	8343.34	444	9666.97	444	7770.47	444	8524.29	444	13477.7	444	6392.54	444	4920.86	444	17684.3	444	15690.1	444	2457.35	444	1297.85	444	6000.59	444	6228.1	444	1825.18	444	839.5	444	6914.35	444	7807.08	444	9374.18	444	2160.09
445	15671.6	445	9698.85	445	9510.4	445	9165.35	445	8136.91	445	11113.6	445	7207.46	445	5290.36	445	16420.3	445	15398.4	445	2833.98	445	1164.36	445	7962.71	445	9002.5	445	2758.38	445	1106.21	445	6745.77	445	7843.93	445	9008.11	445	2592.78
446	14997.6	446	8968.72	446	7743.23	446	9398.15	446	9622.43	446	12708.7	446	7240.85	446	5081.26	446	14751.2	446	13872.1	446	4105.4	446	2084.76	446	11375.5	446	9338.69	446	1838.23	446	802.164	446	5928.58	446	5865.99	446	6956.64	446	2338.16
447	16029.7	447	9637.35	447	8789.67	447	11674.6	447	8888.56	447	12302.4	447	8465.64	447	5258.83	447	14200.5	447	13447.9	447	4821.54	447	2091.57	447	9135.97	447	9498.4	447	2266.52	447	821.777	447	6493.11	447	6093.18	447	5777.54	447	2322.19
448	17867.1	448	11611.9	448	9179.89	448	12654	448	9044.07	448	12639.6	448	7455.54	448	4888.66	448	13498.2	448	13030.2	448	5327.04	448	2839.56	448	9804.82	448	9692.34	448	678.632	448	986.373	448	9296.87	448	8149.64	448	6792.92	448	2223.33
449	18532.5	449	13788.2	449	10161.5	449	12561.5	449	9878.94	449	13764.3	449	7470.15	449	3887.99	449	13816.1	449	15044.7	449	6309.81	449	3190.64	449	10257.2	449	8180.81	449	1482.11	449	1997.85	449	9799.34	449	8764.03	449	8669.93	449	2701.27
450	18212.4	450	13274.4	450	9679.72	450	9745.92	450	8845.25	450	13643.3	450	9193.7	450	4100.07	450	13658.7	450	14800.8	450	6112.32	450	3652.71	450	9391.14	450	6569.03	450	4663.84	450	2062.02	450	11756.1	450	7324.58	450	7595.67	450	2255.94
451	18678.5	451	13092.5	451	9479.11	451	9137.31	451	8189.09	451	12362.1	451	10227.2	451	4518.76	451	14251.8	451	13940.5	451	5073.65	451	3725.57	451	8507.19	451	6576.47	451	5820.14	451	2417.6	451	11376.1	451	6853.68	451	6945.87	451	1882.65
452	18420.4	452	14577.6	452	11632.9	452	9752.39	452	9977.56	452	16667.7	452	10305.7	452	5005.7	452	15212.5	452	15392.7	452	4582.09	452	3000.26	452	8539.23	452	7845.05	452	5328.27	452	2401.84	452	11299	452	6909.97	452	7388.75	452	2026.56
453	19244.5	453	15949.6	453	10117.2	453	8965.47	453	13253.6	453	19535.7	453	10454.9	453	6093.15	453	15207	453	15298.8	453	5018.28	453	3011.35	453	4181.94	453	6652.57	453	4575.24	453	2535.8	453	11697.9	453	8027.87	453	7507.14	453	2795.78
454	23504	454	19804.3	454	13211.1	454	11827.6	454	10529.7	454	16324.1	454	9371.19	454	4781.35	454	12079.6	454	13083.3	454	4730.6	454	3038.35	454	5516.14	454	6980.64	454	9016.53	454	4668.18	454	10123.6	454	7055.7	454	7639.58	454	2862.62
455	26408.6	455	19888.1	455	14515.9	455	13926.7	455	9156.4	455	13319.1	455	9736.08	455	4822.73	455	11018.2	455	11988.5	455	4752.35	455	3284.29	455	1976.8	455	4617.49	455	8160.26	455	4831.54	455	9988.81	455	8827.94	455	7454.77	455	2630.02
456	25848.6	456	18102.7	456	10808.1	456	9863.82	456	9367.2	456	12470.6	456	9387.51	456	5548.34	456	8810.98	456	9174.71	456	5112.95	456	3325.41	456	3171.56	456	5109.75	456	14722.5	456	7811.29	456	8317.48	456	7472.03	456	6485.16	456	1814.03
457	23787	457	20141.7	457	12263.8	457	9799.5	457	10958.7	457	13316.5	457	8274.58	457	4469.81	457	8531.56	457	8253.25	457	4337.74	457	2805.43	457	4244.87	457	4854.59	457	17410.5	457	8883.74	457	8861.88	457	8170.2	457	7153.41	457	2584.32
458	23550.4	458	18330.3	458	11107.1	458	8927.16	458	13262	458	15630.8	458	7207.29	458	4390.12	458	8009.07	458	8157.96	458	3948.39	458	2174.68	458	5153.25	458	3653.46	458	17739.6	458	9001.46	458	8481.3	458	7238.21	458	7998.32	458	2538.2
459	25930.2	459	19845.6	459	6525.87	459	6111.4	459	13595.6	459	16292.2	459	6842.82	459	4533.09	459	10183.8	459	9190.11	459	4178.28	459	2196.4	459	8708.39	459	4770.42	459	14752.1	459	7621.41	459	9064.62	459	8580.07	459	9328.07	459	2837.97
460	25760.3	460	20350.5	460	5649.64	460	4983.34	460	12503.2	460	13197.3	460	7740.96	460	4742.37	460	10161.4	460	9236.85	460	4990.39	460	3276.93	460	10155	460	6323.99	460	10589.7	460	5851.1	460	13003.8	460	11596.4	460	7179.61	460	3265.66
461	23558.5	461	18566	461	5773.77	461	4017.77	461	13291.3	461	15446.2	461	6081.87	461	4280.99	461	13795.6	461	12412.9	461	5727.1	461	3791.33	461	12815.1	461	9791.38	461	11511.6	461	6127.07	461	16740.5	461	13090.6	461	7660.58	461	2634.61
462	25929.3	462	21684	462	8123.14	462	4512.69	462	12597.4	462	14962.1	462	6026.48	462	4874.36	462	15450.7	462	13554.9	462	4951.17	462	3857.29	462	17951.8	462	13538.2	462	4959.93	462	3282.13	462	17326.8	462	13531.7	462	7376.71	462	3100.26
463	25177.9	463	18711.7	463	9887.66	463	7346.27	463	14406.2	463	17299.9	463	7515.99	463	4929.46	463	15979.8	463	14284.9	463	4381.79	463	3576.22	463	17935.2	463	14382.3	463	3309.24	463	1744.59	463	18252.7	463	11882.1	463	8751.79	463	3275.38
464	23840.1	464	19772.3	464	11024.2	464	7429.25	464	15069	464	17158.4	464	7372.9	464	5511.86	464	15765.1	464	14523.2	464	4235.62	464	2902.53	464	16885.7	464	15164	464	4238.87	464	2029.35	464	17161.4	464	12027.7	464	8607.07	464	3263.26
465	23665	465	22645.7	465	13821.6	465	10470.6	465	15353.1	465	17806.5	465	8529.09	465	6097.88	465	13323.3	465	11534.3	465	3280.9	465	2357.95	465	17101.6	465	15617.3	465	2465.81	465	1881.21	465	17456.8	465	12869.4	465	7614.08	465	2898.08
466	21334	466	21137.3	466	12020.7	466	9456.45	466	15408.6	466	16746.6	466	9019.31	466	5415.03	466	14251.3	466	12371.6	466	3145.98	466	2211.57	466	14843.3	466	15575.9	466	538.476	466	287.287	466	20965.4	466	14766.3	466	8392.51	466	2935.64
467	19720.6	467	23127.1	467	14055.9	467	10784.4	467	16338.7	467	19874.9	467	9621.01	467	6142.41	467	15468.4	467	13691.3	467	2274.83	467	1349.41	467	14209.7	467	14837.7	467	1335.59	467	411.201	467	22335.3	467	16758.5	467	8313.58	467	2694.82
468	13999	468	18734.2	468	15047.9	468	8951.03	468	17226.6	468	19192.5	468	9705.17	468	5107.38	468	14724.3	468	12642.6	468	1923.15	468	1141.29	468	9831.27	468	9218.28	468	809.677	468	641.8	468	22932.7	468	17548	468	8106.93	468	2867.78
469	15246.6	469	17504.2	469	16764.1	469	9505.61	469	15453.5	469	17687.4	469	9378.33	469	5854.39	469	14088.9	469	11735	469	2213.4	469	1081.09	469	10845.5	469	9944	469	2606.64	469	745.904	469	27720.8	469	18028	469	8250.71	469	3288.76
470	15366.7	470	16220.9	470	15943.1	470	7408.48	470	14089.3	470	16178.9	470	8301.12	470	5890.63	470	14597.8	470	13250	470	2419.5	470	815.922	470	10673.7	470	8632.48	470	2971.91	470	742.188	470	28274	470	17959.8	470	8420.78	470	4072.71
471	15871.1	471	15660.6	471	15240	471	8586.87	471	14310.9	471	18480.6	471	7710.03	471	5151.63	471	14002.2	471	12346.6	471	2026.03	471	1193.77	471	10854.6	471	9081.45	471	4227.36	471	1247.05	471	25601.1	471	17992.4	471	9898.04	471	4720.68
472	18041.4	472	16678.7	472	14543.9	472	10230.9	472	16482.2	472	20740.9	472	7332.94	472	4796.98	472	12960	472	11908.5	472	2287.78	472	975.727	472	14149.9	472	10689.7	472	3216.47	472	920.073	472	20821.6	472	12829.7	472	11675.9	472	5545.78
473	16565.4	473	16664.2	473	10122.4	473	6985.41	473	15261.4	473	16528.2	473	7382.77	473	4324.55	473	12539.4	473	10844.5	473	2846.33	473	1096.45	473	14864.6	473	12322.4	473	4161.84	473	2104.16	473	17082.5	473	9579.32	473	9386.22	473	4068.08
474	14784.6	474	13278.9	474	11906.3	474	7483.77	474	14796	474	17192.8	474	6792.47	474	3239.72	474	12779.7	474	11565.7	474	2675.08	474	1275.79	474	14799.9	474	12876	474	5665.58	474	3503.46	474	14252.1	474	9313.01	474	9847.21	474	5154.86
475	15959.8	475	12826.7	475	10608.5	475	8859.41	475	15511.8	475	18460	475	6836.67	475	4383.7	475	12522.3	475	11787.7	475	2343.04	475	1208.37	475	18248.7	475	16341.9	475	10376.5	475	5764.65	475	12505.1	475	7924.4	475	9320.73	475	3194.24
476	14666.3	476	9936.93	476	11991	476	9963.49	476	20270.9	476	22131.5	476	6437.9	476	3818.7	476	12380.2	476	10747.5	476	2455.54	476	1372.51	476	18318.6	476	13516.1	476	13487.2	476	6001.34	476	12424.7	476	8931.92	476	9414.51	476	3805.36
477	15408.1	477	11890.3	477	14529.1	477	11637.8	477	22863.1	477	28790.8	477	5245.66	477	3608.02	477	11996.4	477	10969.6	477	1127.24	477	768.043	477	18314.2	477	13016.4	477	13649.6	477	5234.96	477	13986.7	477	10956.8	477	10549.8	477	3946.64
478	15151.2	478	11821	478	14340.1	478	11876.9	478	16411.7	478	17942.6	478	5187.23	478	3434.14	478	12043.2	478	10535	478	2495.95	478	1192.7	478	18579.7	478	12737.9	478	10094.7	478	3421.77	478	14605.2	478	11565	478	10963.1	478	4772.76
479	16448.2	479	13372.8	479	11805.4	479	9604.57	479	17848.9	479	21930.2	479	5322.38	479	2971.05	479	12793.2	479	11358	479	2387.85	479	819.539	479	20668.1	479	13351.3	479	7340.23	479	3514.81	479	16264.6	479	10873	479	11906.8	479	4630.12
480	14590.8	480	11558.9	480	5757.11	480	3571.46	480	23647.1	480	31088	480	6242.55	480	3427.42	480	13151.2	480	11379.2	480	3121.8	480	1667.13	480	20144.3	480	14004.8	480	7839.42	480	3824.08	480	15766.4	480	11021.2	480	12388.4	480	4641.42
481	12279.9	481	11264.3	481	4964.32	481	4567.81	481	21516.2	481	29438	481	6744.61	481	2759.72	481	12650.6	481	11847.6	481	2753.23	481	2205.13	481	23156	481	17794.2	481	11297	481	6393.71	481	15665.1	481	12735.2	481	10799.9	481	4370.52
482	12420.1	482	9270.62	482	3583.64	482	2959.34	482	18727.8	482	25349.6	482	7359.9	482	3300.09	482	13307.4	482	11269.1	482	3140.69	482	1838.11	482	22821.3	482	17612.2	482	13121.4	482	6844.46	482	14377.4	482	12382.5	482	11413.3	482	4597.25
483	12514.1	483	11460.4	483	5858.15	483	4125.79	483	16948	483	20271.9	483	8458.51	483	3627.22	483	13975.4	483	11806.3	483	3457.21	483	1813.59	483	23973.9	483	18569	483	14344.3	483	5961.95	483	14270.4	483	11957.8	483	13585.1	483	6590.04
484	12987.3	484	9703.03	484	4988.85	484	4065.2	484	15343.1	484	17769.4	484	9965.17	484	4181.76	484	12901.1	484	10937.3	484	3661.44	484	2449.78	484	23831.4	484	19068.5	484	12002.8	484	5856.76	484	12926.4	484	13178.4	484	16100.3	484	7358.82
485	15033.4	485	11835.7	485	4718	485	4041.19	485	13623.9	485	16990.9	485	11985.4	485	7092.05	485	14271.4	485	10961.9	485	3658.63	485	1677.08	485	23132.3	485	18918.3	485	13038.9	485	6507.98	485	13500.3	485	14867.9	485	14315.8	485	6865.07
486	15706.5	486	13607.1	486	3619.23	486	3127.02	486	12647.2	486	16277.4	486	13439.9	486	7934.15	486	14572.3	486	11912.6	486	3273.75	486	1977.84	486	20324.6	486	16633	486	11055.7	486	6282.55	486	13553.5	486	14319.7	486	14412.4	486	6088.02
487	15867.3	487	11854.7	487	2798.06	487	2354.01	487	12019.1	487	15395.9	487	12696.6	487	7778.04	487	16931.3	487	13365.4	487	3302.14	487	2260.65	487	18311.7	487	16626.9	487	10525.9	487	6508.46	487	13234	487	12636.1	487	14123.1	487	5388.5
488	14568.5	488	10714.5	488	3728.19	488	2532.92	488	12268.7	488	15461.2	488	14984.9	488	9328.21	488	18978.6	488	16514	488	3523.17	488	2265.29	488	12328.8	488	11664.7	488	9905.67	488	5900.7	488	12405	488	10838.4	488	14954.3	488	4573.34
489	14840.6	489	10819.1	489	4410.46	489	3173.66	489	13058.9	489	15423.3	489	16908.9	489	10374.1	489	18928.3	489	16532.6	489	3241.55	489	1776.87	489	10892	489	8587.32	489	7531.47	489	4553.26	489	13511.5	489	11154.1	489	14414.2	489	4835.08
490	12292.9	490	7397.61	490	7186.8	490	4752.04	490	14729.8	490	16937.2	490	17232.4	490	10886	490	18084.4	490	15674.7	490	4594.44	490	2682.41	490	7337.01	490	5270.17	490	7654.41	490	4176.36	490	14100.7	490	10835	490	12424.4	490	3713.7
491	13662.7	491	8578.09	491	7724.9	491	5207.43	491	14226.9	491	15073.3	491	16997.8	491	11512.2	491	16636.9	491	14406.5	491	3819.59	491	2233.62	491	6693.38	491	4204.15	491	9909.34	491	4894.26	491	14577.8	491	11773.1	491	11283.9	491	3170.34
492	15609.3	492	9450.31	492	8613.23	492	5759.83	492	13714	492	15054.3	492	15823.5	492	11118.3	492	15055.6	492	12557.2	492	3997.69	492	2217.53	492	7628.48	492	5805.58	492	9409.49	492	4566.92	492	14614.3	492	14931.2	492	12935.9	492	4122.27
493	18625.9	493	11924	493	8915.23	493	5326.2	493	14500.3	493	16234.8	493	13761.1	493	9752.55	493	14621.7	493	12659.9	493	4183.51	493	3008.52	493	8836.1	493	4409.02	493	10656	493	5784.54	493	18265	493	15975	493	10347	493	3843.59
494	17908.5	494	12389.6	494	8248.14	494	5329.81	494	14497.8	494	16700.1	494	12715.1	494	8518.7	494	14083.2	494	11439.6	494	3806.36	494	2606.71	494	8192.26	494	4193.21	494	14358.9	494	8126.61	494	20477.3	494	18269.9	494	9758.25	494	2953.89
495	17140.5	495	13561	495	7549.23	495	5911.56	495	14274.8	495	16411.1	495	12886.9	495	8410.49	495	13728.3	495	12045.3	495	3775.32	495	2771.69	495	3108.4	495	2164.77	495	15049.8	495	8140.04	495	24287	495	22680.4	495	9127.27	495	3629.8
496	14702.4	496	9397.85	496	9158.42	496	8425.21	496	13947.8	496	16977.1	496	10206.2	496	6387.24	496	13167.2	496	11399	496	3532.89	496	2254.28	496	662.038	496	900.169	496	15006.1	496	7936.79	496	23915.2	496	21027.7	496	9027.52	496	3352.34
497	15201.1	497	8227.9	497	9440.17	497	9088.41	497	14899.7	497	19812.1	497	10754.3	497	6284.36	497	11675.3	497	10805.1	497	4650.21	497	2391.7	497	1722.49	497	1650.64	497	14873.5	497	8771.33	497	24256.4	497	20912.6	497	12107.4	497	4627.87
498	13618.7	498	9398.2	498	11818.8	498	10637.9	498	16404.4	498	21664.6	498	10922.3	498	6956.27	498	11205.1	498	10736.8	498	4792.26	498	2810.86	498	242.567	498	231.288	498	17081.8	498	10306	498	25124.3	498	20187.2	498	14455.8	498	5408.78
499	9555.71	499	5361.51	499	12773.3	499	10713.8	499	16270.6	499	20193.1	499	9748.77	499	5684.19	499	11116.1	499	10890.3	499	5346.2	499	3655.5	499	2328.47	499	409.809	499	15811.1	499	9809.16	499	23964.1	499	19334.9	499	13523.8	499	5287.27
500	5788.45	500	2634.09	500	11270.6	500	9404.28	500	15642.3	500	18751.6	500	11390.8	500	5176.77	500	12125.7	500	11504.1	500	5126.43	500	2824.8	500	3011.52	500	1837.79	500	14228.4	500	7490.68	500	21308	500	17356.8	500	13626.3	500	4115.25
501	9882.48	501	4900.18	501	10203.3	501	7377.6	501	15541.3	501	20689.4	501	11931.9	501	6112.63	501	12515.9	501	11921.9	501	5410.56	501	3288.2	501	3107.93	501	2872.51	501	12804.2	501	6671.93	501	17132.4	501	13902.6	501	15080.5	501	4479.11
502	11522.6	502	5335.02	502	10019.5	502	6705.76	502	16999	502	23551.2	502	13127	502	6292.51	502	13034.6	502	11207	502	4750.46	502	2873.7	502	3326.5	502	2406.79	502	10671.1	502	5112.2	502	12056.9	502	11221.3	502	14478.1	502	3999.15
503	9994.08	503	5355.01	503	11336.6	503	8775.21	503	16791.8	503	21578	503	13935.2	503	6224.59	503	12600.3	503	10474.9	503	5349.91	503	2866.75	503	3436.06	503	1977.31	503	5375.94	503	1948.64	503	10544.2	503	8258.47	503	14808.5	503	4213.77
504	9851.55	504	4813.8	504	11847.4	504	9315.61	504	18557.3	504	25243.2	504	11484.2	504	6743.61	504	13857	504	12142.3	504	5014.72	504	2448.15	504	5181.45	504	4059.1	504	7901.25	504	3296.54	504	7666.25	504	8229.89	504	13928.6	504	5000.24
505	12644.1	505	6971.8	505	12374.6	505	9512.71	505	20101.2	505	26772.4	505	12117.8	505	7603.51	505	14733.7	505	13324.4	505	3806.14	505	2325.41	505	4906.83	505	4709.66	505	4640.22	505	2444.07	505	7046.26	505	8274.52	505	12388.9	505	4146.53
506	11184.3	506	5358.6	506	11617.4	506	10692.3	506	21924.3	506	28310.8	506	11425.6	506	6440.8	506	14604.1	506	13136	506	4367.53	506	2576.62	506	6800.91	506	5398.48	506	6637.38	506	3826.59	506	6376.11	506	8790.85	506	9270.9	506	4784.02
507	12371.8	507	5251.21	507	11516.5	507	10643.2	507	22214.7	507	28480.7	507	10879.2	507	6381.08	507	14609.8	507	13591.2	507	3471.72	507	1936.57	507	6676.27	507	5708.41	507	6716.67	507	3570.04	507	2934.55	507	6157.51	507	8711.92	507	4247.73
508	12136.2	508	5591.52	508	12843	508	10649	508	20424	508	25513	508	11831.4	508	7141.16	508	16005.7	508	16207.9	508	3210.55	508	1760.4	508	8776.15	508	6444.18	508	10057.9	508	5614.81	508	4002.26	508	7311.71	508	8215.14	508	4761.19
509	13042.8	509	4922.62	509	11111.3	509	9844.59	509	16818.4	509	23611.1	509	12092.9	509	6509.31	509	15733.7	509	17474.4	509	3274.46	509	2140.92	509	10500.2	509	7159.94	509	15605.1	509	9473.41	509	3919.93	509	6277.97	509	6186.73	509	3596.1
510	13652.6	510	6085.29	510	11962.8	510	12314.8	510	17489.9	510	21760.8	510	13299.8	510	6396.38	510	15295.7	510	15891.7	510	3125.32	510	2431.25	510	10249	510	7261.68	510	15958.1	510	9427.05	510	3808.24	510	6738.71	510	4918.18	510	3018.69
511	15124.6	511	7186.14	511	13620.7	511	14334.6	511	14514.7	511	21550.6	511	13472.6	511	6536.78	511	14923.8	511	13692	511	3174.58	511	3077.27	511	10558.8	511	6838.6	511	20041.5	511	11740	511	4063.64	511	5833.62	511	4219.23	511	2441.6
512	17162.8	512	11294.5	512	13957.3	512	16565.8	512	16318.8	512	26089.2	512	13861.6	512	6384.3	512	14277.6	512	13483.1	512	3487.46	512	3331.13	512	10872.3	512	8923.46	512	18828.6	512	9287.29	512	3637.46	512	5046.07	512	3690.83	512	1776.76
513	17201.3	513	13538.4	513	13602.9	513	16669.2	513	17433.5	513	25115.7	513	13116.8	513	5653.59	513	12414.7	513	11086	513	4734.03	513	4657.66	513	9403.65	513	9374.94	513	20977.3	513	11391.3	513	7538.6	513	4244.29	513	3178.16	513	2214.14
514	18192.9	514	15331.5	514	13191.6	514	15372.9	514	17405	514	24196	514	13750.1	514	5336.96	514	11627.5	514	10730	514	3825.55	514	4068.3	514	9043.61	514	7886.68	514	20404.8	514	9699.53	514	13454.3	514	6416.28	514	3930.82	514	2267.57
515	17600.8	515	14672.9	515	14123.5	515	15864.8	515	15230.3	515	23862.6	515	14460.3	515	5509.33	515	12130.9	515	11094.7	515	3565.94	515	3449.22	515	9652.36	515	7870.94	515	20052.5	515	9257.32	515	13091.7	515	10643.7	515	4680.16	515	2086.01
516	17473.1	516	13903.3	516	17713.3	516	18503.1	516	13276.6	516	18467.7	516	12672.3	516	4312.13	516	11681	516	11219.3	516	3624.7	516	3355.87	516	10608.9	516	8256.64	516	19899.2	516	8916.8	516	15259.2	516	11140.8	516	5958.3	516	2047.61
517	19650.9	517	13742.1	517	19135.4	517	20419.3	517	11069.9	517	17097.1	517	12587.7	517	3930.62	517	11811	517	11321.2	517	4791.03	517	4190.08	517	11353.5	517	10567.4	517	20079	517	9814.85	517	16064.6	517	12788.6	517	6008.61	517	1201.82
518	22137.8	518	17571.7	518	19335.4	518	20327.7	518	9475.63	518	15482.9	518	13097.6	518	4809.8	518	11091.9	518	10745.7	518	4612.05	518	3497.7	518	11880	518	11658.1	518	19005.9	518	10556.6	518	14680.4	518	13397.8	518	5810.83	518	2415.5
519	24081.8	519	20314.8	519	20053.4	519	19811.6	519	9271.48	519	14086.3	519	13310.5	519	4917.15	519	11006.9	519	11333	519	5294.65	519	4244.02	519	11094.7	519	12265.2	519	19990.9	519	9780.89	519	12809.2	519	11527.5	519	5569.74	519	2453.12
520	26019.9	520	24021.9	520	21591.2	520	19781.4	520	10107.8	520	12986.6	520	11436.6	520	3785.03	520	10226.1	520	10276.2	520	5007.83	520	4188.31	520	12282.9	520	11779.9	520	19175.5	520	10652.6	520	13370.9	520	9745.2	520	6449.94	520	2268.18
521	26263.5	521	24452.7	521	20875.9	521	20777.5	521	9845.05	521	13050	521	11159.1	521	4216.9	521	9951.5	521	10910.6	521	5980.79	521	4545.27	521	11947.8	521	10040.1	521	17600.2	521	10011.4	521	16078	521	11111.2	521	4452.53	521	2599.23
522	25427.5	522	21944.8	522	20221.9	522	19862.2	522	10646.9	522	12386.4	522	9264.07	522	4163.62	522	10583.9	522	10781.8	522	6091.26	522	4681.73	522	14124.1	522	13754.5	522	19353.2	522	11169.5	522	15226.9	522	11588.6	522	3697.68	522	1660.47
523	24406.3	523	20605.7	523	18871.8	523	18766.3	523	10934.9	523	12117.3	523	9389.58	523	3640.61	523	11682.3	523	11619.1	523	7293.45	523	5295.03	523	16256.6	523	15808.2	523	17199.7	523	10499.7	523	15573.2	523	12900.6	523	4668.64	523	1683.97
524	29188.4	524	25939.9	524	17037.1	524	17744	524	10718.7	524	11084	524	8522.87	524	3242.04	524	10744.6	524	9944.75	524	8442.76	524	6184.76	524	17557.7	524	15721	524	16524.3	524	9316.65	524	12678.7	524	15055.6	524	5098.75	524	2487.93
525	26072	525	22458.3	525	15424.6	525	14777.2	525	10479.4	525	12873.5	525	9228.38	525	3781.83	525	11249.4	525	10451.9	525	8388.88	525	5730.82	525	21280	525	16903.1	525	17009.6	525	9051.74	525	8703.59	525	10245.6	525	4751.67	525	1696.2
526	25416.3	526	17601.7	526	10793	526	10810.8	526	9929.3	526	11722.5	526	9489.05	526	3675.98	526	11689.6	526	11095.8	526	8015.8	526	6187.92	526	24858.9	526	19169.8	526	17230.8	526	9173.85	526	9519.46	526	9467.68	526	4319.63	526	1150.08
527	27847	527	17425.6	527	8782.12	527	8307.45	527	10605.7	527	14680.8	527	11435	527	4766.3	527	12485.1	527	10838.6	527	8900.31	527	6576.44	527	27682.8	527	21885.7	527	13724.7	527	6718.64	527	8887.19	527	10055.3	527	3229.31	527	1289.07
528	33015.7	528	20518.2	528	7552.63	528	5555.54	528	13239.7	528	17658.6	528	12919	528	6139.11	528	12266.1	528	10160.9	528	8049.88	528	5677.88	528	30641.5	528	24212.4	528	13065.4	528	6153.18	528	8981.91	528	10168.1	528	2753.46	528	1439.48
529	29061.7	529	17163.3	529	9596.71	529	8579.61	529	16104.9	529	21675.5	529	11149.6	529	5525.4	529	13304	529	11272.5	529	8211.02	529	6260.32	529	30437.2	529	25317.3	529	13844.8	529	6370.61	529	7744.08	529	10115.9	529	2925.64	529	1039.68
530	26859	530	14967.1	530	9882.99	530	9014.17	530	15771.6	530	18763.6	530	11463.4	530	5718.4	530	13568.6	530	12932.5	530	7157.39	530	5795.19	530	26991.7	530	22507.1	530	13338.1	530	6715.96	530	9616.77	530	9445.23	530	4359.5	530	1124.24
531	21932.6	531	12428.8	531	11498.9	531	11389	531	16434.7	531	18069.4	531	12698.2	531	5830.54	531	12592.8	531	12361.3	531	6995.1	531	5713.08	531	22649.9	531	18286.5	531	12147.1	531	5725.64	531	9626.73	531	10010.7	531	6692.26	531	2075.69
532	16730.3	532	12607.6	532	14701.7	532	13474.4	532	17900.6	532	20760.4	532	13441	532	6456.32	532	12415.7	532	12664.8	532	6212.49	532	4427.29	532	18445	532	13697.5	532	14218	532	5992.99	532	12875.1	532	11605.8	532	7174.4	532	1732.39
533	16388.2	533	7927.45	533	15952.1	533	15044.4	533	16846.3	533	20859.6	533	12393	533	6863.34	533	11434.1	533	11459.2	533	6778.84	533	4997.83	533	14645.2	533	12673.9	533	12914	533	6181.94	533	16827.5	533	14209.7	533	9390.59	533	2697.89
534	14908.5	534	7883.31	534	17104.2	534	17423.3	534	17524.2	534	19741.3	534	11881.6	534	4757.49	534	10172.3	534	10155	534	6435.78	534	4408.97	534	13579.1	534	12941.1	534	12135.4	534	6379.18	534	17552.9	534	15389.7	534	11617.8	534	2976.39
535	15181.1	535	8595.9	535	17791.6	535	17360.5	535	17170.8	535	20845.2	535	12210.6	535	4761.68	535	8751.04	535	9116.75	535	6651.7	535	4766.91	535	13928.6	535	14050.9	535	11559	535	6028.32	535	15203.8	535	17330.4	535	11407.6	535	2341.68
536	18248.4	536	13322.8	536	21008.1	536	15494.1	536	17933.3	536	21125	536	13455.7	536	4664.44	536	8154.57	536	8607.51	536	6118.71	536	4544.73	536	16289.4	536	16923.1	536	12071.6	536	5583.8	536	19409	536	18301.8	536	11875.9	536	3794
537	21009.9	537	14462.1	537	18453.8	537	12584.7	537	18526.9	537	19430.4	537	15476.9	537	5590.43	537	8241.43	537	8762.29	537	6541.71	537	5110.51	537	15458.8	537	16682.9	537	11637.9	537	4842.72	537	23909.2	537	21469.3	537	12602.2	537	4277.22
538	22768.6	538	12685.2	538	20325.4	538	13838.8	538	18031.5	538	17759.9	538	15894.6	538	6692.62	538	8458.04	538	8494.33	538	6236.29	538	4899.38	538	13797.3	538	12334.2	538	12341.3	538	5340.19	538	24498.1	538	21317.5	538	11789.8	538	2580.64
539	23014.4	539	10228.9	539	19404	539	14864.8	539	15069.7	539	15075.5	539	16400.4	539	7975.56	539	9162.12	539	9311.26	539	6539.14	539	4963.36	539	18907.7	539	14655.5	539	11730.5	539	4623.05	539	19792	539	19587.7	539	12353.4	539	3274.32
540	22109.4	540	9806.05	540	17061.5	540	14422.7	540	14185.6	540	13412.4	540	15276.9	540	7364.6	540	9998.05	540	8312.3	540	6920.49	540	5343.85	540	19063.2	540	16834.9	540	13197.9	540	6487.08	540	19925.5	540	17825.9	540	10364.2	540	2167.87
541	20025.2	541	10500.7	541	20199.1	541	16407.7	541	11314.6	541	12237.2	541	13560.4	541	7011.9	541	9906.23	541	9982.54	541	6438.44	541	4953.18	541	17878.8	541	18708.5	541	13941.1	541	5598.91	541	19225	541	15630.8	541	10685.1	541	2798.46
542	18780.5	542	11057.1	542	16557.9	542	13355.8	542	12268.7	542	13241.3	542	12704.2	542	6585.95	542	11565.6	542	11225.3	542	6737.02	542	4853.55	542	11165.5	542	11574.1	542	12691.7	542	4821.3	542	16472.6	542	14819.5	542	9916.33	542	2730.32
543	17787.3	543	7060.9	543	17956.2	543	14162.7	543	12512.1	543	14473.8	543	11745.5	543	7086.93	543	11253.9	543	9885.16	543	6146.18	543	4976.29	543	9271.91	543	9470.5	543	11283.3	543	3231.07	543	13088.5	543	13798.1	543	8627.34	543	1259.57
544	15845.9	544	7506.92	544	16743	544	12192.8	544	11866.1	544	16021	544	10738	544	7066.66	544	12201	544	11336.9	544	6246.09	544	4629.49	544	3762.64	544	6627.62	544	11080.4	544	5353.71	544	12979.9	544	13831.7	544	8247.57	544	1478.98
545	15091.7	545	7530.04	545	16114.2	545	11117.8	545	12100.2	545	16693.7	545	9845.56	545	6354.73	545	12770.3	545	11544.9	545	6500.58	545	4570.97	545	5235.47	545	7525.22	545	7996.61	545	4187.38	545	14743.2	545	13086.1	545	11219.2	545	2454.61
546	17822.5	546	10101.9	546	15386.9	546	11488.9	546	11961.2	546	17076.6	546	10244.5	546	6600.3	546	12665.1	546	11289.5	546	6390.27	546	4258.95	546	7730.97	546	4161.19	546	10976.9	546	5008.55	546	15428.8	546	12865.7	546	12805.9	546	3372.63
547	16583.8	547	9449.46	547	15439	547	11389.1	547	12400.4	547	17045.9	547	9320.23	547	5787.06	547	12291.2	547	11365	547	5963.91	547	4186.71	547	8722.69	547	6291.88	547	12120	547	6082.89	547	15748.1	547	12447.3	547	12235.5	547	2534.53
548	13226.9	548	4911.73	548	16141.2	548	12187.8	548	13991.2	548	18743.8	548	8283.68	548	5475.44	548	12011.4	548	11242.3	548	6532.58	548	4157.09	548	11892.7	548	8700.42	548	13835.6	548	6789.86	548	14750.6	548	14649.9	548	12287.7	548	2752.89
549	9560.72	549	2790.62	549	16448.8	549	12577	549	16371.5	549	21476.2	549	8223.97	549	4142.76	549	12446.2	549	10983	549	6279.19	549	4005.52	549	11792	549	9154.1	549	13208.5	549	6530.02	549	15689.3	549	13719.3	549	10608	549	3002.22
550	9057.18	550	4254.99	550	16600.8	550	13865.5	550	19895.2	550	25295.2	550	7826.36	550	3390.75	550	12359.5	550	11531.6	550	5490.36	550	3166.86	550	8409.34	550	7191.96	550	12890.9	550	7115.94	550	15323.7	550	15119.3	550	11519.5	550	2545.84
551	12285.4	551	5216.38	551	15213.8	551	14955.2	551	20241.1	551	24507.6	551	7746.43	551	4378.34	551	11876.5	551	11274.8	551	5373.05	551	3476.48	551	10896.6	551	8792.89	551	14383.5	551	8854.27	551	15277.3	551	13513.6	551	11056.9	551	2637.64
552	13927.6	552	8523.76	552	15120.4	552	15880	552	18309.3	552	22054.3	552	7473.14	552	4275.25	552	11762.7	552	11435.6	552	6356.88	552	4734.28	552	14071.2	552	12553.5	552	13024.9	552	8420.66	552	18922.4	552	15871.9	552	10960	552	3057.8
553	16371.2	553	8941.13	553	14650.9	553	15202.6	553	17543.3	553	20497.5	553	7542.95	553	4793.18	553	10875.5	553	9837.58	553	6840.57	553	5361.46	553	13676.7	553	11657.1	553	12293.2	553	6975.57	553	20297.3	553	15610.5	553	9284.85	553	1724.55
554	18218.3	554	10854.3	554	14040.2	554	14948.1	554	16525.3	554	21113.9	554	6990.32	554	5024.54	554	10590.1	554	9428.76	554	7359.3	554	5072.25	554	13780.4	554	12135.7	554	10848.8	554	5821.83	554	20170.3	554	15203.6	554	8983.93	554	1967.53
555	20865.6	555	12423.9	555	15439.8	555	14510	555	15642.3	555	21532.9	555	7415.67	555	4489.98	555	8342.06	555	6162.59	555	7028.76	555	4942.19	555	15467.1	555	13937.7	555	8965.53	555	5419.21	555	18699.3	555	15909.1	555	9205.03	555	1792.97
556	21461.4	556	13233.6	556	17650	556	15091.7	556	15410.9	556	20375.1	556	7736.99	556	4362.1	556	8016.66	556	6395.94	556	6381.51	556	4457.41	556	11650.1	556	11749.5	556	6619.74	556	3774.47	556	17432.3	556	15037.3	556	9820.63	556	2734.04
557	19102	557	11631	557	18810.8	557	15925	557	12855.9	557	17874.4	557	9000.34	557	4219.6	557	6740.24	557	6018.51	557	5947.16	557	4179.06	557	10664.3	557	9679.27	557	6615.43	557	3796.06	557	17411.6	557	13177.5	557	10343.4	557	3075.32
558	17471.3	558	11509.3	558	15494.2	558	13674.1	558	13626	558	18553.5	558	10787.5	558	4293.89	558	5900.44	558	5365.21	558	6175.35	558	4040.68	558	6912.9	558	3499.72	558	7165.34	558	4150.41	558	17316.6	558	14504	558	13847.9	558	3140.77
559	17634.2	559	12105.8	559	14132.3	559	13186.2	559	12748.6	559	16914.8	559	11359.2	559	5318.89	559	5389.83	559	4900.84	559	5713.76	559	3580.09	559	7609.04	559	5221.59	559	6085.73	559	3910.86	559	17118.7	559	14025.5	559	13656.1	559	2553.45
560	19743.8	560	12996.3	560	11800.4	560	12298.6	560	11344.9	560	15517.3	560	12412.1	560	5916.88	560	6448.26	560	5694.03	560	5803.38	560	3871.73	560	5570.92	560	3191.89	560	4880.23	560	2716.42	560	17263.8	560	13208.5	560	13606.9	560	2649.72
561	18386.9	561	12688.2	561	11793	561	10491.9	561	10334.9	561	14116	561	13734.2	561	6997.55	561	7222.89	561	7076.96	561	5703.52	561	3588.31	561	7406.14	561	5317.95	561	4297.67	561	2319.75	561	15621.3	561	11645.8	561	11778	561	2442.47
562	20180.9	562	12087.4	562	14443.3	562	12711.1	562	8671.84	562	11232.6	562	13816.7	562	8191.69	562	9123.19	562	9231.98	562	5877.06	562	3458.67	562	7662.61	562	1379.17	562	5646.94	562	3548.44	562	15091.2	562	13738	562	8892.43	562	2213.95
563	21207.1	563	15306.1	563	14240	563	14201.3	563	7556.08	563	13025.7	563	13154.2	563	8690.68	563	11064.3	563	10862.7	563	5710.52	563	3892.28	563	8120.75	563	2179.2	563	5387.7	563	2947.02	563	15223.8	563	14182	563	8332.71	563	1703.66
564	20947.2	564	15721.7	564	15492.5	564	15744.1	564	7642.67	564	12087.8	564	13727.3	564	8122.46	564	12076.4	564	12457.5	564	5740.03	564	4020.3	564	11189.9	564	4309.63	564	4289.31	564	1316.96	564	15548.4	564	13258.2	564	8818.12	564	2764.26
565	23417.6	565	16974.3	565	15972.8	565	15251.7	565	7585.62	565	11267.9	565	14668.7	565	8545.94	565	11548.4	565	12663.6	565	5552.95	565	3622.76	565	14870.3	565	8349.05	565	4033.32	565	1800.67	565	15374.1	565	14296.4	565	9301.89	565	2845.22
566	22825.7	566	15453.8	566	18335.4	566	17275.2	566	7474.89	566	8484.74	566	15040.8	566	9152.81	566	11676.5	566	12163.4	566	6386.45	566	4073.93	566	16241.8	566	11046.2	566	5408.44	566	3435.89	566	17993.5	566	16348.4	566	6637.25	566	2107.73
567	24288.2	567	15508.8	567	21592.8	567	17861.7	567	6091.06	567	5470.63	567	16314.2	567	10463.9	567	12396.6	567	13005	567	6332.21	567	4244.06	567	16419.1	567	10936	567	5019.23	567	3049.99	567	20276.6	567	16344.8	567	8611.63	567	3370.47
568	25105.2	568	14077.8	568	19529.1	568	17782.7	568	4263.71	568	5008.34	568	16960.8	568	11537.6	568	13564.6	568	12865.2	568	5977.74	568	3915.32	568	15531.3	568	11210.9	568	6030.15	568	3841.82	568	19537.5	568	15153.5	568	8108.64	568	3046.34
569	23004.8	569	13191.5	569	18625.9	569	17993.5	569	6375.06	569	7981.54	569	14131.1	569	9987.35	569	12910.9	569	11863.8	569	5799.53	569	3557.79	569	14566.5	569	11080.5	569	4127.01	569	1603.86	569	18865.3	569	12490.9	569	9762.81	569	2718.12
570	19863.3	570	11183	570	20482.3	570	20451.4	570	5166.75	570	5949.25	570	12100.5	570	8072.63	570	11907.7	570	10623.7	570	5986.35	570	3747.77	570	18213.4	570	10667.4	570	3883.2	570	1422.15	570	19960.3	570	12215.1	570	8335.56	570	3970.58
571	17320	571	10778.5	571	21232.1	571	24044.3	571	6389.18	571	7763.36	571	13401	571	9216.93	571	10511.4	571	9620.46	571	5861.16	571	3526.62	571	16217.3	571	8582.99	571	3625.81	571	1914.88	571	18811.6	571	11518.2	571	7767.26	571	3975.17
572	14084.4	572	9750.94	572	20232.9	572	24623.4	572	6058.92	572	6880.78	572	13728.6	572	9787.38	572	8933.98	572	8195.67	572	5933.45	572	2998.49	572	20618.7	572	12508.4	572	5635.11	572	2353.34	572	20714.8	572	13215.8	572	11313.3	572	4176.84
573	11682.7	573	11710.2	573	18525.7	573	19000.1	573	5811.83	573	6526.96	573	13514.6	573	9757.22	573	8181.3	573	7772.69	573	5762.43	573	3115.74	573	26288.2	573	18592.2	573	5457.94	573	2710.64	573	20134	573	14147.6	573	10582.2	573	3840.26
574	11215.9	574	11016.5	574	17750.4	574	18176.3	574	5035.84	574	5599.31	574	13145.6	574	9606.13	574	7471.94	574	7609.92	574	5003.11	574	2699.79	574	19202.8	574	13812.7	574	4389.53	574	2803.49	574	20362.3	574	14646	574	9104.99	574	3297.74
575	12499.6	575	12515.4	575	16541.6	575	18689.8	575	5760.26	575	7366.88	575	12386.1	575	9516.42	575	7365.43	575	6491.95	575	3821.48	575	2430.69	575	21698.2	575	17863.7	575	4199.49	575	2720.1	575	17024.6	575	12354.2	575	8585.33	575	2570.12
576	12503.5	576	11320.4	576	15696.6	576	18386	576	7985.71	576	9412.41	576	11573.6	576	8817.84	576	6466.82	576	4862.91	576	4088.87	576	2863.09	576	12870.5	576	9013.88	576	4173.71	576	2368.26	576	20663.4	576	13482.1	576	7965.1	576	1732.45
577	11917.7	577	9361.96	577	18213.8	577	23053.5	577	8669.26	577	10927.4	577	9354.02	577	5396.83	577	4921.81	577	3677.29	577	4355.45	577	3016.56	577	10865.6	577	7285.19	577	2621.08	577	2348.64	577	19211.9	577	12819.4	577	9261.92	577	3188.66
578	9206.34	578	8020.52	578	17993.6	578	23723.3	578	9123.72	578	10861.4	578	9157.57	578	4703.63	578	4204.52	578	3588.87	578	4083.34	578	2968.56	578	8281.38	578	5165.58	578	3337.64	578	2485.85	578	22716.2	578	14731.9	578	9013.84	578	3837.16
579	10367.4	579	7860.6	579	18125.6	579	25020.2	579	9027.82	579	9307.54	579	9357.66	579	4564.52	579	2836.61	579	2688	579	4134.9	579	2981.87	579	10067.3	579	4606.76	579	5348.84	579	2357.94	579	25187.4	579	13720.4	579	10082.5	579	3104.77
580	10023.6	580	7756.66	580	16970.6	580	19973	580	10584.6	580	12768.7	580	10813.3	580	5401	580	3187.73	580	3284.71	580	3846.18	580	3013.92	580	10500.5	580	4982.99	580	7999.89	580	2702.74	580	25852.3	580	14258.7	580	10820.6	580	3934.7
581	11131.1	581	6786.07	581	17602.8	581	16702.4	581	10422.1	581	12331.3	581	10288.3	581	3865.86	581	3531.13	581	3988.93	581	3506.5	581	3155.47	581	12350.6	581	5432.32	581	9977.48	581	3261.49	581	28662.2	581	17365.9	581	9960.19	581	3387.21
582	11776.3	582	6289.83	582	19039.7	582	19654	582	10308.9	582	11170.8	582	10126	582	3838.31	582	4295.88	582	4596.11	582	2920.3	582	2617.44	582	13973.1	582	6147.74	582	12790.6	582	4601	582	26981.2	582	20453.6	582	7437.11	582	1694.93
583	13685.8	583	7053.57	583	22162.2	583	23654.5	583	10280.5	583	10858.3	583	11255.4	583	4157.67	583	5885.98	583	6022.41	583	2310.19	583	2101.68	583	13490.6	583	6475.72	583	13778.6	583	7097.12	583	25180.7	583	20958.9	583	7232.18	583	2132.85
584	17060.5	584	10721.6	584	26862.9	584	32031.4	584	9576.49	584	8081.83	584	12173.4	584	5001.83	584	7896.84	584	9479.52	584	2135.26	584	1898.92	584	12829.8	584	7293.12	584	14233.8	584	8717.04	584	24119	584	18226	584	6658.05	584	1981.73
585	16616.2	585	10867	585	25443.3	585	30353.1	585	8890.05	585	8371.16	585	11696	585	5538.02	585	8374.16	585	9841.55	585	2217.04	585	1913.53	585	14173.4	585	6971.58	585	12580.3	585	8468.96	585	19847.7	585	16838.1	585	5519.6	585	1128.34
586	18834.9	586	10546.2	586	23846.4	586	29270.2	586	7193.66	586	7632.69	586	11365.7	586	5816.28	586	9901.55	586	11219.3	586	2216.79	586	1760.12	586	15502	586	7094.27	586	11569	586	8667.82	586	20704.2	586	18313.2	586	7499.27	586	1482.36
587	18873.5	587	10475.6	587	24231.6	587	28408.3	587	6746.74	587	7736.11	587	12651.1	587	5958.66	587	10931.5	587	12089.1	587	2294.96	587	1517.13	587	18681.6	587	10652.5	587	9375.58	587	6845.16	587	19514.1	587	16735.1	587	7630.83	587	1072.06
588	18549.2	588	10628.3	588	28799.1	588	31235.4	588	7938.68	588	7728.48	588	13254	588	6436.06	588	11411.2	588	12285.2	588	2303.19	588	1055.71	588	18861.5	588	10143.9	588	7274.21	588	5839.19	588	18159.4	588	13074.2	588	11792.7	588	2632.74
589	18437.5	589	10808.4	589	25541.9	589	26064	589	9758.63	589	10941.9	589	14031	589	6348.21	589	12478.1	589	13267.2	589	2462.68	589	1135.83	589	19534.8	589	12249.5	589	6435.15	589	5254.62	589	20958.5	589	14147.9	589	11750.2	589	2930.28
590	17579.2	590	11199.8	590	23089.5	590	22843.7	590	9819.16	590	10858.2	590	15305	590	6690.8	590	13901.4	590	14487.2	590	2592.48	590	1595.93	590	21167	590	14599.4	590	7606.54	590	5028.5	590	18718.1	590	13432.3	590	13593.2	590	2501.37
591	19324.9	591	12093.7	591	19895.2	591	18460.5	591	9473.39	591	9253.02	591	14834	591	7228.25	591	13620.3	591	12744.4	591	2857.19	591	1661.32	591	22578.7	591	16378.5	591	5623.79	591	3637.01	591	23986.7	591	16796.7	591	11807	591	3282.82
592	18819.1	592	11646.1	592	15214.1	592	14796.5	592	7914.11	592	8321.16	592	13724.5	592	5745.88	592	10943.8	592	10107.8	592	3604.54	592	1890.79	592	21268.6	592	17432.9	592	6522.34	592	4415.81	592	26131	592	18277.4	592	10525.4	592	1767.87
593	20246	593	12081.3	593	13783	593	14298.7	593	5781.49	593	6587.9	593	11977.4	593	6446.82	593	8408.33	593	7095.26	593	4340.66	593	2502.87	593	17455.9	593	14736.8	593	5556.45	593	3589.73	593	23289.9	593	17125.7	593	10844.9	593	3427.18
594	21833.2	594	13216	594	12683.9	594	13067.9	594	5089.7	594	6474.77	594	11850	594	5548.26	594	6423.76	594	6462.02	594	5664.38	594	3156.61	594	14768.4	594	13633.6	594	6265.19	594	4143.74	594	22361.4	594	18756.5	594	9797.69	594	3138.05
595	25925.8	595	17285.2	595	7637.38	595	6799.89	595	7612.97	595	9382.45	595	12603.9	595	5086.23	595	5948.1	595	6012.21	595	6449.78	595	3734.89	595	12770.9	595	14370.8	595	8169.49	595	4926.34	595	22864.8	595	18698.8	595	8863.3	595	2341.7
596	23014.5	596	15196.5	596	8887.02	596	9308.09	596	8580.7	596	10561.9	596	11787.2	596	4609.74	596	5963.52	596	5565.27	596	6699.81	596	4183.21	596	13351.7	596	15361.5	596	6876.54	596	4347.79	596	23787.8	596	17962.1	596	8843.57	596	1523.88
597	23415.8	597	17729.5	597	8344.12	597	5604.14	597	8483.43	597	9725.4	597	11202.1	597	4601.21	597	6398.44	597	7138.87	597	6480.84	597	3716.12	597	16028	597	15352.6	597	3052.4	597	2590.22	597	24895.5	597	18548.6	597	9486.57	597	2708.52
598	18443.3	598	14140.6	598	10103	598	8097.14	598	8563.31	598	9836.77	598	11514.4	598	4706.13	598	9295.94	598	9868.65	598	6249.27	598	3316.55	598	11348.8	598	14612	598	4976.39	598	4222.58	598	25100.8	598	18389	598	8723.67	598	4274.3
599	18130.4	599	12416.2	599	10341.2	599	8110.44	599	8007.86	599	9332.88	599	8877.9	599	4197.78	599	11357.4	599	12369.2	599	6346.93	599	3521.66	599	13501.3	599	12718.2	599	6792.14	599	5713.59	599	25931.4	599	22478.9	599	7793.18	599	4746.35
600	18983.3	600	13231.5	600	14912.8	600	14445.8	600	9383.88	600	11722.7	600	8116.15	600	2584.17	600	11175.2	600	10657.8	600	6355.19	600	4110.6	600	17431.3	600	15482.1	600	5859.19	600	3277.54	600	21842.2	600	21396.2	600	5632.85	600	3173.75
601	18570.4	601	12545.5	601	19303.7	601	18047	601	9221.13	601	11027.7	601	7990.63	601	2501.31	601	9189.02	601	7430.43	601	5773.12	601	4050.37	601	22244.6	601	18461.2	601	8186.59	601	4505.91	601	25248.6	601	23693.3	601	5187.18	601	3044.41
602	18062.4	602	9848.53	602	24212	602	25733.3	602	11263.3	602	14257.4	602	8853.8	602	2393.91	602	8413.55	602	7082.34	602	4972.16	602	3085.82	602	24775.7	602	21527.2	602	8098.5	602	4565.76	602	24706.5	602	20463.4	602	4809.54	602	2542.65
603	19410.9	603	10029.3	603	23165.7	603	24804.9	603	11762.2	603	13824.5	603	9458.01	603	3143.5	603	9427.41	603	8422.31	603	4681.81	603	2951.93	603	25958.1	603	23866.8	603	7738.6	603	4354.37	603	27375.2	603	22173.9	603	2027.36	603	2099.88
604	22051.9	604	10967.4	604	24016.2	604	26576.5	604	10562.2	604	12892.5	604	10821.1	604	5458.84	604	9542.25	604	8674.79	604	4953.42	604	3611.98	604	25401.3	604	21939	604	5368.64	604	4613.27	604	28012.5	604	23543.3	604	2405.96	604	624.365
605	24880.9	605	11840.6	605	27143.4	605	35745.8	605	7114.25	605	8302.23	605	11084.7	605	5265.03	605	10720.2	605	10447.7	605	5241.68	605	4127.09	605	26420.5	605	22209.6	605	7035.63	605	4634.18	605	21377.1	605	20681.3	605	2457.85	605	1330.23
606	28335.8	606	14338.8	606	26868.3	606	32862.5	606	6732.38	606	8127.14	606	11466.6	606	5395.15	606	9380.15	606	9166.16	606	5556.8	606	4691.56	606	30338.8	606	27805	606	7413.77	606	5108.9	606	14464.9	606	14578.1	606	3467.01	606	1796.77
607	28533.6	607	13591.5	607	25334.4	607	34051.9	607	6599.31	607	8143.17	607	12272.7	607	6244.24	607	10325.9	607	9204.51	607	5533.71	607	4222.8	607	31964.1	607	32638.2	607	5237.86	607	3040.74	607	9019.65	607	8701.14	607	3561.9	607	843.451
608	32631.3	608	16365.7	608	22834	608	28671.3	608	8387.5	608	9888.62	608	13243.3	608	6776.84	608	10485.7	608	9641.09	608	5124.65	608	3692.44	608	41518.4	608	34472.4	608	3817.82	608	2299.36	608	8247.98	608	4839.34	608	6008.12	608	1642.38
609	30973.4	609	18816.2	609	23100.7	609	28992.2	609	11031.4	609	12872.2	609	14294.9	609	8576.6	609	12556.6	609	11274.7	609	4380.34	609	2095.87	609	39036.1	609	35494.1	609	3983.12	609	2319.95	609	9422.83	609	3189.93	609	6379.4	609	2881.04
610	27695.9	610	17855.1	610	23408.4	610	27442.4	610	9878.09	610	10831.9	610	14776	610	8662.38	610	13237.9	610	11919.9	610	5293.46	610	3723.91	610	39652.3	610	32175.9	610	5702.62	610	1929.87	610	13829.1	610	5730.52	610	6234	610	3013.78
611	24961.5	611	15166.3	611	23440.1	611	26142.5	611	11397	611	12822.6	611	15001.3	611	7722.15	611	15127.4	611	13402.7	611	4865.89	611	3286.08	611	40757.5	611	31135.4	611	5682.34	611	3715.38	611	14901.6	611	9886.06	611	6377.62	611	3477.7
612	23472.3	612	14004.8	612	24452.8	612	23655.8	612	11240.7	612	13060.5	612	14847.8	612	7950.39	612	15141.8	612	13932.8	612	4218.49	612	2159.74	612	38979.8	612	27509	612	5465.26	612	3742.14	612	15937.5	612	10898.1	612	5721.52	612	1970.94
613	22603.7	613	13614.2	613	24240.2	613	25856.7	613	10408.3	613	11597.2	613	15626.1	613	9500.09	613	15386.1	613	12614	613	3623.46	613	1857.61	613	38186.6	613	26812.6	613	3812.12	613	4118.56	613	16736.8	613	11335.7	613	5004.35	613	1966.7
614	22080.9	614	13214.9	614	24518.5	614	26786.4	614	13462.2	614	16464.2	614	14798	614	9349.14	614	15257.4	614	12762.2	614	3266.12	614	1926.49	614	37320.8	614	27071.2	614	2592.47	614	2077.53	614	17724.7	614	15665.8	614	7078.8	614	2926.98
615	23043.6	615	13779.6	615	22725.8	615	30072.9	615	12202.3	615	15045.9	615	14107.1	615	9457.4	615	13793.7	615	13302	615	4322.63	615	2920.16	615	40153.9	615	31001	615	1889.61	615	2558.5	615	15215.8	615	13779.6	615	8669.94	615	3690.26
616	21567.3	616	13758.8	616	22759.4	616	30590.1	616	11819.8	616	15821.6	616	13468.7	616	8239.85	616	11806.6	616	9772.17	616	4293.24	616	3505.79	616	40833.7	616	29282.5	616	2663.11	616	2218.51	616	13012.1	616	12529.1	616	8435.08	616	3489.21
617	22405.8	617	12978	617	21018.5	617	27888.9	617	10614.2	617	13852.8	617	11041.1	617	6630.41	617	9526.74	617	9844.79	617	4303.57	617	3242.16	617	42375.2	617	27650.3	617	5143.76	617	2310.24	617	11896.1	617	12713	617	11940.4	617	4816.14
618	25026.2	618	13376.9	618	21771.1	618	28632.5	618	11729.4	618	16024.4	618	10843.3	618	6231.02	618	9277.25	618	9177.06	618	4665.19	618	3457.48	618	42543.5	618	28562.4	618	4551.38	618	1975.35	618	11115.3	618	11077.2	618	11722.9	618	5523.57
619	24679.2	619	14494.2	619	21183.9	619	25051	619	10017.1	619	13671.2	619	9148.14	619	4315.14	619	10367.1	619	9211.5	619	4196.91	619	3076.94	619	41105.3	619	30591.1	619	6209.45	619	2746.19	619	10959.5	619	10037.9	619	12287.1	619	6871.46
620	28492.3	620	16264.8	620	21576.4	620	24715.5	620	8753.72	620	11936.1	620	9772	620	4710.51	620	8604.82	620	8281.68	620	4156.68	620	2469.77	620	41504.6	620	31826.4	620	6287.13	620	3008.5	620	10979	620	11082.5	620	11199.5	620	6345.1
621	32001.4	621	19992.6	621	22741.3	621	28093.1	621	9846.25	621	14254.3	621	10326.7	621	6994.56	621	8463.23	621	7455.19	621	4423.78	621	2116.07	621	41366.2	621	33563.6	621	7258.99	621	4867.3	621	11389.1	621	11642.3	621	11791.6	621	6060.31
622	31485.5	622	18013.6	622	24098.2	622	29188	622	8649.08	622	13747.5	622	8538.18	622	7053.92	622	7586.39	622	7050.37	622	4510.44	622	2440.43	622	43345.3	622	36283.7	622	8053.22	622	5130.58	622	14779.7	622	16715.9	622	10574.6	622	5049.69
623	29081	623	18737.8	623	26435	623	33042.4	623	9362.02	623	13637.9	623	7396.61	623	6140.32	623	8650.28	623	8224.92	623	3892.05	623	1640.8	623	43057.7	623	34759	623	11545.9	623	6505.57	623	16015.8	623	15762.5	623	11782.6	623	5611.62
624	30687.8	624	21187.7	624	30273.8	624	38470.9	624	9507.04	624	13087.1	624	7587.06	624	5988.71	624	7794.08	624	7007.54	624	3848.38	624	1885.61	624	42846.9	624	32566	624	10624	624	5762.7	624	14568.9	624	15649.5	624	9952.98	624	6412.32
625	28272.6	625	18063.3	625	29883.9	625	32895.6	625	8793.14	625	10388.7	625	7040.44	625	6296.03	625	8561.12	625	7169.96	625	3941.31	625	2241.68	625	43603	625	33502.6	625	9172.39	625	4788.4	625	16143.2	625	18337.4	625	9413.62	625	5567.82
626	25941.4	626	16605.3	626	29589.2	626	32113.2	626	8389.31	626	10846	626	8254.5	626	7413.75	626	9886.5	626	7940.13	626	3487.21	626	2112.08	626	40635.1	626	35200	626	8446.53	626	4915.05	626	19280.5	626	17475.7	626	6413.86	626	5001.47
627	23398.9	627	13456.6	627	26823.3	627	30238.6	627	7179.1	627	8933.2	627	7546.84	627	6431.85	627	10789.9	627	8856.65	627	2812.87	627	1823.72	627	36514.8	627	31852.4	627	9455.97	627	5504.06	627	18693.5	627	16489.1	627	7053.66	627	3828.36
628	22530.6	628	13790.6	628	26763	628	29136.7	628	5720.16	628	7170.72	628	7946.73	628	5917.79	628	12014.2	628	10323.7	628	3242.95	628	2153.8	628	32930.5	628	30485	628	8900.07	628	3906.72	628	18559.5	628	16926.7	628	7835.8	628	3976.35
629	19442.7	629	11016.9	629	24232.1	629	27908.1	629	5623.09	629	6092.34	629	9990.28	629	5702.26	629	11617	629	8933.03	629	2904.86	629	2233.5	629	30889.8	629	29774.6	629	7607.44	629	2534.14	629	13878.9	629	13166.4	629	8965.28	629	5213.35
630	18299.5	630	11031.9	630	20385	630	23958.3	630	5076.3	630	4964.64	630	10858	630	6371.37	630	11010.3	630	10104.7	630	3031.14	630	1861.06	630	33398.9	630	29517.5	630	8204.77	630	3345.05	630	15188	630	14637.8	630	7589.06	630	4847.57
631	16284	631	10470	631	19963.5	631	24265.2	631	4513.57	631	5191.72	631	11426.3	631	6167.57	631	9956.55	631	10934.2	631	3540.15	631	2319.57	631	28217.6	631	27641	631	9225	631	3915.22	631	14514.5	631	13113.1	631	7635.6	631	4207.61
632	17996.7	632	12911.9	632	18782.9	632	25459.6	632	3682.64	632	4497.49	632	13698.3	632	9581.96	632	11884.5	632	13221	632	4201.05	632	2656.31	632	27337.2	632	23631.8	632	11350.9	632	5418.98	632	13468.4	632	13640.3	632	7928.38	632	4054.13
633	17326.3	633	12303.6	633	18081.8	633	22583.8	633	3631.19	633	4294.44	633	14425.1	633	9860.95	633	13065.7	633	14559.4	633	4233.06	633	2913.16	633	24419.1	633	19708.5	633	16572.4	633	8734.27	633	15225.2	633	13326.3	633	9840.04	633	3681.48
634	18561.9	634	13449.6	634	18871.6	634	20478.4	634	2717.91	634	4680.54	634	14008.8	634	8748.03	634	10830.5	634	10836.1	634	4596.37	634	2590.24	634	25679.8	634	18207.2	634	18994.6	634	10256.9	634	14154.8	634	10891.6	634	11568.6	634	5516.9
635	16358.3	635	8231.16	635	19843.5	635	19523.8	635	1983.91	635	4706.52	635	13383.7	635	7908.09	635	8904.47	635	8146.1	635	4341.12	635	2487.96	635	26071.1	635	18257.4	635	23529.8	635	12880.3	635	15377.6	635	13802.5	635	11991	635	5678.9
636	17583.4	636	11222.1	636	18830.5	636	19443	636	2487.82	636	5785.01	636	16176.5	636	9943.23	636	7219.74	636	5987.41	636	4672.9	636	3123.78	636	27140	636	19195.1	636	26506.4	636	15070.1	636	14105.6	636	14817.9	636	12552.8	636	6474.23
637	17628.3	637	8882.62	637	21329.5	637	22934.6	637	5066.95	637	9065.47	637	15311	637	10752.2	637	5389.97	637	5550.06	637	4245.2	637	2751.25	637	23762.7	637	16498.9	637	27913.5	637	15719.7	637	11644.6	637	13510.1	637	12339.6	637	6676.38
638	17001	638	7258.68	638	23438.3	638	23957.3	638	6571.32	638	10522.1	638	13995.5	638	9253.48	638	5764.06	638	5912.54	638	4832.22	638	3106.79	638	22082.9	638	15704.1	638	27470.9	638	16036.9	638	10661.9	638	11634.4	638	13707.5	638	6925.95
639	10540.9	639	3535.01	639	21638.6	639	24879.5	639	9130.5	639	12298.4	639	13098.8	639	8704.61	639	7834.49	639	6833.54	639	4170.36	639	2607.49	639	25436.3	639	16529.7	639	26661.1	639	17758.2	639	11135.3	639	10345.4	639	12337.6	639	5209.01
640	12582.4	640	6054.48	640	19870.5	640	25302.3	640	10873.1	640	12251.1	640	13376.5	640	9121.25	640	8786.09	640	9045.01	640	3306.46	640	2995.5	640	27724.8	640	22796.2	640	25925.7	640	15815	640	11385.8	640	11814.6	640	8886.07	640	3166.77
641	11787	641	8172.6	641	16479.3	641	20044.8	641	11149.5	641	13560.1	641	15135.6	641	10254.9	641	10419.2	641	9848.26	641	2921.35	641	2655.52	641	25560.7	641	23565	641	18865.9	641	11723.3	641	12028.8	641	10051.7	641	9962.31	641	4500.39
642	10534	642	5859.5	642	15048.4	642	15844.6	642	11520.9	642	12134.3	642	14648	642	9883.07	642	7940.75	642	7594.03	642	2975.89	642	2998.89	642	24544.1	642	21056	642	18696	642	10547.1	642	14778.5	642	12201	642	8591.66	642	3654.26
643	7372.98	643	3263.76	643	10655.5	643	13486.2	643	11947.8	643	12552.7	643	14989.2	643	11964.8	643	8589.91	643	8502.74	643	3003.57	643	3025.63	643	22224	643	20624.4	643	17602.7	643	9839.57	643	17585	643	15093.3	643	8867.92	643	3448.06
644	9495.26	644	5573.31	644	8949.02	644	11090.1	644	11615.5	644	11708.7	644	13819.5	644	9896.01	644	10098.5	644	10034.5	644	3158.66	644	2913.02	644	23532.9	644	19590.1	644	16644.9	644	9049.56	644	17686.8	644	16680	644	8163.25	644	2311.92
645	10649.2	645	4917.66	645	6855.41	645	7296.8	645	10780	645	11825	645	12145.9	645	9459.54	645	11298.8	645	9154.01	645	2552.88	645	2527.47	645	22085.3	645	21330.5	645	16314.9	645	9219.77	645	18307.1	645	16133.6	645	9362.95	645	3268.12
646	8924	646	3425.65	646	6646.19	646	6675.99	646	10381.8	646	12404.7	646	11203.7	646	8778.52	646	10420.3	646	9049.29	646	2910.54	646	2313.89	646	19433.6	646	20104	646	14161.7	646	7171.36	646	19460.9	646	18372.1	646	10721.2	646	3624.38
647	9646.33	647	5374.21	647	7616.21	647	7165.76	647	11144	647	13527.3	647	11730.8	647	8180.68	647	8957.91	647	8646.62	647	2224.88	647	2037.21	647	18540.1	647	18806.2	647	14324.3	647	7126.05	647	26053	647	22841.5	647	13028.8	647	2812.68
648	6734.35	648	4166.33	648	9739.68	648	9537.6	648	7522.44	648	10024.9	648	12207.2	648	8831.7	648	7203.46	648	7752.48	648	2912.61	648	1836.35	648	16792.5	648	17380.7	648	15410	648	8784.36	648	24701.9	648	24029.8	648	14701.6	648	4957.64
649	6339.12	649	4866.26	649	12437.5	649	14932.8	649	5601.42	649	7923.9	649	11533.3	649	7178.29	649	7257.69	649	8218.75	649	3161.85	649	1715.9	649	15587.3	649	16888.9	649	16398.5	649	7878.52	649	21107.2	649	18943.1	649	16274.4	649	6836.73
650	6106.4	650	5965.95	650	12350.9	650	15708.1	650	4859.01	650	7076.75	650	12058	650	8622.16	650	7874.49	650	9279.08	650	2904.42	650	1991.33	650	14376.9	650	15342.2	650	17536.4	650	9529.1	650	19259.5	650	16616.7	650	15417.7	650	6739.66
651	4504.75	651	4966.2	651	14133	651	17482.4	651	5002.34	651	5659.13	651	12917.7	651	7368.9	651	9584.26	651	9749.92	651	2553.24	651	2334.68	651	16746.7	651	14167.1	651	17311.7	651	9569.62	651	24618.4	651	18481.8	651	15407.2	651	6452.89
652	5134.89	652	7112.93	652	15244	652	20758.1	652	6212.76	652	7237.32	652	12718.7	652	7961.33	652	9393.7	652	8894.14	652	2896.96	652	2617.35	652	25961.9	652	18607.4	652	12088.5	652	7662.61	652	19747.9	652	15532.7	652	13578.3	652	6387.44
653	3887.74	653	6355.28	653	15194.3	653	21391.5	653	6498.34	653	7091.39	653	11999.6	653	8145.02	653	9879.51	653	9102.55	653	3790.44	653	3770.61	653	21762.9	653	17907.1	653	8851.09	653	6233.01	653	19974.8	653	17460.4	653	11538.8	653	4689.57
654	4997.5	654	6936.15	654	14823.5	654	22283	654	8222.18	654	7242.34	654	11232.1	654	8124.05	654	8732.97	654	8693.58	654	4045.93	654	3565.11	654	22166.5	654	17443.9	654	8395.47	654	5686.06	654	22090.2	654	17924.7	654	11966.5	654	4993.1
655	4612.02	655	5585.48	655	13307	655	19122.1	655	8206.6	655	7390.29	655	10772.8	655	7810.2	655	9697.82	655	9344.92	655	4615.4	655	3834.94	655	17270.9	655	16756.4	655	7259.44	655	4831.28	655	21691.3	655	17159.3	655	11756.5	655	4589.99
656	8449.71	656	6429.45	656	13007	656	15548.6	656	12021.6	656	12965.8	656	11540.8	656	8519.4	656	10874.9	656	11523.1	656	4872.98	656	3722.07	656	24115.3	656	22299.9	656	9156.16	656	5861.13	656	19735	656	17671.2	656	13166.5	656	4997.82
657	8975.33	657	6961.12	657	10773.6	657	13959	657	10058.9	657	11234.6	657	10005	657	7233.48	657	11211.9	657	11079.6	657	5388.77	657	3621.56	657	28001.4	657	21939.4	657	8087.76	657	5622.72	657	24723.1	657	19597.1	657	12818.2	657	3737.76
658	13070.8	658	7392.88	658	10196.3	658	12681.4	658	9336.44	658	10290.5	658	11350.1	658	7777.36	658	12625.2	658	12395.9	658	4822.89	658	3094.09	658	27727.9	658	22162.8	658	8614.94	658	4524.14	658	24340.7	658	20076.6	658	13789	658	7412.72
659	15554.5	659	11010	659	10534.4	659	13613.9	659	7111.76	659	8347.35	659	10458.4	659	7272.15	659	13565.2	659	13547.3	659	4990.75	659	3361.77	659	27751.7	659	20851.7	659	7605.37	659	5334.18	659	23876.5	659	19304.2	659	15297	659	8588.56
660	14962.8	660	8272.26	660	11378.8	660	14561.1	660	6537.63	660	7753.93	660	9709.48	660	6594.63	660	14142	660	13880.9	660	5068.4	660	3434.51	660	25163.3	660	18962.3	660	8349.54	660	5326.86	660	20250.1	660	17230.2	660	16088.3	660	8754.26
661	13974.7	661	8364.18	661	17166.6	661	21462.2	661	8461	661	8109.4	661	8745.78	661	6369.32	661	13355.8	661	14123.1	661	4629.77	661	3241.93	661	22162.5	661	16494.1	661	8776.67	661	5044.49	661	19331.9	661	16577.7	661	16428.1	661	8211.47
662	14889.9	662	12073.4	662	16655.5	662	19782.3	662	9770.3	662	9828.72	662	10215.6	662	8413.92	662	12570.1	662	13937.4	662	4625.77	662	2564.8	662	19944	662	16188.2	662	8292.52	662	4320.05	662	17919.6	662	14252.5	662	13148.9	662	6351.45
663	12665.7	663	13077.5	663	17509.3	663	26527.8	663	10542.1	663	12064.8	663	12128.2	663	7768.08	663	12095.9	663	14021.6	663	4254.78	663	2124.37	663	21455.9	663	15164.2	663	10727.2	663	4832.36	663	17537.6	663	13233.4	663	12204.3	663	6496.59
664	12992.3	664	12957.6	664	15593.2	664	21257.8	664	10006.3	664	12877.3	664	12474.8	664	8576	664	11249.4	664	11798.7	664	4052.93	664	2138.31	664	22522.7	664	15263.4	664	9877.99	664	5066.63	664	17081.7	664	14121.9	664	13212.5	664	7167.22
665	14447.1	665	11624.8	665	9991.91	665	17187.8	665	7124.81	665	8840.79	665	12195.1	665	9685.75	665	10804.8	665	9093.92	665	4886.22	665	2388.67	665	23227.8	665	15976.5	665	10234.3	665	4807.07	665	14720.9	665	12837.5	665	12049.8	665	7072.08
666	20212.6	666	12279.5	666	11042.5	666	16126	666	4122.38	666	5300.24	666	13154.9	666	8580.9	666	10933.8	666	9781.52	666	4820.23	666	2273	666	21326.8	666	14254.6	666	11108.9	666	6587.43	666	15266	666	10912.3	666	11686.5	666	6657.01
667	21252.6	667	11190.4	667	10994.9	667	14906.3	667	3360.17	667	3078.38	667	13667.2	667	8414.69	667	11289.7	667	9490.91	667	4128.17	667	1535.94	667	19463.2	667	10441.8	667	9447.76	667	4813.1	667	13821.3	667	13490.1	667	13287.5	667	5352.8
668	24379.3	668	11603.3	668	9133.78	668	12614.1	668	3651	668	4400.45	668	16917.1	668	10452.8	668	11590.4	668	10013.4	668	4097.86	668	1496.87	668	21072	668	11615.7	668	12058.8	668	4038.37	668	13466.2	668	13358.7	668	13157.6	668	4253.03
669	24739.7	669	16024.4	669	9237.69	669	13074.5	669	4038.55	669	5259.96	669	15452.5	669	9526.54	669	11054.4	669	8594.85	669	2720.53	669	878.596	669	17884.5	669	9951.69	669	12797	669	5531.22	669	10884.1	669	11478.6	669	14289.3	669	4833.08
670	23902.8	670	16852.3	670	12320.6	670	16124.3	670	1011.22	670	1339.7	670	15758.9	670	9147.55	670	9291.28	670	6687.15	670	2745.33	670	1266.89	670	17813.7	670	11184.9	670	12323.4	670	5075.35	670	11605.6	670	9332.17	670	16864.4	670	6921.71
671	22609.3	671	16043.6	671	9645.66	671	10602.2	671	2625.36	671	2447.88	671	15067.9	671	8501.07	671	9019.4	671	6505.91	671	3778.74	671	1883.77	671	12345.8	671	6878.01	671	12764.7	671	7110.3	671	10503.9	671	8810.04	671	15852.2	671	6165.3
672	22402.2	672	13917.3	672	9707.43	672	10445.6	672	3131.16	672	3334.2	672	17010.9	672	10409.9	672	9198.27	672	6585.16	672	3565.68	672	1971.5	672	8534.76	672	3762.14	672	10598.8	672	5486.01	672	9568.43	672	7791.67	672	12529.3	672	5122.71
673	21449	673	13741.8	673	10104.6	673	9315.81	673	5160.93	673	6284.12	673	17987.8	673	12712.8	673	7300.33	673	6144.06	673	3413.14	673	2297.04	673	7732.81	673	2204.03	673	10463.4	673	6466.48	673	10488	673	8859.89	673	11811.5	673	5069.7
674	18876	674	11944.1	674	8873.79	674	8236.67	674	6861.53	674	9399.7	674	16211.6	674	12021.8	674	7308.74	674	6129.59	674	4175.56	674	2800.74	674	4434.56	674	3069.97	674	12727.7	674	7571.48	674	12980.3	674	12002.4	674	10060.8	674	4200.81
675	18696.5	675	12339.5	675	8080.47	675	7245.22	675	8241.61	675	10816.1	675	16434.7	675	12458.6	675	6564.83	675	5203.37	675	4227.05	675	2524.14	675	3736.8	675	2974.42	675	10240.4	675	6033.71	675	12909	675	9568.74	675	9786.15	675	4078.3
676	19757.8	676	14734.3	676	7069.65	676	5500.91	676	9899.88	676	11670.1	676	15708.9	676	12772.1	676	6350.69	676	5902.64	676	3176.94	676	1351.53	676	5347.19	676	4287.51	676	7254.94	676	3633.39	676	10953.6	676	8991.68	676	9645.76	676	3281.45
677	19682.7	677	12710.2	677	9631.3	677	11388.2	677	11726.9	677	14067.3	677	14437.7	677	12476.5	677	8438.51	677	8055.65	677	3090.19	677	1604.66	677	8646.93	677	6118.77	677	10919.5	677	4974.16	677	11931.2	677	9392.65	677	8773.93	677	3117.92
678	19233.4	678	15150.2	678	13142.3	678	15981.8	678	11206.5	678	13767.9	678	13148.8	678	13085	678	6639.07	678	6250.81	678	2238.29	678	981.749	678	8801.19	678	6012.64	678	9521.16	678	4984.73	678	11047.6	678	9375.49	678	8112.28	678	3093.16
679	16442	679	14630	679	12878.4	679	16559.3	679	10949.3	679	13721.5	679	12244.9	679	11595	679	6046.64	679	5599.12	679	1879.69	679	1137.36	679	10459.7	679	4911.14	679	7071.51	679	3712.5	679	10024.1	679	12218.3	679	9150.99	679	3872.06
680	16141.5	680	13935.7	680	10826.6	680	13073.6	680	10220.9	680	10686	680	9454.56	680	10794.5	680	7855.05	680	7822.47	680	1761.34	680	747.812	680	8655.96	680	6417.6	680	5682.68	680	4439.25	680	9885.13	680	10582.5	680	9195.17	680	3902.58
681	16079.5	681	14828.1	681	12804.1	681	15717.2	681	8126.13	681	8638.83	681	9880.14	681	8863.98	681	7622.28	681	7155.7	681	1871.31	681	817.876	681	8026.57	681	5086.68	681	10509.4	681	6477.65	681	7238.56	681	9681.74	681	7295.3	681	3249.58
682	15729.6	682	14154.8	682	13860.1	682	22193.9	682	6336.55	682	7540.5	682	7655.14	682	7518.9	682	6897.81	682	6971.73	682	2248.43	682	1447.33	682	9487.19	682	5285.43	682	12182	682	7813.34	682	8203.85	682	11041	682	9113.45	682	3719.26
683	15437.8	683	14249.3	683	13897.1	683	22836.6	683	5268.34	683	5171.78	683	7153.41	683	6848.63	683	6017.91	683	6483.02	683	2226.41	683	1808.68	683	7176.55	683	4682.51	683	13101.4	683	8882.53	683	8603.41	683	10471.7	683	7110.5	683	1628.17
684	16181	684	13393.2	684	13359.4	684	19695.7	684	3027.12	684	2387.12	684	6402.25	684	6638.96	684	5507.75	684	5526.34	684	2977.16	684	2229.91	684	6717.56	684	4721.12	684	13424.6	684	8446.52	684	7768.46	684	9545.11	684	11042.2	684	2450.29
685	15250.3	685	12960.3	685	13330.2	685	20837.6	685	2843.59	685	601.075	685	6199.03	685	7413.54	685	5797.96	685	5551.02	685	2762.52	685	1919.41	685	9856.95	685	6521.09	685	17426.1	685	9070.86	685	7555.83	685	10038.1	685	8107.44	685	1715.38
686	19322.1	686	15054.2	686	14219.7	686	20408.8	686	4684.08	686	3423.48	686	6907.07	686	8126.26	686	6627.78	686	7027.34	686	2687.39	686	2060.68	686	11689.4	686	5624.03	686	21466.1	686	10175.7	686	7492.36	686	10056	686	5946.56	686	1856.56
687	20023.9	687	17594.7	687	14668.3	687	24196.4	687	6926.23	687	4512.97	687	5838.57	687	7028.91	687	7226.79	687	7204.19	687	2920.45	687	1984.53	687	11648.1	687	5962.97	687	22783.3	687	11224.3	687	11143	687	9772.67	687	8569.75	687	2140.39
688	21074.6	688	15460.6	688	17063.8	688	22000.9	688	8705.83	688	7218.08	688	6906.61	688	7859.38	688	8524.08	688	8735.49	688	3170.19	688	1340.04	688	11045.9	688	6340.31	688	22375.4	688	9852.08	688	12137.9	688	11200.5	688	10865.2	688	4280.27
689	21077.1	689	11685.3	689	18964.9	689	22302.8	689	6399.88	689	5695.61	689	6335.27	689	5825.5	689	9264.01	689	9238.56	689	2103.02	689	847.934	689	11020.1	689	5219.66	689	20303.3	689	9064.09	689	12957.8	689	12165.9	689	9442.33	689	3671.6
690	13564.1	690	8891.24	690	20138.2	690	22831.3	690	3222.78	690	3647.46	690	6931.36	690	5537.06	690	9055.6	690	8142.65	690	2065.47	690	1289.5	690	12699.1	690	6256.43	690	19788.4	690	9155.23	690	16741.3	690	13432.9	690	9616.62	690	3937.85
691	11287.8	691	8576.92	691	19357	691	21912.1	691	2623.45	691	2797.06	691	7494.98	691	5084.12	691	9454.73	691	9238.48	691	1957.06	691	682.758	691	13070.9	691	8136.85	691	18337	691	8041.89	691	16890.4	691	16523.7	691	9337.26	691	4464.16
692	10810.7	692	7212.97	692	19359.3	692	21975.3	692	4077.17	692	4092.01	692	7868	692	5211.95	692	9019.55	692	8698.81	692	1759.38	692	671.573	692	13178.2	692	8402.54	692	17050.3	692	7719.98	692	15781.1	692	16345.2	692	7762.85	692	4414.22
693	10655.3	693	6879.67	693	20416.3	693	22448.4	693	2158.34	693	2453.12	693	8783.02	693	5710.9	693	8872.77	693	8307.5	693	1618.12	693	528.68	693	14838.8	693	11790.8	693	16151	693	7472.04	693	16981.4	693	16716.3	693	6285.52	693	2587.99
694	10990.1	694	7851.28	694	20173	694	25286.9	694	1995.73	694	1972.52	694	11560.9	694	5099.34	694	7882.27	694	7584.44	694	2157.21	694	1364.98	694	16110	694	13225.6	694	14086.9	694	7717.14	694	17116	694	15717.4	694	6788.27	694	2428.18
695	12677.6	695	9348.07	695	18925.8	695	23924.7	695	2406.16	695	2350.05	695	12575.6	695	7278.22	695	7788.39	695	7261.67	695	3037.08	695	2462.97	695	13056.9	695	8352.87	695	11513.9	695	6556.26	695	19124.6	695	16554.3	695	4474.43	695	2259.8
696	16754.5	696	13704.7	696	16057.4	696	21013.1	696	3323.03	696	4287.27	696	12377.1	696	9493.44	696	6690.04	696	7091.96	696	4292.76	696	3502.2	696	9143.42	696	7369.13	696	9748.33	696	5186.21	696	19992.7	696	16734.1	696	6098.56	696	2367.55
697	18453.3	697	13588.8	697	13285	697	20648.8	697	3942.16	697	5480.96	697	12565.9	697	9793.25	697	6531.19	697	8266.52	697	5454.06	697	4260.67	697	7026.32	697	3437.37	697	9109.98	697	4784.58	697	19427.6	697	14727.4	697	4533.45	697	1447.38
698	18601	698	13264.9	698	12336.2	698	20074.5	698	5683.87	698	9086.77	698	11672.3	698	11676.7	698	6990.78	698	9066.27	698	4196.92	698	4101.15	698	7007.47	698	4494.91	698	10399.3	698	5382.98	698	19399.2	698	14311.9	698	4064.6	698	2069.31
699	20170.7	699	16174.4	699	9709.18	699	15728.8	699	7665.7	699	10962.3	699	11451	699	9731.12	699	5761.57	699	8673.35	699	5850.94	699	4206.41	699	9850.15	699	7961.01	699	10603.2	699	6217.84	699	20477.7	699	14107.5	699	2538.34	699	592.105
700	21853.2	700	17562.4	700	9045.58	700	14326.6	700	9142.65	700	12753.9	700	12083.6	700	9696.99	700	5599.17	700	7145.56	700	5746.87	700	3768.89	700	10503.6	700	7651.31	700	11195.6	700	5657.2	700	19237.7	700	14338.6	700	1692.12	700	708.198
701	23188.4	701	18150.1	701	8238.44	701	14443	701	12100	701	15391.9	701	10782.8	701	7636.42	701	5728.88	701	6759.33	701	5626.6	701	3385.37	701	10608.1	701	8200.61	701	11549	701	6271.03	701	18540.5	701	13196	701	5251.19	701	1274.58
702	25240.7	702	18825.3	702	10038	702	14239.9	702	12442.6	702	15990.5	702	11893.6	702	8216.72	702	5483.62	702	6063.22	702	4875.4	702	2870.98	702	11516	702	11206	702	9303.59	702	5062.6	702	17833.7	702	13648.3	702	7377.23	702	1487.52
703	27385.3	703	21830.6	703	9682.05	703	14552	703	12309.3	703	15735.7	703	12379	703	9639	703	5063.4	703	4560.68	703	4523.52	703	2771.78	703	13781.4	703	13866.2	703	9453.46	703	5235.43	703	18989.9	703	12660.6	703	9559.1	703	2500.1
704	29167	704	26605.9	704	9182.02	704	16308.3	704	11464.6	704	13775.2	704	12028.7	704	7857.61	704	6187.85	704	6608.46	704	3792.09	704	2690.82	704	19036.3	704	17198.3	704	10364.3	704	4583.75	704	22019.9	704	15475.7	704	9906.69	704	3836.08
705	31532.1	705	29609.9	705	9974.33	705	15847.3	705	9510.38	705	11004	705	12237.6	705	7869.07	705	7334.09	705	6231.13	705	3485.87	705	2674.9	705	17449.6	705	15801.5	705	13467.7	705	6608.52	705	20046.2	705	14473.8	705	8860.47	705	3165.05
706	34170.5	706	34525.9	706	8570.95	706	9760.34	706	10629.5	706	12279.5	706	11610.1	706	7185.89	706	7245.17	706	6853.14	706	3338.68	706	2312.48	706	18121	706	15742.2	706	9602.64	706	4488.91	706	21396.7	706	15100	706	7908.83	706	3521.68
707	36544.7	707	34781.4	707	7007.33	707	7247.82	707	10103.6	707	11647.3	707	10505.5	707	6712.11	707	7782.81	707	7067.51	707	3164.45	707	2188.8	707	20075.2	707	16919.8	707	10141.9	707	5244.37	707	22504.6	707	17067	707	9665.18	707	4574.3
708	32885.4	708	30796.1	708	4531.5	708	5383.3	708	11039.9	708	14149.4	708	10069.1	708	5686.97	708	7462.42	708	7170.14	708	3165.68	708	2373.44	708	21244.4	708	17475.3	708	10139	708	5863.9	708	22457.5	708	17346.2	708	9541.72	708	2275.06
709	31902	709	28830.2	709	10306.6	709	12733.6	709	11373.6	709	15786.3	709	9931.12	709	6107.85	709	7687.08	709	6858.15	709	3712.13	709	2784.54	709	22255.8	709	19678.2	709	10076.2	709	6033.09	709	22119	709	19871.9	709	11691.8	709	5594.42
710	29921	710	27530.1	710	12329.3	710	18654.2	710	13279.7	710	18411.7	710	9647.31	710	5212.17	710	8733.01	710	7501.69	710	3577.28	710	2719.84	710	23087.5	710	22155.9	710	11608.9	710	7258.02	710	22948.6	710	18619.7	710	10068	710	2914.37
711	26357	711	21207.4	711	10890.1	711	15541.4	711	12805.1	711	17245.2	711	8907.74	711	4769.23	711	9724.09	711	8462.49	711	3409.17	711	2526.41	711	23702.3	711	22732.7	711	12298.7	711	7079.15	711	24281.8	711	18344.6	711	9271.18	711	3210.89
712	21997.3	712	18600.6	712	11083.1	712	15406.5	712	12643.6	712	14277.3	712	9603.77	712	3514.74	712	11140.1	712	8725.27	712	3813.8	712	2743.1	712	22067.5	712	21372.3	712	13086.1	712	8673.98	712	29283.7	712	22084.1	712	8028.13	712	3388.95
713	24167.9	713	20584.9	713	9729.9	713	12697.1	713	11558	713	13085.3	713	9093.52	713	3961.72	713	11229.7	713	9679.07	713	3845.74	713	3083.87	713	23909.8	713	23452.9	713	16518.9	713	10229.7	713	32786.2	713	25409.5	713	11671.2	713	4578.56
714	23822.6	714	18664.6	714	11332.3	714	14912.8	714	9421.16	714	11176.2	714	8523.44	714	2776.93	714	10939.9	714	9041.52	714	3831.03	714	3091.14	714	25048.6	714	25347.2	714	14245.4	714	9154.14	714	33934.9	714	25078	714	12653.9	714	4745.35
715	25825.6	715	22448.1	715	12528.7	715	14694.6	715	8074.76	715	10412.4	715	8595.24	715	3867.04	715	11195.5	715	10608.8	715	4284.88	715	2718.26	715	26397.8	715	23425.9	715	16535.3	715	10018.3	715	33494.7	715	23988	715	13776.4	715	4571.25
716	24274.2	716	22545	716	11952.3	716	12062.3	716	5848.22	716	7631.9	716	8651.04	716	4257.68	716	9895.15	716	8960.56	716	2927.76	716	1820.01	716	25549	716	25818.2	716	19203	716	11718	716	33450.6	716	24503	716	12062.4	716	3248.26
717	29044	717	26505	717	11114.8	717	10482.4	717	4276.1	717	6323.84	717	9736.67	717	4162.74	717	9478.81	717	8216.21	717	2123.08	717	1484.1	717	24898.1	717	25465.9	717	17099.4	717	10588.9	717	32912.3	717	25012.8	717	12547.1	717	4703.21
718	25931.7	718	25808.1	718	11487.7	718	10081.3	718	5969.93	718	7049.34	718	12940.4	718	6057.15	718	9151.61	718	9378.46	718	1790.04	718	1143.23	718	22151.2	718	25067.5	718	18494.4	718	11114	718	33991.7	718	25196.5	718	11445	718	3510.06
719	28585.9	719	27298	719	13515	719	13652.1	719	5596.37	719	6730.41	719	13345.3	719	7971.38	719	9646.99	719	8575.03	719	1834.02	719	1526.15	719	24948.3	719	26875	719	19084.1	719	12747.7	719	37156.1	719	27810.5	719	10260.3	719	2479.2
720	24462.3	720	22466.5	720	12377.4	720	12981.9	720	7308.26	720	6941.77	720	12876.4	720	6751.21	720	8213.18	720	7677.31	720	993.727	720	1226.31	720	24607	720	26579.7	720	18630.8	720	12296.9	720	38123.5	720	28102.7	720	7380.1	720	1506.66
721	23645.2	721	23236.5	721	11607	721	11779	721	10506.7	721	10412.8	721	12337.3	721	6846.68	721	6321.66	721	5701.46	721	468.151	721	720.671	721	22514.7	721	23437.6	721	21703.2	721	14821.6	721	36985.2	721	29876	721	9801.26	721	3157.44
722	22236.8	722	22715.5	722	12345.7	722	7685.47	722	10539.4	722	10603.6	722	12152.6	722	7300.64	722	5412.35	722	5253.6	722	230.284	722	544.132	722	24797.5	722	27437.8	722	20393.4	722	13243.6	722	33308	722	28881.6	722	13795.3	722	7181.69
723	27657.4	723	24769.3	723	12029.4	723	9476.26	723	9794.36	723	10246	723	11677.4	723	7763.03	723	5861.8	723	5208.2	723	278.996	723	653.688	723	25743.3	723	27884.7	723	17147.4	723	12334.2	723	33897.1	723	28704.3	723	13374.2	723	6204.15
724	25247.5	724	23941.6	724	10281.6	724	10113.2	724	12836.8	724	12474.4	724	11995.1	724	8903.95	724	7613.12	724	7771.92	724	533.495	724	632.794	724	26755.8	724	25732.2	724	20575.6	724	14560.2	724	31261.9	724	25546.5	724	12706.2	724	5733.35
725	28437.4	725	22321.6	725	11596.2	725	11203.9	725	12071	725	11669.3	725	11755.8	725	8378	725	7914.22	725	8503.26	725	1790.67	725	1607.01	725	26697.5	725	24016	725	22640.5	725	14431	725	23869	725	15942.4	725	11047.6	725	4659.2
726	26519.1	726	21896.9	726	12952.5	726	13222.8	726	12124	726	11861.2	726	11437.5	726	7861.53	726	8789.04	726	9864.43	726	2510.47	726	2161.54	726	27510.2	726	24785.3	726	21194.5	726	14505.4	726	18738.1	726	12114.4	726	10670.9	726	3629.76
727	23090.2	727	18596.2	727	10108.9	727	11464.4	727	11313.7	727	10510.5	727	12041.3	727	8275.56	727	10991.6	727	11493.7	727	1717.33	727	1266.64	727	27027.1	727	25108.3	727	22472.9	727	14700.7	727	17825.7	727	10092	727	10549.5	727	2993.28
728	21039.4	728	17349.5	728	11214.7	728	12129.9	728	12357.3	728	12458	728	12133.8	728	10449.4	728	11931.3	728	11764.9	728	1994.2	728	1558.28	728	28104.1	728	25747.6	728	25658	728	15667.8	728	8066.72	728	5227.28	728	7448.21	728	1819.22
729	20540.7	729	15755.9	729	10454.3	729	10175	729	11847.7	729	11133.6	729	11446.1	729	9719.21	729	11119	729	10849.8	729	2488.22	729	1411.24	729	26170.7	729	25033	729	25186.6	729	14651.9	729	4271.24	729	5602.08	729	6431.47	729	2519.68
730	22990	730	21634.2	730	11841.4	730	11824	730	13790.5	730	13278.6	730	11648.4	730	9686.37	730	12361.7	730	11657.6	730	2981.01	730	1326.56	730	28119.2	730	28854.1	730	24240.6	730	13701.1	730	3720.21	730	4003.29	730	5717.88	730	1465.64
731	21546.9	731	20831.4	731	12576.4	731	15893	731	13462.1	731	13254.6	731	10813.3	731	8561.67	731	11527.9	731	10938.9	731	3729.7	731	2022.65	731	28340.3	731	27668.1	731	22911.6	731	13092.7	731	2743.44	731	3982.88	731	7134.54	731	716.147
732	19337.3	732	19187.7	732	13774.5	732	17901.9	732	12601.1	732	10858.9	732	12201.7	732	9724.52	732	10163.4	732	9533.8	732	3793.58	732	2491.2	732	25220.6	732	24171.6	732	21226.1	732	12005	732	4143.65	732	6516.28	732	8550.29	732	1388.94
733	13418.5	733	13416.9	733	15185.4	733	19274.9	733	8353	733	6687.38	733	11357.9	733	9000.99	733	9196.96	733	8581.56	733	4384.82	733	2714.35	733	21407.2	733	19267.5	733	21385.5	733	11697.7	733	2758.16	733	4916.02	733	6632.95	733	1833.82
734	14109.4	734	16078.1	734	14431.1	734	16100.3	734	6341.8	734	5058.23	734	12056.7	734	9545.3	734	8554.31	734	7397.65	734	4735.57	734	2996.05	734	24730.6	734	21801.1	734	20406.8	734	11735.7	734	5942.32	734	9200.22	734	5187.24	734	1454.03
735	12013.3	735	15356.4	735	13283.4	735	12908.5	735	6109.93	735	5847.35	735	13271.2	735	10992.2	735	8282.47	735	7940.37	735	4686.95	735	3484.67	735	24616.7	735	23999	735	19661.2	735	11143.6	735	9562.22	735	12335.8	735	5303.39	735	1634.18
736	8899.57	736	12739.7	736	11317	736	10536.3	736	6137.91	736	7263.48	736	12059.9	736	9861.46	736	8645.89	736	7900.16	736	4435.82	736	3431.95	736	22216.1	736	20395.7	736	19330.2	736	11753.2	736	9875.34	736	10692.7	736	8195.84	736	3026.42
737	6225.09	737	7860.5	737	8765.36	737	11897.8	737	4609.79	737	5292.83	737	10329.6	737	8218.37	737	8659.11	737	7256.59	737	3605.43	737	2049.46	737	24493.4	737	23548.1	737	19626.7	737	12187	737	9816.5	737	10088.6	737	8233.11	737	3372.05
738	7173.56	738	12182.2	738	6978.44	738	7683.17	738	5516.91	738	5398.43	738	10750.7	738	10044	738	9908.93	738	8681.06	738	4076.05	738	2058.01	738	23079.3	738	27505.5	738	21805.7	738	13371.2	738	9373.01	738	10265.1	738	6890.27	738	3617.41
739	3997.91	739	6242.5	739	2576.82	739	4595.9	739	6200.53	739	5328.09	739	11888	739	11012.9	739	10057.2	739	9912.39	739	5208.47	739	3021.58	739	19387.5	739	25320.7	739	22632	739	13675.1	739	9166.42	739	8911.45	739	11148.2	739	7124.34
740	6394.22	740	6606.33	740	3431.44	740	6591.79	740	4044.11	740	2839.83	740	10939.5	740	10181.6	740	9598.77	740	9819.56	740	3981.3	740	2637.19	740	19213.2	740	20490	740	22351	740	13097.9	740	10021.2	740	7526.17	740	16572.8	740	8546.83
741	5116.05	741	5497.32	741	2377.12	741	5605.95	741	3648.6	741	2879.87	741	11317.3	741	11232.9	741	8810.87	741	8976.65	741	4955.6	741	3031.46	741	19353.4	741	23189.2	741	22716.7	741	13103.3	741	8999.4	741	8707.17	741	13126.2	741	7185.53
742	4235.95	742	3032.07	742	1518.18	742	3143.74	742	5000.28	742	4414.94	742	9580.5	742	9982.48	742	10302.4	742	10052	742	3521.86	742	1776.2	742	22081.3	742	20871.4	742	19221.5	742	11813.3	742	8801.76	742	7631.69	742	12384.7	742	5195.23
743	4251.13	743	4733.28	743	2166.22	743	4196.63	743	7534.39	743	7432.29	743	12347.6	743	9888.97	743	10304.2	743	9811.73	743	4106.47	743	2400.17	743	22524.6	743	20802	743	17883	743	10498.2	743	8125.57	743	9017.78	743	12407.9	743	7033.73
744	4728.46	744	4951.13	744	3832.77	744	6885.1	744	10419.8	744	11146.5	744	13672.7	744	11940.1	744	10909.7	744	11611.3	744	3616.4	744	1963.7	744	24358.5	744	21741.3	744	16837.4	744	9108.53	744	9692.72	744	6190.02	744	11035.2	744	5043.51
745	8932.47	745	10632.3	745	2220.4	745	4578.38	745	9980.19	745	10917	745	13618.8	745	12599.2	745	11137.3	745	12464.8	745	2804.62	745	1548.45	745	20977.7	745	19565.7	745	15274.1	745	7678.83	745	9419.06	745	4488.63	745	10404.6	745	5921.85
746	8466.06	746	9417.34	746	2765.19	746	8114.1	746	10253.4	746	12131.1	746	13530.2	746	13008.4	746	10458.9	746	12447.7	746	3497.85	746	1460.25	746	18177	746	15920	746	12120.7	746	5796.94	746	10752.8	746	5974.38	746	10619.3	746	6050.32
747	11209.9	747	12401.6	747	5413.69	747	10539	747	11433	747	16734.1	747	12650.9	747	10576.8	747	8923.38	747	9750.4	747	3051.54	747	1314.66	747	17092.6	747	14072.7	747	12433.5	747	6368.46	747	11582.7	747	7288.01	747	9427.69	747	4735.35
748	11050.4	748	8317.58	748	9430.42	748	13547.9	748	11999	748	15450.3	748	11320.7	748	9589.44	748	8098.46	748	8998.77	748	4285.29	748	1969.48	748	15662	748	13259.4	748	10982.6	748	6150.63	748	12560.9	748	8997.21	748	10107.4	748	4867.37
749	13906.4	749	13143.5	749	7901.39	749	6731.34	749	11742.9	749	17027.6	749	10514.9	749	9055.01	749	5305.52	749	6047.36	749	3718.74	749	3038.07	749	13987.4	749	11686.3	749	10885.4	749	6011.63	749	16498.8	749	11512.3	749	9742.26	749	5171.6
750	22613.7	750	26040.5	750	9868.65	750	10200	750	9992.28	750	15545.1	750	10902.9	750	7886.69	750	5594.9	750	5309.83	750	2592.86	750	1556.77	750	14179.2	750	10767.9	750	12644.1	750	7037.53	750	17510.2	750	12592.5	750	6676.29	750	3431.52
751	23958.6	751	26423.3	751	11172.2	751	7840.68	751	11033.9	751	15311.2	751	10575.6	751	6783.67	751	5572.64	751	5336.2	751	3592.55	751	2594.53	751	13032.9	751	10494	751	13933.7	751	7308.87	751	17750.1	751	13931.2	751	8892.05	751	6510.34
752	21941.2	752	21374.9	752	11462.8	752	8327.7	752	11714.9	752	13525.8	752	11069.3	752	6274.01	752	5430.25	752	4707.48	752	2976.35	752	1849.79	752	12437.3	752	10173	752	14844.5	752	7617.29	752	16288.8	752	12968.6	752	6514.1	752	4994.95
753	21906.6	753	20906.4	753	13914.4	753	11249.2	753	11119.1	753	13433.1	753	10862.6	753	6288.69	753	6240.11	753	5447.17	753	3373.19	753	1956.87	753	12138.7	753	9458.15	753	16343.9	753	8179.13	753	15370.7	753	12491.5	753	6611.34	753	5145.16
754	23606.3	754	23615.8	754	16288.2	754	13719.1	754	12373.2	754	15354.1	754	9800.36	754	5261.99	754	7735.16	754	6095.24	754	3312.56	754	1961.76	754	13560.8	754	9697.96	754	15122.7	754	7505.98	754	17114.7	754	16494.7	754	13575.4	754	7757.39
755	22211.8	755	20665.6	755	16735.5	755	15543.4	755	10261.1	755	13179.2	755	10490.3	755	5872.14	755	6244.29	755	5934.1	755	3158.09	755	1893.98	755	13473	755	11770.3	755	16524.4	755	8862.24	755	15171.8	755	13413.5	755	15911.5	755	7364.38
756	21100.6	756	19421.6	756	18538	756	16790.3	756	10073	756	12803	756	9063.16	756	6908.22	756	6023.95	756	5693.39	756	2583.22	756	934.409	756	16611.5	756	13661.5	756	18617.6	756	9212.91	756	19722.4	756	17134.6	756	13495	756	6062.11
757	17101.3	757	20385.8	757	18083.1	757	15892.7	757	8145.1	757	9476.38	757	9878.83	757	6250.2	757	7276.96	757	6603.68	757	2409.23	757	1732.56	757	18094	757	16399.7	757	16711.6	757	8606.07	757	17139	757	14434.4	757	14600.9	757	6577.35
758	14579.7	758	19813.7	758	17691.2	758	15722.1	758	7949.68	758	10437.5	758	10991.1	758	6605.68	758	9403.17	758	9049.78	758	2720.42	758	1385.23	758	19656.4	758	18310.7	758	16282.7	758	9443.42	758	15827.6	758	14764.3	758	14291.3	758	5762.25
759	12921.2	759	17370.5	759	18151.3	759	15652.7	759	7716.79	759	8889.72	759	11233.3	759	7170.8	759	9003.85	759	7550.4	759	2173.97	759	1610.11	759	19383.1	759	18672.8	759	17211.9	759	9932.75	759	16802.1	759	13394	759	13701.2	759	6780.6
760	12467.6	760	14612.1	760	15924	760	13743.6	760	7420.65	760	7455.62	760	11835.5	760	7637.89	760	9633.06	760	8344.39	760	1611.1	760	1310.96	760	19857.2	760	18360	760	18113.9	760	10345.9	760	15174.3	760	13565.3	760	12245.7	760	5576.25
761	17716	761	21588.5	761	14470.6	761	11762.7	761	4599.57	761	4448.81	761	12800.8	761	8392.41	761	9195.34	761	8497.33	761	1805.39	761	1415.63	761	21756.4	761	21563.5	761	18624.5	761	9765.17	761	14841.8	761	13244.7	761	11018.4	761	5701.02
762	15112.4	762	13085.3	762	14758.5	762	11058.8	762	6812.92	762	7244.41	762	13977.3	762	9437.01	762	9322.23	762	9700.05	762	2446.64	762	1021.21	762	22303.9	762	20859.1	762	18508.8	762	10301.5	762	18927.1	762	14297.6	762	10197.3	762	4830.3
763	14472.2	763	14465.3	763	14190.2	763	11674.7	763	7543.87	763	6242.37	763	14533.5	763	10924.1	763	10324.6	763	10960.6	763	3505.37	763	1784.65	763	22466.3	763	20018.3	763	17715.3	763	9827.09	763	18719.2	763	13830.5	763	10594	763	4263.61
764	16152.9	764	16114.9	764	15089.5	764	14272.5	764	5972.3	764	5629.14	764	14678.6	764	11216.5	764	10749.9	764	10423.7	764	3398.72	764	1956.05	764	21491.7	764	19680.1	764	18528.1	764	10037.9	764	16285.1	764	13432.1	764	8981.54	764	4742.44
765	17304.5	765	15440.8	765	14093.8	765	12492.5	765	7784.42	765	7924.51	765	13928.9	765	10151.1	765	10855.3	765	10798.2	765	3390.42	765	1999.46	765	22521.9	765	18091.2	765	17088.3	765	9741	765	12261.5	765	11128.1	765	8379.91	765	4557.09
766	18594.2	766	15372.2	766	14132.7	766	15117	766	5752.54	766	5795.93	766	13268.4	766	9924.42	766	12712.9	766	12284.1	766	3824.94	766	2330.54	766	21499.2	766	14382.8	766	14856.7	766	8620.82	766	12510	766	12101.2	766	9699.15	766	3817.65
767	16871.4	767	12766.2	767	14094.3	767	12573.9	767	6729.12	767	6969.39	767	11963.9	767	9315.13	767	14248.5	767	11661.1	767	4172.34	767	2838.37	767	21588.2	767	15592.8	767	14143.8	767	8198.92	767	16799.8	767	17359.2	767	10146.9	767	4526.89
768	16676.4	768	13830.2	768	14903.4	768	13608.8	768	6633.51	768	7533.73	768	11833	768	8850.83	768	15043.6	768	12988.3	768	5519.6	768	3484.82	768	25727.8	768	18423.7	768	13673.4	768	7148.47	768	23290.3	768	20241.7	768	8545.98	768	3480.47
769	17715.3	769	18693.4	769	17354.5	769	13483.2	769	6738.17	769	9296.33	769	9686.82	769	6156.48	769	14214.3	769	11748.5	769	6854.19	769	4335.47	769	27924.5	769	19774.8	769	13096.7	769	6932.88	769	24206.8	769	21106.7	769	8751.2	769	3349.01
770	18791.3	770	20196.1	770	16306.2	770	13184.2	770	6463.85	770	8183.05	770	8556.92	770	5636.86	770	12748.4	770	9826.33	770	7474.76	770	4389.1	770	28755.7	770	20931.7	770	12380	770	6785.5	770	23937.8	770	20150.6	770	5540.52	770	3703.07
771	21575.2	771	24492.5	771	18937.1	771	20355.6	771	5612.71	771	8711.95	771	6818.51	771	3619	771	10333.1	771	9268.51	771	6463.18	771	3746.34	771	25991.5	771	17338.8	771	12980.4	771	6993.9	771	21909.5	771	16382.6	771	6673.15	771	4450.24
772	21014.6	772	24334	772	20551.8	772	21098.8	772	3375.37	772	8491.73	772	6899.23	772	2895.68	772	10657	772	8570.31	772	5135.32	772	2533.92	772	24351.1	772	14113.6	772	13095.6	772	6952.26	772	16356.8	772	11407.7	772	6775.99	772	3561.69
773	21474.9	773	25221.6	773	18293.7	773	21338.1	773	3167.36	773	7239.81	773	5413.44	773	3141.61	773	8412.55	773	7037.09	773	4974.83	773	2553.39	773	19440.1	773	10895.2	773	12774.9	773	6955.17	773	14144.7	773	10522.7	773	6653.4	773	3630.47
774	21276.3	774	26931.4	774	14385.9	774	15199.6	774	3743.21	774	8176.92	774	6184.32	774	2634.26	774	6902.41	774	6398.52	774	4152.48	774	1848.35	774	17023.1	774	12870.3	774	13943	774	7744.91	774	15287.6	774	11118.5	774	7549.9	774	3974.49
775	22442.2	775	27469	775	16482.3	775	18873.8	775	4114.53	775	7518.54	775	7100.2	775	4353.26	775	4544.89	775	3578.92	775	3836.1	775	1673.1	775	16868.5	775	13595.3	775	14480.9	775	7675.1	775	12625.7	775	8807.13	775	9029.9	775	4294.3
776	23195.6	776	28022.8	776	10696.6	776	11172.1	776	7545.52	776	11887.8	776	9244.82	776	5403.31	776	3782.88	776	3152.21	776	3754.52	776	1660.88	776	18014	776	15618.2	776	15830.7	776	9348.52	776	10996.1	776	7054.54	776	11060.8	776	5107.16
777	23599.9	777	24766.8	777	9144.64	777	8954.76	777	8211.48	777	12475.1	777	8588.22	777	4668.79	777	3923.38	777	3629.12	777	2968.3	777	1905.99	777	19652.4	777	16562.2	777	15548.1	777	7940.25	777	12501.6	777	9695.86	777	11277.2	777	4975.35
778	24553.1	778	22451.6	778	10472.7	778	6864.64	778	12884.7	778	16920.4	778	7683.56	778	4256.1	778	4062.95	778	3103.16	778	2781.14	778	2161.37	778	15253.5	778	8486.06	778	14627.3	778	7541.6	778	13787.2	778	11904.7	778	13011.2	778	6008.81
779	21778.6	779	17819.9	779	9162.3	779	6411.42	779	12338.4	779	16398.9	779	6350.44	779	4449.41	779	3629.79	779	2657.65	779	2467.2	779	1231.19	779	15712.5	779	10747.1	779	14642.6	779	7423.22	779	13790.1	779	11394.2	779	12599.8	779	7518.36
780	24059.4	780	22309.9	780	11373.5	780	12188.4	780	15030.5	780	20741.4	780	3348.48	780	3404.81	780	3748.89	780	3724.49	780	3127.79	780	2397.32	780	15145.5	780	7857.72	780	15403.1	780	8138.91	780	14019.2	780	10316.9	780	12158.2	780	6472.69
781	25041.1	781	26531	781	12846.3	781	12125.5	781	17359.4	781	21738.2	781	917.771	781	1526.56	781	4156.86	781	3213.54	781	2276.48	781	1413.41	781	13052.7	781	8674.85	781	15495.6	781	7790.24	781	19695.8	781	13181.5	781	12497.7	781	7986.24
782	27548.1	782	31262.4	782	10967.1	782	9110.47	782	17135.7	782	22916.2	782	1905.39	782	1963.87	782	5321.37	782	3756.43	782	2140.76	782	1554.13	782	11739.6	782	7418.99	782	14884.4	782	7833.5	782	17714.1	782	12619.1	782	12711.4	782	6424.77
783	26604.3	783	31467.2	783	11989.8	783	7401.27	783	16614.8	783	23759.1	783	1017.95	783	787.456	783	6220.56	783	5778.02	783	2582.11	783	1586.65	783	10115.9	783	5901.92	783	15564.4	783	7353.29	783	19923.1	783	12663.7	783	15749.4	783	7435.43
784	26159.7	784	30346	784	12055.5	784	8982.68	784	17509.6	784	24971.7	784	1540.11	784	1117.17	784	6401.02	784	6203.08	784	2448.88	784	1328.58	784	8452.11	784	3744.98	784	15302.5	784	6492.38	784	20936.5	784	16018.7	784	15296.5	784	8117.08
785	22029.4	785	26917.6	785	10579.6	785	10176.5	785	17709.8	785	24331.1	785	3133.7	785	1719.38	785	7613.27	785	8520.14	785	2157.61	785	1534.67	785	7177.03	785	6093.15	785	15291.2	785	7821.42	785	20232.9	785	15051	785	20284.3	785	9246.37
786	21571.4	786	26181.1	786	11700.2	786	14800.4	786	17043.7	786	24627.4	786	4604.23	786	1358.44	786	7389.13	786	9478.07	786	2129.47	786	1328.52	786	4943.2	786	4683.85	786	15008.9	786	7978.39	786	17096.6	786	12422.3	786	20516.6	786	10018.2
787	20111	787	24580.7	787	9058.4	787	10588.2	787	15789	787	21589.4	787	4744.36	787	2274.49	787	7040.26	787	9137.95	787	2173.9	787	714.569	787	5466.21	787	3555.24	787	14463.9	787	7482.32	787	17012.9	787	13698.6	787	21456.5	787	9883.8
788	20100.9	788	23065.1	788	9378.14	788	12492.6	788	17115.2	788	20818.2	788	5174.34	788	2443.91	788	6851.66	788	8181.72	788	2052.97	788	780.262	788	5231.54	788	3452.2	788	14566.4	788	7718.81	788	17175.4	788	12804.7	788	19955.2	788	7838.54
789	18471.2	789	20688.8	789	9615.54	789	8478.79	789	15255.7	789	19680.1	789	4171.46	789	3448.76	789	8509.93	789	8710.44	789	2447.12	789	655.648	789	4551.74	789	4752.31	789	15044.9	789	7635.38	789	16680.2	789	13298.3	789	19319.5	789	6241.95
790	17432.4	790	19309.8	790	13215.3	790	10535.4	790	12773.1	790	16560.4	790	1569.22	790	1774.74	790	9116.69	790	9545.4	790	2363.5	790	861.615	790	5286	790	8388.35	790	16884.4	790	8757.08	790	16806.8	790	10692.1	790	17654.1	790	7687.56
791	18506.2	791	21076	791	14158.1	791	11774.6	791	13704.2	791	18561	791	1426.26	791	2316.28	791	9286.27	791	10033.6	791	1973.5	791	1170.44	791	3264.65	791	5604.61	791	16657.1	791	8419.37	791	16790.2	791	13150.8	791	11708.2	791	5006.78
792	18662.1	792	19876	792	14103.9	792	12278.2	792	11645.5	792	17146.6	792	2610.91	792	2757.26	792	10860.5	792	11785.3	792	2169.14	792	1510.01	792	6568.27	792	13038.6	792	18596.8	792	9429.9	792	16856.8	792	12507.7	792	9750.32	792	4423.71
793	18688.8	793	19721.7	793	14378.7	793	11678.3	793	12231.1	793	18060.1	793	1621.57	793	1624.91	793	12168.7	793	14049	793	2399.97	793	2063.79	793	12587.1	793	17204.1	793	21483	793	10070.8	793	15956.2	793	11851.5	793	11254.3	793	4573.52
794	16129.1	794	16859.8	794	14491.4	794	11996.3	794	13911.2	794	20647.3	794	2334.66	794	1667.79	794	12565.9	794	13085	794	2837.35	794	1786.56	794	14345.1	794	16079.3	794	22291.5	794	11587.8	794	14614.6	794	10151.3	794	13310.7	794	6375.07
795	18329	795	17865.5	795	12388.2	795	9556.72	795	16200	795	21447.7	795	3256.73	795	447.723	795	12030.5	795	12482.5	795	3422.99	795	2050.24	795	12620.5	795	13463.8	795	23544.5	795	12427.4	795	14865.1	795	9153.57	795	14989.3	795	6124.11
796	17971.8	796	19945.2	796	12762.7	796	11572.8	796	17437.7	796	23117.7	796	3453.5	796	1202.72	796	11260.2	796	11943.5	796	3718.41	796	1753.36	796	16214.1	796	13445.8	796	23370.7	796	11752.8	796	14936.1	796	7352.51	796	15654.5	796	6476.84
797	16507	797	19667.1	797	11989.3	797	10092.2	797	17103.8	797	22247.8	797	4172.12	797	978.252	797	10444.8	797	10962.2	797	2664.88	797	1490.02	797	18572.4	797	15031.9	797	23657.8	797	12653.6	797	14451.5	797	8535.97	797	14568	797	6810
798	18305.7	798	17890.8	798	11303.6	798	9762.49	798	15300.5	798	19762.4	798	5308.82	798	1985.31	798	10539.9	798	11972.1	798	2740.06	798	1710.75	798	20366	798	17100.2	798	25079.9	798	12347.8	798	15994.2	798	8338.72	798	14279.9	798	6919.88
799	18091.2	799	17845.8	799	13616.3	799	9908.75	799	17205.3	799	22927	799	6606.32	799	3073.72	799	10278.5	799	12027.3	799	3257.47	799	2260.93	799	16918.4	799	14798.7	799	25024	799	11519.3	799	15813.7	799	9643.56	799	13274.1	799	6850.38
800	17194.2	800	18288.1	800	12599.7	800	13058	800	18185.3	800	26120.1	800	6786.13	800	4791.46	800	10015.8	800	11287.9	800	3882.61	800	2419.68	800	12963.9	800	12972.8	800	27997.7	800	15897.6	800	16714	800	10631.7	800	12744.4	800	6513.54
801	17083.2	801	19145.6	801	11328.1	801	10130.1	801	16606.1	801	22370.8	801	7232.31	801	5663.37	801	10095.8	801	11562.9	801	3562.35	801	2510.23	801	12164.9	801	14403.8	801	27137.6	801	14403.7	801	17878.5	801	11596.1	801	11583	801	3576.63
802	22561.5	802	21116.1	802	15455.9	802	12199.5	802	14370.2	802	19613.7	802	6342.88	802	5590.52	802	11216.2	802	12508.1	802	4147.27	802	3514.17	802	11298.9	802	11760.6	802	29336.2	802	16860.9	802	21040.7	802	11505.8	802	10793.7	802	3522.27
803	21686.4	803	21541.4	803	16605.7	803	12763.2	803	14030.8	803	17144.5	803	4291.65	803	4367.36	803	10915.3	803	11336.6	803	6134.45	803	4510.73	803	13661.9	803	10024.7	803	28336.7	803	16759.8	803	20652.8	803	11788.9	803	11847.4	803	4432.2
804	22799	804	20770.2	804	15883.1	804	13229.2	804	12145	804	15301	804	2565.43	804	2908.18	804	9903.06	804	10999.7	804	6971.4	804	5032.27	804	12901.3	804	10008.2	804	30361.1	804	16775.6	804	22225.5	804	9715.15	804	10148.1	804	3989.22
805	24254.3	805	20530.7	805	18536	805	14078.9	805	11131.7	805	13373.8	805	3125.12	805	2748.86	805	8814.76	805	10847.2	805	5956.35	805	4217.6	805	12527.8	805	11271	805	32108.4	805	17623.7	805	19427.6	805	8201.04	805	10460	805	3703.19
806	23801.1	806	21962.8	806	18342.9	806	15060.8	806	9630.2	806	10501.4	806	5715.17	806	5166.8	806	12718	806	14076	806	5586.66	806	2994.76	806	11139.1	806	5871.64	806	34910.2	806	20019	806	17312.1	806	7533.02	806	10659.8	806	4394.64
807	27308.9	807	24377.7	807	21773.7	807	15918.7	807	8411.8	807	9602.23	807	6569.65	807	6138.27	807	11552.9	807	12227.1	807	4072.65	807	3226.28	807	11510.6	807	7687.56	807	35002.5	807	19278.9	807	14708.9	807	7136.72	807	11490	807	4148.9
808	26422.4	808	24887.1	808	20874.7	808	18386.9	808	8569.77	808	10992.4	808	7776.83	808	6244.4	808	10921.7	808	11048.7	808	3837.07	808	3674.23	808	13074	808	10852.1	808	34175.4	808	18969.6	808	13556.7	808	6856.12	808	11896.7	808	3626.41
809	25125.1	809	21344.8	809	21140.9	809	18189.9	809	9277.62	809	11604.6	809	8297.11	809	6648.12	809	10780.4	809	9480.22	809	4046.39	809	2902.1	809	12899	809	7478.79	809	33765	809	20343.2	809	13083.3	809	7448.48	809	9787.13	809	4791.74
810	23713.6	810	21399.8	810	17664.1	810	16973.5	810	11046.8	810	14437.9	810	8846.41	810	7226.19	810	12466.6	810	10844.3	810	3930.48	810	3145.91	810	12116	810	7907.55	810	30650.7	810	19714.2	810	13886.2	810	7348.09	810	6979.92	810	2451.13
811	21675.3	811	19908.2	811	18739.5	811	16119.5	811	11413.9	811	12332.7	811	10127.1	811	7985.55	811	11415.9	811	10311	811	3622.4	811	2362.79	811	13149	811	9092.67	811	29066	811	17676.6	811	12735.4	811	7170.16	811	7361.39	811	2317.18
812	18142.6	812	15095.5	812	15081	812	13352.2	812	9577.07	812	10344.4	812	9787.55	812	7678.79	812	11200.1	812	10449.8	812	2607.06	812	1615.05	812	13424.5	812	9395.95	812	30656.2	812	17003.9	812	12348.6	812	8382.57	812	4334.14	812	1228.02
813	17572.6	813	14907.2	813	13520.3	813	13648.5	813	9323.34	813	10855	813	9795.04	813	8610.88	813	9973.6	813	8916.31	813	2112.58	813	1825.87	813	14362.3	813	9864.95	813	31489	813	17178.9	813	14593.6	813	9512.01	813	7452.93	813	2284.21
814	20863.1	814	18372.2	814	12361.3	814	13637	814	7173.06	814	7642.77	814	10239.4	814	7756.28	814	10727.2	814	8868.32	814	1871.97	814	1588.83	814	13630.4	814	8320.01	814	34128.7	814	19329.8	814	14192.9	814	10662.8	814	9236.91	814	3249.57
815	21509.4	815	17659.6	815	12146.7	815	13429.7	815	7720.09	815	6917.94	815	8382.06	815	6100.86	815	10948.3	815	8130.35	815	1033.13	815	1119.19	815	15095.6	815	10546.9	815	33767.6	815	19839.2	815	16046.2	815	10936.9	815	9582.34	815	3780.79
816	22537	816	17260.1	816	11995.6	816	13138	816	7300.42	816	6433.15	816	10142.2	816	6953.62	816	11843.6	816	9461.52	816	939.515	816	1413.52	816	16434.2	816	11204.8	816	33227.4	816	18412.9	816	14897.9	816	10996.2	816	10364.1	816	3571.16
817	24660	817	18395.5	817	12250.5	817	13850.8	817	6195.43	817	4050.27	817	10047.4	817	7499.52	817	12104	817	9494.89	817	1136.91	817	1449.69	817	17760.7	817	10497.7	817	30664.9	817	16314.7	817	14995.9	817	10977.1	817	9573.51	817	3273.21
818	22313.3	818	15201.8	818	12437.5	818	13863.6	818	6526.33	818	5271.86	818	8761.6	818	7378.01	818	11280.3	818	9607.93	818	899.318	818	1081.79	818	15300	818	9327.43	818	26914.8	818	14677.8	818	15042.4	818	10893.9	818	12506.7	818	4553.27
819	23258.6	819	20377.4	819	11840.7	819	12998	819	5355.33	819	4699.48	819	7862.42	819	6241.85	819	11083.5	819	9572.22	819	1289.2	819	934.263	819	14459.4	819	8541.31	819	25856.9	819	14503.2	819	13604.8	819	9616.77	819	10326.9	819	3081.04
820	22450.1	820	18073.9	820	10264	820	11995.6	820	5371.4	820	3714.2	820	7985.26	820	5484.07	820	8827.01	820	8428.25	820	1465.77	820	796.901	820	12604.8	820	7187.72	820	25918.2	820	16054.9	820	11850.1	820	8291.28	820	10926.6	820	3278.01
821	21648.6	821	17815.4	821	11242.1	821	13339.8	821	5746.44	821	5148.74	821	6322.54	821	5027.81	821	9356.91	821	9600.38	821	1817.54	821	1315.94	821	10752.9	821	6478.57	821	26555.9	821	15470.3	821	13720	821	10183.8	821	9723.31	821	3490.57
822	20665.9	822	16726.4	822	15436.8	822	16071.7	822	6035.21	822	5306.94	822	6502.93	822	5459.44	822	9588.48	822	8457.82	822	2880.47	822	1546.7	822	10337.5	822	7926.2	822	28727.2	822	15814.9	822	12938.4	822	9164.82	822	8878.82	822	4240.87
823	19455.5	823	16297	823	12628.5	823	15023.9	823	6770.9	823	3842.01	823	6408.11	823	5142.72	823	6823.89	823	7127.24	823	2425.22	823	1132.27	823	9954.14	823	6065.29	823	27743.2	823	14982.7	823	12772.6	823	10585	823	6963.49	823	1957.62
824	16604.4	824	15394.5	824	14425.3	824	17228.6	824	6059.7	824	6030.31	824	5494.49	824	4248.71	824	8079.93	824	7489.24	824	2332.35	824	1325.64	824	10051.9	824	6365.23	824	28139	824	14481	824	12980.2	824	8660.35	824	6007.44	824	2989.79
825	14522.1	825	13521.7	825	18567.4	825	22622	825	6187.46	825	7410.57	825	7012.68	825	4731.2	825	8216.18	825	7849.89	825	2412.51	825	1302.44	825	10568.6	825	10174.2	825	28495	825	13782.7	825	15615.3	825	11447.4	825	5809.09	825	1262.68
826	17169.4	826	17156.2	826	14432	826	16192	826	6224.27	826	6252.09	826	6619.15	826	4468.12	826	8729.79	826	7943.59	826	2873.22	826	1071.32	826	10750.3	826	10657.4	826	26598.9	826	13587.7	826	18659.9	826	11296.2	826	4411.12	826	1484.62
827	15010.7	827	12002.2	827	15897.2	827	17765.2	827	6184.91	827	7359.64	827	7557.39	827	3437.41	827	9359.73	827	8436.68	827	2732.04	827	1459.96	827	11779.6	827	12077.6	827	28314.9	827	14760.6	827	15767.3	827	9751.31	827	4337.89	827	1647.55
828	15233.7	828	12269.6	828	16063.9	828	14832	828	6685.31	828	8078.47	828	7590.83	828	4676.59	828	10585.1	828	10303	828	2682.81	828	1454.96	828	10413.2	828	11146.7	828	26209.2	828	14642.2	828	14286.3	828	11106.2	828	5099.9	828	1190.28
829	15885.4	829	16336.6	829	19813.3	829	18595.7	829	8019.96	829	9575.73	829	9194.39	829	4259.12	829	10301.1	829	8884.94	829	2540.4	829	1880.49	829	10566.2	829	9087.28	829	25441.7	829	13958.2	829	12255.3	829	7590.5	829	4291.93	829	924.578
830	14888	830	14644	830	16154.7	830	15337.7	830	9230.54	830	9206.89	830	9181.1	830	4567.02	830	10876.2	830	9538.47	830	2353.19	830	1259.38	830	11781.2	830	9373.84	830	24413.2	830	14085.6	830	9899.09	830	7457.74	830	5109.05	830	1254.68
831	14629.2	831	14549.4	831	17141.7	831	17609.9	831	10369	831	11709.2	831	9178.58	831	4972.44	831	10109.7	831	8880.44	831	2756.76	831	1674.99	831	12426.9	831	10689.3	831	21735.7	831	11367.6	831	10676.3	831	9042.84	831	4788.23	831	1245.4
832	15494.9	832	16659	832	17179.3	832	16372	832	12509.2	832	13554.8	832	7058.84	832	6191.92	832	9342.7	832	7889.24	832	2592.86	832	1625.23	832	14950.6	832	14021.5	832	21244.9	832	11262.2	832	10469	832	8775.28	832	7242.97	832	3299.33
833	15095.9	833	16667	833	17572.3	833	15780.2	833	12426.2	833	14491.4	833	6540.4	833	5740.53	833	7459.4	833	6834.94	833	3110.68	833	1940.23	833	15477.3	833	14315	833	21420.2	833	11143.8	833	10222.2	833	8006.48	833	5504.04	833	2584.11
834	13277.6	834	12756.7	834	14219.1	834	12498.6	834	14074	834	15568.6	834	6671.97	834	4102.12	834	8098.75	834	7131.7	834	3695.6	834	2021.34	834	13649.4	834	13112.2	834	22951	834	11952.5	834	10446.3	834	8364.2	834	10882.1	834	5263.9
835	10604.9	835	11711.4	835	13166	835	12716.4	835	14669.3	835	16874	835	6066.12	835	3553.14	835	7474.37	835	7672.67	835	3289.71	835	1735	835	12942.3	835	12271.1	835	24355.4	835	12978.3	835	11673.1	835	9389.64	835	7753.04	835	4533.68
836	9210.72	836	9161.39	836	13362.5	836	13407.1	836	13851	836	17020.5	836	5001.95	836	3175.16	836	6093.31	836	5535.76	836	2813.25	836	1805.91	836	17654.5	836	12208.1	836	22982.3	836	11825.6	836	13085.7	836	10056.3	836	7621.09	836	3949.85
837	7471.71	837	7870.52	837	14893.7	837	11786.3	837	11502.5	837	15650.4	837	5108.03	837	3372.09	837	5558.55	837	4142.92	837	3488.55	837	3538.35	837	17978.1	837	12960.5	837	21073.7	837	10767.9	837	15433.4	837	10765.4	837	7749.93	837	5793.78
838	7446.76	838	8935.1	838	13364.4	838	10025.4	838	12034.7	838	15364.8	838	5932.4	838	3586.76	838	5944.83	838	4448.82	838	4081.33	838	3352.01	838	15673.1	838	11871.1	838	21209.7	838	10959.9	838	17233.6	838	11319.6	838	10498.4	838	6384.71
839	9574.07	839	10635.3	839	13535.9	839	10375.5	839	10798.1	839	13394.1	839	5682.79	839	2791.31	839	5459.93	839	5342.19	839	4211.31	839	3646.7	839	11780.1	839	11004.2	839	21222.8	839	10565.9	839	18291.5	839	11206	839	12868.3	839	6138.76
840	9740.81	840	8457.46	840	12824.8	840	9598	840	12697.1	840	14346.5	840	6734.94	840	2793.86	840	6246.83	840	4839.38	840	4027.95	840	2970.2	840	14309	840	10677.9	840	20965.8	840	10249.4	840	18495.3	840	11139.1	840	11857	840	5799.78
841	10102.2	841	5914.26	841	14762.8	841	11727.8	841	14252.5	841	15838.7	841	7979.29	841	3771.04	841	8077.35	841	8403.45	841	3943.28	841	3306.23	841	13347.4	841	11480.3	841	19819.6	841	9570.12	841	17919.4	841	11289.6	841	12783.2	841	5758.2
842	11283	842	9594.16	842	12544.9	842	11017.4	842	16039.9	842	17737.1	842	9821.69	842	5944.97	842	9804.01	842	8900.16	842	4118.66	842	3040.85	842	15026.3	842	15158.6	842	19370.4	842	9775.29	842	17869.3	842	12311.9	842	13559.9	842	7332.28
843	11760.1	843	10976.2	843	10196.1	843	9836.73	843	16907.5	843	18401.3	843	6224.29	843	5602.87	843	11489.6	843	9694.77	843	3894.29	843	2606.55	843	13226.7	843	15832.5	843	20258.3	843	10465.3	843	18226.3	843	14008.3	843	12458.9	843	6757.1
844	13308.5	844	12323.8	844	8513.3	844	5945.39	844	14713.6	844	18070.3	844	5848.03	844	5451.99	844	10938.8	844	9387.34	844	3450.76	844	2282.15	844	16301.8	844	19031.4	844	20759.8	844	10092.7	844	17273.9	844	13477	844	12229.8	844	5911.42
845	16801.1	845	14504.5	845	6257.56	845	4553.94	845	13266.2	845	16063.4	845	3051.95	845	3984.89	845	10801.3	845	10223.2	845	2701.85	845	1895.3	845	12035.4	845	14279.9	845	21828.6	845	9756.7	845	16385.6	845	11755.2	845	12386.4	845	7337.33
846	22336	846	16210.4	846	6007.41	846	4416.13	846	12232.8	846	14125.8	846	1348.46	846	2487.84	846	10906.2	846	10647.3	846	2253.96	846	1356.25	846	13694	846	13541.7	846	21925.3	846	9625.1	846	18322.4	846	12091.8	846	11511.9	846	6887.17
847	26264.3	847	19329.2	847	6514.04	847	6015.95	847	11358.5	847	14503.8	847	384.861	847	1127.52	847	10137.2	847	10903.6	847	2827.46	847	1984.95	847	11839.1	847	13746.7	847	21505.2	847	9093.65	847	18604.7	847	11637	847	14225.8	847	7012.62
848	28062.3	848	23225.6	848	8564.8	848	7876.19	848	11927.4	848	14510.3	848	122.139	848	647.065	848	10591	848	9640.09	848	2830.91	848	2291.58	848	10918	848	10081	848	20988.4	848	10459.2	848	18876.8	848	10518.6	848	13612.4	848	6697.93
849	21497.1	849	21088.1	849	11256.4	849	10902.5	849	9751.66	849	11671.9	849	594.82	849	486.334	849	13092.6	849	12516.1	849	3633.68	849	2924	849	9473.02	849	8530.82	849	18163.7	849	9021.28	849	16372.3	849	10806.3	849	12732	849	5203.28
850	21824.2	850	17617.3	850	12785.3	850	10260	850	7844.53	850	10598.3	850	1619.12	850	862.353	850	11916.1	850	10779.7	850	3668.04	850	3078.03	850	14274.4	850	10001.8	850	18718.5	850	10142.6	850	15346.3	850	11145.6	850	12684.6	850	4161.09
851	22362.3	851	17427.4	851	14080.9	851	11364.4	851	7908.39	851	9352.96	851	1972.45	851	672.696	851	12217.3	851	10088	851	4633.91	851	3559.77	851	15516.9	851	10455.9	851	19382.5	851	9317.36	851	14671.6	851	10454.1	851	12120.1	851	3596.56
852	23222.4	852	18747.1	852	14700.9	852	12073.4	852	6500.21	852	6501.38	852	2641.75	852	1305.49	852	10604.6	852	8929.2	852	4205.03	852	2853.67	852	18628.3	852	12915.9	852	16988.3	852	8398.93	852	14866.1	852	9655.32	852	11299.1	852	4028.16
853	26812.6	853	20526.6	853	17073.2	853	12683.4	853	7026.51	853	7479.9	853	3256.4	853	2634.05	853	9484.02	853	7931.75	853	4342.54	853	3158.03	853	20331.8	853	15714	853	18500.3	853	9856.64	853	17988	853	12706.5	853	8728.71	853	2143.87
854	29525.5	854	22803.2	854	17482.9	854	12978.7	854	8029.97	854	8223.47	854	3664.82	854	2693.05	854	8224.96	854	6846.04	854	4702.58	854	3140.16	854	21289.6	854	16296.6	854	16801.9	854	8134.05	854	17227.2	854	11411.4	854	7085.73	854	2326.05
855	28246.3	855	22809.3	855	17459.3	855	12756.7	855	8684.65	855	8789.06	855	3757.77	855	3330.86	855	7910.4	855	7013.85	855	4964.82	855	3499.54	855	23405.2	855	17103.9	855	16531.3	855	7769.36	855	15444.6	855	11177.3	855	6449.35	855	2280.65
856	28774.7	856	24141.5	856	15850.5	856	12003	856	10521.7	856	9866.54	856	3790.76	856	3520.06	856	8383.59	856	6849.51	856	4831.6	856	3143	856	25281.3	856	20315.6	856	16243.8	856	8317.11	856	12018.3	856	6922.3	856	8589.51	856	3475.34
857	26048.4	857	28192.2	857	13992.5	857	9107.08	857	10449.3	857	11247.3	857	2490.4	857	3215.48	857	7672.06	857	6756.16	857	4349.92	857	2598.5	857	24733.9	857	19878.4	857	14785.7	857	7874.67	857	10829.5	857	4891.98	857	9478.09	857	4029.4
858	27432.5	858	27298.7	858	12869.2	858	8748.27	858	10744.8	858	11479.8	858	2631.42	858	3042.17	858	5748.42	858	5468.2	858	3521.19	858	2250.22	858	24993.5	858	18499.5	858	12593.1	858	7150.21	858	8415.66	858	3897.4	858	10369.1	858	3282.1
859	30148.2	859	29963.4	859	11596.1	859	6939.3	859	10152.2	859	11993	859	2507.03	859	3053.94	859	5091.17	859	5263.44	859	3598.64	859	2262.98	859	22753.4	859	18810.3	859	11857.7	859	6952.23	859	6810.34	859	3610.07	859	12530.2	859	4416.87
860	33430.9	860	30409.4	860	9465.85	860	8782.38	860	8770.17	860	11520.1	860	2273.79	860	3359.95	860	5220.76	860	4971.38	860	3324.68	860	2384.36	860	23691.7	860	19176.8	860	11849.6	860	6663.05	860	6622.08	860	4632	860	12294.9	860	4078.69
861	29745	861	24885.1	861	10562.8	861	8871.78	861	9391.75	861	11392.1	861	3325.65	861	3705.7	861	5228.62	861	5575.28	861	2542.47	861	2042.58	861	22238.2	861	19076.6	861	10231	861	6187.09	861	7239.42	861	3309.59	861	11919	861	4789.54
862	31647.1	862	26928	862	7898.94	862	6853.3	862	11443.7	862	14067.9	862	6948.98	862	4660.6	862	5086.97	862	5838.15	862	1889.77	862	1836.79	862	25286.6	862	20206.4	862	10820.1	862	6385.66	862	8238.05	862	5280.01	862	11314.3	862	4673.62
863	27577.8	863	25516.9	863	7367.7	863	6849.44	863	10243.4	863	14275.1	863	6734.44	863	4157.48	863	5450.52	863	5520.88	863	1603.73	863	1886.46	863	22220.1	863	19993.3	863	12033.4	863	6522.15	863	10575.4	863	7844.97	863	10216.5	863	3520.96
864	27352.4	864	27603.6	864	7226.28	864	4063.9	864	11819.8	864	15144.2	864	6172.68	864	3903.17	864	5812.09	864	6312.83	864	1257.79	864	1391.53	864	24364.1	864	20287.6	864	13028.7	864	6512.17	864	13368.6	864	10922.1	864	10730.1	864	4115.28
865	26766.7	865	29480.2	865	6343.86	865	5883.84	865	10032.2	865	12856.2	865	6983.61	865	4941.07	865	8441.52	865	9161.32	865	1540.35	865	1276.98	865	25126.4	865	21147.3	865	12225.4	865	6276.71	865	14627.8	865	12241.2	865	10324	865	4277.25
866	29663.9	866	29833.6	866	6052.78	866	4812.63	866	10083.4	866	14190.5	866	6570.62	866	4955.07	866	6872.48	866	7889.84	866	1332.72	866	849.368	866	24717.4	866	19949.4	866	11025.2	866	5987.36	866	15843.4	866	13603.1	866	9170.35	866	2674.02
867	31937.9	867	31092.1	867	8248.68	867	6429.93	867	9811.05	867	14018.3	867	5151.13	867	4063.1	867	8004.98	867	8138.18	867	2392.24	867	2130.32	867	25742.9	867	21777.2	867	11820.9	867	5974.9	867	18639.2	867	16163	867	11228.1	867	3915.27
868	33135.7	868	30057.3	868	8741.68	868	8378	868	9872.4	868	14172.9	868	5342.57	868	3603.49	868	7843.76	868	7845.99	868	2758.48	868	2204.16	868	24427.2	868	20852.9	868	11717.3	868	6232.56	868	20454.7	868	17641.6	868	9939.19	868	3802.23
869	33037	869	32030.4	869	8083.48	869	7618.82	869	8043.1	869	10015.3	869	5038.44	869	3749.93	869	8421.74	869	8559.19	869	2986.45	869	1979.32	869	23223.1	869	21242.9	869	11002.4	869	5630.59	869	19148.5	869	15535.6	869	10733.2	869	5842.81
870	29495.9	870	31415.5	870	8273.49	870	7171.27	870	6628.8	870	7181.61	870	5282.08	870	3050.59	870	9827.96	870	9844.29	870	2990.72	870	2565.91	870	22019.8	870	18051	870	10302.9	870	5821.38	870	18278.8	870	14913	870	9886.45	870	5584.47
871	32248.8	871	30900.2	871	6908.67	871	9090.75	871	6819.03	871	9625.32	871	5146.23	871	3074.99	871	10200.4	871	9456.77	871	2612.78	871	1957.84	871	24378	871	20968.2	871	10959.5	871	5814.06	871	19532.9	871	15199.4	871	9277.53	871	4235.57
872	33686.1	872	31441.3	872	7893.23	872	9015.66	872	8142.12	872	9356.58	872	4910.67	872	2565.35	872	10973.6	872	8729.01	872	3317.23	872	2897.6	872	26201.5	872	23817	872	11384.5	872	5637.77	872	15361.4	872	12839.5	872	11157.9	872	4550.91
873	35618	873	35460.4	873	4403.93	873	4652.22	873	8281.68	873	10139	873	2189.25	873	1401.57	873	10919.1	873	9435.12	873	3424.62	873	2661.82	873	28104.2	873	26383.6	873	11492.9	873	5600.53	873	16039.6	873	13965.4	873	8668.07	873	4608.89
874	36988	874	38673.5	874	5053.43	874	4298.8	874	9920.93	874	11994.1	874	2882.4	874	1575.18	874	10837.5	874	9680.46	874	2669.47	874	2229.41	874	26768	874	27384	874	11486.4	874	5208.82	874	17102.4	874	14008.8	874	7520.13	874	2922.22
875	35912.1	875	34069.6	875	4255.99	875	3527.64	875	10268.6	875	12143.1	875	3001.26	875	980.46	875	9993.99	875	9908.53	875	3611.52	875	2885.96	875	25545.9	875	30547.6	875	12250.5	875	6123.88	875	17460.4	875	14469.5	875	8834.44	875	2593.8
876	36381.4	876	34553.6	876	4498.57	876	6585.75	876	10573	876	13582.5	876	2884.4	876	818.324	876	8940.06	876	8594.04	876	4286.74	876	3366.12	876	24506.1	876	27653.3	876	12908.2	876	6150.8	876	19965	876	14986	876	8510.28	876	2372.18
877	34039.9	877	28402.6	877	4319.49	877	7108.75	877	10694.5	877	13131.8	877	4079.91	877	1480.87	877	9348.53	877	9159.6	877	3965.91	877	3652.43	877	23810.5	877	24074.7	877	11960.8	877	5505.36	877	21595.6	877	16846	877	7989.2	877	1826.31
878	32438.1	878	26896.6	878	5798.93	878	8199.25	878	9867.99	878	12658.3	878	3729.49	878	1118.15	878	10676.9	878	10170.1	878	3283.85	878	3586.78	878	23102.1	878	22071.6	878	12873	878	6401.45	878	22111.6	878	18276.5	878	9415.92	878	2527.25
879	33361.8	879	27735.8	879	7831.14	879	9671.15	879	9698.13	879	12747.3	879	4482.86	879	1096.55	879	10952.2	879	11512.9	879	3592.08	879	3713.32	879	23406.2	879	20026.4	879	13559.3	879	6166.22	879	22076.8	879	20997.8	879	10551.3	879	2648.51
880	32027.1	880	25451.5	880	8978.05	880	11572.5	880	8724.49	880	12906.1	880	4939.67	880	1621.14	880	11501.2	880	11567.7	880	3338.14	880	2608.74	880	23457.4	880	23627.4	880	12434	880	5757.82	880	20123.9	880	19925.8	880	9893.32	880	2349.48
881	31394.9	881	24574.8	881	13364.6	881	13839.7	881	8512.76	881	13012.6	881	1511.31	881	616.061	881	12079.5	881	11666.1	881	3534.53	881	3399.43	881	23557.9	881	23326.2	881	12565.4	881	5998.87	881	17976.3	881	18032.3	881	7997.61	881	1857.11
882	29704.7	882	23888.3	882	17719.4	882	20225.7	882	9408.49	882	14374.5	882	2680.11	882	802.524	882	13983.7	882	12820.2	882	2313.35	882	1577.18	882	24106	882	21511.2	882	12144.8	882	6057.4	882	17904	882	18616.8	882	6558.86	882	2904.01
883	27208.7	883	22901.9	883	12578.4	883	17160.3	883	9821.86	883	15203	883	3129.69	883	864.492	883	14946.9	883	13531.6	883	2528.08	883	2059.95	883	24555.5	883	18419.6	883	12637.8	883	6516.36	883	22584.7	883	25293.5	883	7724.6	883	3389.44
884	25462.3	884	22577.7	884	11573	884	16241.1	884	10752.8	884	15624.7	884	3479.7	884	1147.86	884	14689	884	12269.3	884	2707.72	884	1920.75	884	24218.3	884	19924.7	884	12925.8	884	6853.15	884	24632.7	884	27176	884	6607.98	884	3520.73
885	25771.9	885	22382.7	885	9710.78	885	12073.9	885	9973.31	885	16163.8	885	4014.27	885	1454.56	885	13180	885	11470.9	885	2910.38	885	1971.92	885	25759.7	885	20450.1	885	12162.2	885	6443.49	885	24221.3	885	23830.8	885	6358.01	885	1919.72
886	28237.8	886	21775.5	886	7464.92	886	7822.9	886	9490.28	886	15305.2	886	5623.33	886	2225.17	886	12789.6	886	11215.5	886	3443.16	886	2385.06	886	26217.3	886	22035.3	886	11599.5	886	6454.84	886	20319.8	886	22118.5	886	6932.18	886	1241.2
887	25930.7	887	18260.3	887	7145.91	887	5872.46	887	12380	887	19279.3	887	6312.13	887	2369.58	887	11890.6	887	11827.7	887	3295.99	887	2700.6	887	25514.3	887	20523	887	12319.5	887	6059.64	887	25936.3	887	28196.2	887	7622.86	887	2018.78
888	23825.8	888	16586.8	888	8371.99	888	7317.02	888	11001.3	888	17318.4	888	6610.35	888	2339.38	888	11426.8	888	11280.9	888	2864.52	888	2010.81	888	22704.5	888	21169.8	888	12286.3	888	7053.98	888	31143.1	888	25209.4	888	10551.9	888	2702.9
889	22348.7	889	17768.6	889	7086.68	889	6642.11	889	10776.2	889	16354.9	889	6172.62	889	3028.52	889	11144.6	889	11989.5	889	2792.5	889	1887.61	889	19094	889	16315.9	889	11677.4	889	7227.35	889	25652.6	889	19029.3	889	16103.2	889	4937.15
890	21313	890	16761.6	890	9056.13	890	5694.64	890	7713.18	890	12884.8	890	4871.82	890	2975.75	890	11145.7	890	12957.8	890	2851.46	890	2164.05	890	18996.2	890	15933.5	890	11425.5	890	6924.25	890	19460.8	890	14488	890	18943	890	7284.45
891	21570.2	891	17771.2	891	7055.42	891	3921.4	891	8053.89	891	12718.6	891	3712.15	891	2372.38	891	10380.4	891	12329.1	891	2589.86	891	2803.11	891	17958.7	891	16143.3	891	11489.9	891	6644	891	15202.6	891	15031.7	891	19579.7	891	7413.51
892	20507.6	892	15027.4	892	5988.26	892	3657.39	892	8369.03	892	14389.7	892	4789.18	892	3405.29	892	10974.1	892	11597.7	892	3238.75	892	3346.62	892	16915.6	892	13687.5	892	11050.3	892	5575.74	892	15222.7	892	13597.2	892	24449	892	9582.9
893	18760.1	893	13219.2	893	10370.8	893	10290.4	893	7171.1	893	13454.7	893	4920.72	893	3273.46	893	11827.7	893	11678.4	893	3820.72	893	3663.99	893	16947.1	893	14894.1	893	11814.9	893	6333.67	893	18273	893	16326.6	893	24712	893	9564.44
894	18458.1	894	14524	894	9995.59	894	10064.1	894	6498.6	894	11370.4	894	5426.48	894	4532.3	894	12191.7	894	11317.5	894	3825.95	894	2837.58	894	16647.3	894	15220.9	894	12056.9	894	6277.43	894	19048.5	894	16594.4	894	26016.5	894	9623.22
895	17577.9	895	15513.7	895	12579.9	895	13590.7	895	6227.78	895	10753.3	895	5213.63	895	3633.18	895	11599.4	895	10822	895	3876.78	895	3153.97	895	14936.3	895	14389.3	895	12383.1	895	6794.42	895	20975.8	895	18341.8	895	23053.5	895	10809
896	17728.3	896	13372.8	896	11715.6	896	11956.3	896	6881.04	896	10322.6	896	6667.19	896	4849.17	896	9836.22	896	10013.1	896	4596.75	896	3544.56	896	16611.5	896	15933.6	896	12684.3	896	6740.31	896	20546.1	896	18393.2	896	19978.7	896	9605.2
897	18886.4	897	14951.2	897	11712.4	897	10664.8	897	8300.72	897	10950.7	897	5083.91	897	4185.44	897	9215.56	897	10009.1	897	4809.17	897	3942.13	897	16430.6	897	15438.4	897	10358	897	6116.72	897	18647.5	897	17804.3	897	19957.2	897	10692.4
898	18390.6	898	14336.9	898	12668.4	898	9276.81	898	6839.69	898	7887.62	898	5127.7	898	4520.32	898	8731.45	898	9042.83	898	5367.43	898	4453.14	898	15012.7	898	13529.1	898	9431.27	898	5646.28	898	16359.9	898	18050.4	898	13763.3	898	7233.34
899	19182.7	899	16023.1	899	10893.2	899	10687	899	8447.7	899	10255.8	899	3750.95	899	3107.02	899	8110.69	899	9048.08	899	5593.05	899	4008.89	899	16206.4	899	15210.8	899	9893	899	5119.84	899	14976.2	899	17625.7	899	12002.9	899	5012.1
900	22575.9	900	17671.5	900	13403.3	900	11933.5	900	10133.2	900	9774.22	900	3031.28	900	2218.34	900	10008.8	900	11844.1	900	5520.77	900	4328.8	900	16641.8	900	17967.9	900	9474.51	900	4535.35	900	14239.9	900	18152.1	900	9710.16	900	4177.18
901	22924.4	901	17130.9	901	13404.4	901	13549	901	11906.5	901	11228.2	901	2654.12	901	1680.08	901	9177.24	901	10927.8	901	4560.66	901	4223.34	901	15991.4	901	17790.7	901	9042.44	901	4332.78	901	13768.6	901	18444.1	901	7388.64	901	2872.63
902	23464.7	902	18278.9	902	13663.6	902	12703.3	902	13369.2	902	11503.5	902	2495.45	902	1359.75	902	9676.73	902	11640	902	4637.58	902	3998.55	902	11808.8	902	15077.3	902	9064.75	902	4741.68	902	12721.1	902	17687	902	11535.1	902	4549.91
903	23825	903	19186.9	903	13150.8	903	9383.09	903	14759.7	903	14929.1	903	2427.26	903	1608.16	903	9788.65	903	11421.7	903	3272.54	903	2671.67	903	8868.92	903	12369.2	903	8283.75	903	4540.27	903	10161.1	903	16126	903	13204	903	6543.94
904	22462.1	904	19416.1	904	13818.5	904	10994.3	904	16837.8	904	17757.1	904	2286.84	904	1166.81	904	11466.6	904	13357.7	904	2986.18	904	2588.69	904	10186.1	904	12963.6	904	8665.51	904	4837.82	904	11034.5	904	18016.4	904	13403.8	904	6782.65
905	20905.3	905	17395.4	905	14883.9	905	10693	905	18171.6	905	18897.4	905	2806.35	905	1242.15	905	10614.4	905	11492.2	905	2322.13	905	2051.15	905	9195.67	905	11005.7	905	9480.87	905	4375.66	905	13946.5	905	22226.6	905	12803	905	6904.79
906	23447.1	906	18710.5	906	14770.9	906	13304.9	906	20450.5	906	23191.2	906	2506.62	906	945.877	906	10452.6	906	11422.8	906	2712.32	906	2103.47	906	10222.3	906	14254.8	906	11105.1	906	4709.73	906	16848.7	906	25920.7	906	10870.3	906	4880.14
907	23973.9	907	17259.6	907	16683.6	907	15010.4	907	18336.3	907	22134.3	907	2848.45	907	1101.3	907	10780.5	907	11865.9	907	2445.51	907	1734.56	907	10346.3	907	13062.1	907	12336	907	5293.83	907	20067.2	907	28188.1	907	11282.1	907	5066.28
908	22760.6	908	15407.6	908	16166.9	908	15464.8	908	16478.2	908	21414.2	908	4265.29	908	1108.5	908	11440.3	908	11664.7	908	2578.73	908	1757.31	908	12485.9	908	13434.2	908	12053.5	908	5635.69	908	25392.7	908	30318.5	908	9905.84	908	5392.36
909	19152.2	909	11955.7	909	16749.3	909	13317.6	909	14928.1	909	18232	909	4966.7	909	1870.15	909	12009.6	909	11954.5	909	2685.71	909	1892.73	909	12110.6	909	15298.2	909	12516.6	909	5350.66	909	22034.5	909	27278.2	909	10686.4	909	3548.84
910	16326.1	910	12955.2	910	16665	910	14947.1	910	15173.9	910	16806.7	910	5002.15	910	1798.89	910	10178.2	910	10302.2	910	3402.27	910	2564.09	910	11360	910	14955.3	910	15275	910	5477.43	910	21843.4	910	22802.2	910	10020.2	910	2865.37
911	12340.9	911	12629.5	911	16380.6	911	15707.6	911	13356.8	911	16148.1	911	5365.38	911	2347.66	911	10599.5	911	11411.4	911	3269.09	911	2277.39	911	12580.6	911	15661.6	911	15016.6	911	5588.09	911	20762.3	911	21870	911	12414.9	911	4144.54
912	12048.4	912	13527.4	912	15625.4	912	15294	912	11582.7	912	13434.8	912	5202.62	912	2237.93	912	10884.1	912	10724.6	912	4059.83	912	3192.77	912	14271.5	912	14206.9	912	17082	912	6412	912	21047.9	912	18466.8	912	14644.9	912	5513.47
913	11366.1	913	13693.5	913	14352.2	913	10552.8	913	12721.6	913	16819.6	913	5012.24	913	2411.26	913	10460.6	913	10485.8	913	4354.07	913	3839.32	913	15818.3	913	14940.4	913	16612.8	913	7044.99	913	21615.2	913	21589.3	913	13976.1	913	5313.2
914	9978.52	914	12326.8	914	12443.4	914	10368	914	11325.4	914	14229.6	914	5562.33	914	2833.07	914	10585.2	914	10720	914	4729.32	914	3537.17	914	14767.4	914	14442.7	914	16913.4	914	6447.01	914	18103.9	914	16644	914	13339.1	914	5463.2
915	9743.51	915	12186.2	915	12983.7	915	11444.7	915	9649.67	915	13804.3	915	5966.13	915	3679.82	915	11159.1	915	10565.6	915	4530.01	915	2978.99	915	14261	915	11588.6	915	15160.4	915	6518.64	915	18050.4	915	15876.7	915	12346.5	915	6709.2
916	9868.03	916	11634.5	916	12852.3	916	10125.7	916	10273.8	916	13972.6	916	5658.12	916	2703.74	916	11115.3	916	9851.99	916	4417.82	916	2548.46	916	14909.4	916	11934.4	916	14008.9	916	5697.33	916	16886.4	916	15537.3	916	14121.2	916	5629.92
917	10492.7	917	12502.2	917	13034.7	917	11017.3	917	13751.5	917	16718	917	5600.45	917	3287.73	917	11117.1	917	10082.2	917	4412.98	917	2584.64	917	15812.1	917	13739.5	917	12179.2	917	5237.72	917	15723.5	917	14378.3	917	17546.4	917	5903.89
918	11688.2	918	13966.5	918	14402.6	918	13929.7	918	13043.9	918	16484.2	918	5211.16	918	2750.14	918	10289.3	918	9846.05	918	4779.49	918	2478.63	918	15709.4	918	15124.6	918	10796.4	918	4657.27	918	17221	918	15251.6	918	18923	918	6421.21
919	13589.7	919	13898.7	919	13869.2	919	13152.9	919	14424.5	919	18358	919	5014.55	919	2694.61	919	10464.7	919	10364.7	919	5222.07	919	2760.04	919	17281.6	919	16381.1	919	11836.3	919	5329.09	919	17779	919	15441.5	919	15991.4	919	5935.44
920	12352.6	920	11093.3	920	17209.3	920	17127.4	920	14098.2	920	18870.5	920	5060.42	920	2979.65	920	9689.82	920	9400.02	920	5081.44	920	2947.66	920	16151.5	920	15186.7	920	10510.5	920	4319.66	920	17561.1	920	15388.5	920	17173.4	920	6019.2
921	11763.9	921	9540.5	921	21381	921	19860.3	921	12168.7	921	16316.9	921	5016.04	921	3255.92	921	9627.02	921	8947.35	921	4486.81	921	2907.2	921	13675.9	921	13720.1	921	10271.8	921	4926.3	921	15484.6	921	17255.5	921	17018.9	921	7351.15
922	11015.7	922	11858.6	922	22365.1	922	22713.5	922	12020.5	922	15539.1	922	4922.33	922	3061.79	922	8698.77	922	8240.44	922	4236.41	922	3024.85	922	12807	922	11551.7	922	12194.3	922	6942.53	922	15408.5	922	16794.5	922	16940.3	922	7967.21
923	12089.2	923	13361.4	923	20984.4	923	20247.7	923	11447.3	923	15632.8	923	5199.85	923	3760.49	923	6996.9	923	6164.29	923	4609.86	923	3507.24	923	11187.2	923	9425.35	923	12863.1	923	7445.44	923	14160.5	923	17499.4	923	17421.5	923	7880.4
924	12177.2	924	12818.8	924	19577.7	924	16899.3	924	11489.3	924	16852.5	924	4890.28	924	3629.34	924	5892.91	924	5328.02	924	5232.12	924	3742.82	924	10081	924	9275.17	924	11792	924	7180.49	924	16565.2	924	18210.2	924	15708.5	924	7333.36
925	13339.9	925	13993.5	925	18828.2	925	14373.7	925	10098.9	925	15821.3	925	3466.77	925	2419.62	925	6694.29	925	5394.93	925	5211.12	925	3798.62	925	8566.09	925	8621.29	925	11277.9	925	7148.4	925	16283.8	925	21021.3	925	16024.7	925	8249.35
926	12111.7	926	13908.4	926	18952	926	15714.6	926	9006.09	926	11426.9	926	2910.39	926	2728.56	926	5963.19	926	5351.33	926	5048.67	926	3427.04	926	7120.34	926	7765.78	926	13053.5	926	7090.55	926	18796	926	20291.8	926	14145.8	926	6579.48
927	11633	927	12290.7	927	18533	927	13645.5	927	10005.2	927	11086.3	927	2520.65	927	2221.7	927	5971.61	927	5037.25	927	5712.02	927	3272.69	927	6929.29	927	9405.03	927	13714.8	927	9310.08	927	19479.2	927	22104.6	927	14826.4	927	7076.72
928	12993.5	928	11861.9	928	21387.1	928	15812.9	928	9296.99	928	10130.1	928	1706.94	928	1196.4	928	5485.79	928	4748.54	928	5183.67	928	2666.68	928	7919.91	928	9071.02	928	13438.2	928	7955.59	928	18727.8	928	22487.6	928	13303.7	928	5778.21
929	11420.3	929	12354.5	929	19065.8	929	14399.5	929	10323.9	929	12582.5	929	972.16	929	1669.86	929	6060.84	929	6111.1	929	4348.68	929	2218.23	929	6716.79	929	5277.43	929	12822.4	929	7660.65	929	19590.1	929	18218	929	13177.8	929	6407.97
930	11878.8	930	12922.5	930	21976.7	930	17903.4	930	8726.37	930	11571.2	930	1042.66	930	1918.24	930	5224.23	930	5674.08	930	5431.09	930	2764.85	930	6561.29	930	8518.23	930	13079.1	930	6700.09	930	14320.4	930	20091.9	930	12386.6	930	6638.73
931	11438.6	931	13519.1	931	24264.1	931	21621	931	10727.8	931	13447.5	931	2040.39	931	1631.46	931	6867.4	931	5328.51	931	4815.12	931	2428.49	931	8845.94	931	7887.44	931	13779.3	931	7072.43	931	16639.9	931	21133.9	931	13387.9	931	7391.28
932	11705.2	932	13524.8	932	24889.4	932	24124.2	932	8899.83	932	10553.2	932	2881.4	932	2307.77	932	8078.23	932	7481.07	932	4122.59	932	1985.9	932	8967.9	932	10080.5	932	14113.5	932	5441.12	932	15631.8	932	21020.5	932	10456.9	932	6157.18
933	14766.4	933	15317.4	933	26329.9	933	24232.3	933	9429.26	933	11365.3	933	3949.4	933	2935.27	933	10365.7	933	10255.4	933	5417.99	933	2701.27	933	8423.68	933	9391.62	933	14994.3	933	7530.86	933	16377.6	933	18817.1	933	11106.6	933	5874.08
934	11736.5	934	12124.5	934	26035	934	24343.3	934	14522.7	934	17116.4	934	3421.24	934	2285.81	934	10030.1	934	9619.29	934	5158.74	934	2735.16	934	8815.36	934	9347.75	934	15287.4	934	7537.59	934	19151.8	934	20334.2	934	11738.1	934	5325.54
935	18299.6	935	16822.7	935	24335.8	935	24630.8	935	13557.5	935	15597.8	935	2379.86	935	2615.49	935	9550.04	935	8408.45	935	5115.96	935	2375.32	935	8034.41	935	7887.77	935	15873.3	935	7680.8	935	21316	935	20269.2	935	11975.2	935	6249.55
936	21896.7	936	21572.7	936	21323.5	936	22574.7	936	12830.3	936	13154.4	936	1714.84	936	2690.41	936	9640.99	936	8332.09	936	4928.28	936	2580.28	936	10754.7	936	10208.3	936	16032	936	6842.1	936	23742.1	936	22528	936	12618.2	936	5604.68
937	26070.6	937	23900.8	937	20626.6	937	22521.6	937	11872.7	937	14635.5	937	1972.96	937	2537.9	937	9321.02	937	7865.31	937	4427.21	937	2345.76	937	13153.6	937	13120.8	937	17648.4	937	8249.87	937	26726.8	937	24074.3	937	13144	937	6108.56
938	23215.1	938	20509.1	938	19341.7	938	20248.2	938	11984.1	938	12686.9	938	2700.92	938	3326.26	938	9274.55	938	7190.69	938	4154.8	938	2222.16	938	17238.8	938	18103.4	938	17284.4	938	8201.79	938	32179.9	938	25188.8	938	13112.3	938	5335.59
939	28727.1	939	24633.5	939	15435.7	939	16450.2	939	13396	939	14836.1	939	3318.04	939	4759.12	939	8777.02	939	7687.32	939	4138.61	939	2246.02	939	19984.3	939	20711.9	939	18497.4	939	9080.4	939	37423.7	939	27435.1	939	9698.07	939	5790.12
940	23554	940	17606.9	940	17381.3	940	17368.2	940	13966.2	940	15233.9	940	4716.38	940	4681.96	940	8429.68	940	6407.6	940	3859.48	940	2148.74	940	19301.2	940	20140.5	940	15244.5	940	8891.08	940	40201.2	940	31287.5	940	12911	940	6720.73
941	21365.8	941	17805.1	941	19082.1	941	17134.5	941	13187.5	941	14329.8	941	4066.46	941	2164.73	941	9793.36	941	8657.62	941	3380.78	941	2026.26	941	22865.3	941	17982.4	941	15735.1	941	9740.84	941	42192.4	941	34182.4	941	11105.9	941	6400.9
942	22997.3	942	18316	942	18368.3	942	14604.1	942	14500	942	15941.3	942	2942.96	942	1380.54	942	8900.11	942	7392.04	942	3403.2	942	1988.76	942	26846.3	942	20467.5	942	13071.2	942	7545.92	942	38983.4	942	35013.6	942	9959.66	942	6192.55
943	26938.3	943	20200.6	943	19424.6	943	16267.1	943	13587.4	943	17658.4	943	1707.76	943	1338.22	943	7706.69	943	7822.74	943	2826.72	943	1903.29	943	26174.1	943	17214.1	943	12104.5	943	7043.82	943	33514.8	943	33660.7	943	8778.39	943	4006.13
944	28190.5	944	17619.7	944	17555.7	944	16605.5	944	13107.9	944	17321.6	944	1747.81	944	1144.19	944	6992.45	944	7304.62	944	3116.09	944	2743.94	944	23595.9	944	13335	944	11597.5	944	6959.7	944	34012.8	944	33460.1	944	8829.43	944	4140.78
945	29336.8	945	20408	945	16703.6	945	17217.1	945	15018.9	945	18781.1	945	1801.51	945	2038.7	945	8396.97	945	8797.57	945	3153.72	945	2763.78	945	20890.2	945	14304	945	12615.7	945	7806.48	945	36217.9	945	33264.4	945	9073.86	945	3131.32
946	30139.6	946	19026.9	946	16807.8	946	17996.3	946	16237.5	946	21866.4	946	2089.21	946	3265.52	946	8476.11	946	9057.84	946	2713.79	946	2175.36	946	17560.6	946	12471	946	11667.4	946	6464.7	946	31388.9	946	26970.1	946	9791.5	946	4189.24
947	23061	947	15210.8	947	15812.6	947	16726.8	947	16856.1	947	20793.9	947	1979.41	947	2767.64	947	8784.96	947	10121.3	947	2688.93	947	2223.78	947	18931.8	947	16309.4	947	9154.28	947	6007.36	947	28878.9	947	25654.6	947	12727.9	947	5043.01
948	24137.5	948	16332.8	948	14907.2	948	15073.1	948	16238.9	948	20692.6	948	3046.35	948	3025.97	948	7524.85	948	9071.65	948	1776.73	948	1313.15	948	22017.1	948	27063.5	948	9479.54	948	5468.24	948	26938.5	948	27432.4	948	14737	948	5992.96
949	19455.2	949	12355.4	949	14995.1	949	14382.2	949	16258.8	949	22122	949	3498	949	2961.05	949	5003.49	949	7255.03	949	1495.68	949	1156.61	949	19513.4	949	23423.9	949	11078.2	949	5734.17	949	29056.7	949	29590.6	949	16481.2	949	8057.14
950	18273.5	950	14501.1	950	17232.5	950	15084.9	950	16760.6	950	20393.3	950	2963.9	950	2288.22	950	5178.66	950	7184.61	950	1357.5	950	1028.72	950	17947.2	950	24456	950	12210.9	950	6673.79	950	29958.1	950	30147.3	950	17645.9	950	9116.5
951	17721.1	951	13383.5	951	14445	951	13718.2	951	16188.9	951	19485.7	951	3248.82	951	2399.39	951	4087.58	951	4712.95	951	1161.81	951	997.274	951	14758.4	951	17526.2	951	12247	951	6562.67	951	26170.7	951	28021.4	951	16645.9	951	6962.57
952	16805.4	952	14731	952	18072	952	16116.7	952	13829.7	952	18124	952	3859.46	952	2864.4	952	3861.55	952	5209.96	952	1926.76	952	1448.07	952	14340.8	952	11087.2	952	11777.8	952	5963.79	952	25073.7	952	24847	952	17263.6	952	7782.59
953	17169.9	953	17072.1	953	16971.6	953	14519.8	953	11861.1	953	16692.3	953	3170.23	953	2470	953	4314.34	953	5967.37	953	1584.88	953	822.589	953	14617.9	953	11892	953	12594.7	953	6309.5	953	26041	953	24944.8	953	17170.1	953	8150.19
954	17720.7	954	19405.8	954	18579.1	954	16777.6	954	14167.5	954	17385.8	954	3837.19	954	3905.22	954	4331.59	954	6424.25	954	1925.23	954	1759.57	954	22244.2	954	22100.5	954	13671	954	8260.81	954	19579.9	954	20349.8	954	16462.9	954	8973.16
955	16326.3	955	14819.8	955	17447.6	955	14377	955	14214.7	955	15783.8	955	3170.05	955	3284.51	955	5373.94	955	6197.18	955	2196.47	955	1971.92	955	18690.1	955	16999.8	955	16430.2	955	8481.73	955	22622.1	955	22785.7	955	19491.5	955	11611.5
956	17379.7	956	16696.7	956	17424.1	956	13015.8	956	14669.8	956	17317.9	956	4662.72	956	4164.45	956	6881.45	956	6025.31	956	2122.52	956	1211.64	956	23192.1	956	23429.8	956	15864.6	956	6932.49	956	20174.3	956	20188.5	956	17586.8	956	9390.36
957	16111.5	957	16848	957	15032.1	957	12255.1	957	15945	957	18096	957	4849.32	957	3975.21	957	7229.95	957	7133.12	957	2535.46	957	1807.2	957	20163.1	957	17236.8	957	15485	957	8194.94	957	22187.5	957	21840	957	17035	957	8500.15
958	17069	958	15189.2	958	16192	958	11963.6	958	18475.2	958	21468.7	958	5274.23	958	3820.07	958	6911.02	958	7052.61	958	3024.81	958	1752.6	958	20635	958	16626.1	958	15715	958	8227.76	958	17881.4	958	18151.4	958	14262.5	958	5097.74
959	17941.6	959	17627.6	959	17117	959	10749.6	959	18772.7	959	21308.5	959	5439.57	959	4598.34	959	6450.9	959	6903.15	959	3637.76	959	1447.97	959	22076.1	959	19197.4	959	17149.7	959	8375.96	959	19777.4	959	19678.9	959	14605.6	959	5451.7
960	20426.2	960	21060.6	960	17567.3	960	12240.5	960	17743.8	960	18671.1	960	6234.78	960	6106.99	960	6415.67	960	6649.64	960	3780.21	960	1503.03	960	20941.5	960	16733.2	960	16479.7	960	9438.62	960	20708.3	960	18948.1	960	13828.6	960	4660.83
961	24447.9	961	24238.4	961	16471.6	961	11357.1	961	16824.4	961	17807.4	961	5409.83	961	5343.83	961	6671.96	961	6773.75	961	4170.85	961	1794.14	961	21639.4	961	16483.7	961	15421.7	961	8411.93	961	23445.8	961	20246.3	961	14188.2	961	6234.56
962	27223.8	962	24557.6	962	17529.6	962	12314.6	962	15685.1	962	18227.3	962	4568.16	962	4871.63	962	7187.8	962	6374.46	962	3730.75	962	1513.18	962	21509.8	962	15627	962	18877.2	962	10412.3	962	27225.6	962	21543.2	962	14335.2	962	7159.07
963	25376.7	963	24008.9	963	19226.8	963	16327.6	963	14602.9	963	16805.2	963	6341.9	963	6570.3	963	7271.6	963	6374.17	963	3922.86	963	1742.55	963	19530.4	963	14149.9	963	19640	963	10716.9	963	28508.9	963	23927.3	963	14189.7	963	6355.92
964	23394	964	21284.3	964	20282.2	964	17634	964	12862.2	964	13305.9	964	8660.34	964	6717.52	964	7499.3	964	5320.34	964	3959.37	964	1808.19	964	18830.3	964	14844.7	964	21005.6	964	9901.05	964	29244.6	964	25524.2	964	13702.5	964	5998.14
965	21009.4	965	18803.7	965	20850.2	965	16684.8	965	13739	965	13478	965	7087.4	965	5783	965	9790.07	965	7121.87	965	3586.31	965	1693.3	965	16148.7	965	12264.6	965	22217.4	965	10371.7	965	26598.1	965	24373.1	965	11444	965	5227.58
966	17874.6	966	15850.6	966	19961.3	966	16560.9	966	13201.4	966	14661.7	966	6063.71	966	4536.16	966	10558.2	966	7903.44	966	3352.33	966	1734.17	966	16546.7	966	11679.9	966	22455.9	966	9903.26	966	24714.3	966	21940.6	966	12480.6	966	5615.57
967	15793.3	967	13849.4	967	21358.4	967	18436.4	967	13388.7	967	14428.8	967	6421.61	967	4573.13	967	10672.1	967	8341.08	967	3586.15	967	2141.06	967	14653.1	967	10774.8	967	23406.4	967	12304.2	967	22013.2	967	21187.4	967	13894.1	967	6022.37
968	17072.9	968	12682.3	968	22341.9	968	19672	968	13889.1	968	14372.2	968	5523.2	968	4219.67	968	10403.6	968	8473.64	968	3388.06	968	2088.16	968	21556.8	968	20661.9	968	23685	968	12283.3	968	22800.4	968	19534.1	968	15729.9	968	6261.55
969	16072.2	969	12617	969	21481.8	969	20363.9	969	11743	969	13170.5	969	6768.09	969	5337.47	969	9886.31	969	9597.18	969	3640.63	969	2382.9	969	17380.4	969	14541.2	969	25384.6	969	13208	969	23867.9	969	20307.3	969	10429.8	969	5500.58
970	15833.4	970	13211.6	970	19451.4	970	18616.8	970	11150.4	970	11937.5	970	7396.35	970	6159.12	970	10458.2	970	10237.8	970	3549.41	970	1548.22	970	18605	970	18817	970	25149.9	970	13673.2	970	24293.7	970	22357.9	970	9621.86	970	5404.1
971	18363.1	971	14834.5	971	16618.8	971	15354.4	971	11875.9	971	12491.8	971	6400.01	971	6019.1	971	11794.3	971	12056.4	971	3385.51	971	2283.17	971	14433.3	971	16481.8	971	26860	971	14026.7	971	26842.4	971	22931	971	9746.94	971	5806.11
972	19312.4	972	15761.4	972	15926.9	972	14151.1	972	12552.6	972	15131.7	972	6395.79	972	5948.21	972	11284.6	972	11201.1	972	3411.24	972	1740.11	972	15467.5	972	17800.9	972	24677.8	972	15201.1	972	28973.9	972	22983.2	972	8164.52	972	3682.17
973	19711.1	973	16485.8	973	16507.1	973	15638.7	973	14232.3	973	14603.4	973	8283.82	973	6020.01	973	11212.3	973	11260.9	973	3959.82	973	2355.34	973	16279.4	973	15632.7	973	24802.4	973	16440.9	973	31898.8	973	22365	973	8685.31	973	4572.52
974	21512.5	974	16652.9	974	20066.8	974	17296.6	974	13709.1	974	16756.3	974	7056.11	974	5343.01	974	11035.8	974	11566.9	974	4433.16	974	2571.31	974	14976.1	974	14726.5	974	20928.3	974	14685	974	33586.3	974	23906.6	974	8371.61	974	3316.93
975	21436.2	975	17494.5	975	20912.3	975	18725.3	975	14006.2	975	17750.2	975	8230.38	975	6158.92	975	10330	975	10940.8	975	4317	975	2787.98	975	14947.3	975	14517.8	975	19456.9	975	13185.5	975	36174.5	975	24871.3	975	8590.67	975	4462.56
976	22051.8	976	17996.9	976	17202.6	976	13525.6	976	12475.9	976	17370.1	976	8443.92	976	6070.71	976	10658.2	976	10051.4	976	4678.36	976	3510.91	976	14559.8	976	11878	976	16567.1	976	9429.32	976	37246	976	27451.8	976	9338.18	976	4236.79
977	22085.1	977	17611.9	977	17709.7	977	12368.1	977	13848.9	977	14347.4	977	7583.15	977	5959.48	977	10961.4	977	10439.7	977	4911.69	977	2989.69	977	14949.9	977	10203.9	977	18979.6	977	10138.1	977	32261.3	977	26582.1	977	11154.4	977	5267.07
978	25248.5	978	19409.1	978	15392	978	12881.9	978	12051.6	978	13350.7	978	6798.05	978	5430.95	978	10701.5	978	9436.13	978	5086.73	978	2610.13	978	15472.1	978	10159.4	978	15079.1	978	9105.15	978	26221.3	978	23951.3	978	10403.4	978	5268.82
979	23624.7	979	18804.9	979	16728.5	979	12667.2	979	14070.4	979	16236.4	979	8161.16	979	6587.28	979	10026.5	979	8288.52	979	4306.95	979	2241.5	979	18781.4	979	14540	979	16673.7	979	10840.4	979	16901.2	979	19007.6	979	9611.04	979	4405.18
980	22306.5	980	19031.8	980	18166.4	980	12953.5	980	15765.7	980	18307.3	980	7683.83	980	5942.32	980	9306.31	980	9139.95	980	4530.61	980	2457.46	980	17341.3	980	11629.6	980	16425.4	980	9583.67	980	15740.8	980	18829.1	980	12627.6	980	7097.47
981	21273.6	981	19099.8	981	17540.9	981	11887.6	981	16969.4	981	18584.7	981	7087.36	981	6420.94	981	8716.94	981	8265.55	981	3089.73	981	1630.96	981	20959.2	981	17195.7	981	15748.4	981	9893.28	981	10486.7	981	13623.5	981	13708.5	981	6974.8
982	21589.2	982	18296.6	982	16809.3	982	7933.47	982	16589.4	982	20857.3	982	5985.55	982	5727.99	982	8241.7	982	8454.03	982	3174.03	982	1737.92	982	18788.8	982	17430.3	982	14047.7	982	8765.94	982	11223.7	982	12763	982	10408.1	982	4998.1
983	24614.6	983	20659.2	983	18159.3	983	9611.97	983	17116.8	983	22358.2	983	6219.96	983	4787.21	983	7626.48	983	8089.83	983	2610.04	983	1680.04	983	18895.6	983	16186.9	983	14277.8	983	8241.41	983	12960.1	983	13988.4	983	12279	983	7007.09
984	22098.6	984	20099.5	984	22651.1	984	14536.2	984	18383.6	984	24954.8	984	5550.6	984	4419.93	984	9306.22	984	7850.1	984	2743.76	984	1922.02	984	16470.6	984	13322.4	984	17397.9	984	9769.74	984	14066.4	984	13429.7	984	9850.73	984	5600.54
985	22395.1	985	21709.1	985	26037.5	985	18650.2	985	17758.3	985	25495.3	985	5331.41	985	4444.47	985	8745.47	985	8395.06	985	2519.86	985	1230.25	985	17010.5	985	14499.4	985	21572	985	11122.4	985	14302.7	985	13481	985	9823.11	985	6668.7
986	20454.4	986	22215.8	986	26438.8	986	19789.2	986	17306	986	25643.3	986	4551.43	986	3862.63	986	11375.1	986	9059.52	986	2309.64	986	1392.87	986	15891.6	986	14078.6	986	23343	986	12267	986	9331.58	986	11992	986	12243.4	986	7232.33
987	24614.9	987	23734	987	27990	987	20709.1	987	16081.5	987	22037.5	987	3995.34	987	3022.71	987	12508.9	987	10434.9	987	2291.27	987	916.905	987	16646.5	987	14357.5	987	22953.8	987	12490.1	987	10230.1	987	12320.7	987	13241.8	987	7409.05
988	25420	988	22905.7	988	24738.2	988	15202.2	988	15171.6	988	19747.4	988	3555.48	988	3104.23	988	12989	988	11275.7	988	2084.42	988	1164.1	988	18918.8	988	19791.3	988	23217.2	988	13536.2	988	8325.75	988	10823	988	12652.6	988	8389.81
989	30057.8	989	23928.7	989	28389.2	989	17910.1	989	12855.4	989	18498.8	989	4367.58	989	3207.38	989	13656.8	989	11961.5	989	1942.35	989	1142.16	989	17788	989	17160.9	989	22184.9	989	13148.2	989	6930.56	989	9609.75	989	13058	989	8536.41
990	29622	990	25913.1	990	31251.7	990	20165.8	990	14303	990	19308	990	4551.93	990	3215.58	990	12764.2	990	11705.9	990	2847.47	990	1097.11	990	19347.5	990	17393.2	990	25408.5	990	14270.6	990	5262.75	990	8749.11	990	12845.8	990	8008.33
991	27446.1	991	24028.5	991	28816.2	991	19925.6	991	10744.4	991	15853.5	991	5758.53	991	3361.75	991	13045.9	991	11433.8	991	2491.01	991	1168.02	991	16374.4	991	15766.7	991	25545.8	991	13291.9	991	5274.05	991	7592.3	991	12350.8	991	6930.43
992	27296.3	992	26306.2	992	28861.7	992	20899.9	992	13040.1	992	15740.3	992	6999.97	992	4511.36	992	12442.2	992	11819.9	992	2635.57	992	1114.29	992	17211	992	13970.4	992	25476	992	12678	992	6221.27	992	7163.33	992	10894.3	992	5450.88
993	23502.9	993	21864.9	993	27725	993	22998	993	11694.3	993	14499.4	993	7053.06	993	4924.34	993	11177.4	993	11300.7	993	2263.71	993	803.282	993	17149.3	993	13305.3	993	24677.2	993	12809.7	993	7651.88	993	9088.08	993	12312.5	993	5523.88
994	22122.7	994	20967.1	994	24657.5	994	20220.3	994	11233.5	994	13610.2	994	8709.87	994	5835.47	994	11305.2	994	12758.2	994	2071.08	994	1225.27	994	18649.6	994	15020.9	994	23245.1	994	12456.1	994	10083.8	994	9657.31	994	11415.2	994	4438.97
995	19964.9	995	21956.6	995	22622.1	995	19861.6	995	10428.7	995	12303.9	995	10477.6	995	7444.76	995	11199.5	995	13266.2	995	2403.35	995	1110.2	995	19910.7	995	19194.9	995	22693.7	995	12435.3	995	13144.3	995	11763.4	995	9471.67	995	4604.53
996	16611.5	996	19346.6	996	17605.8	996	15615.5	996	8601.5	996	11285.4	996	12492.6	996	9058.12	996	12117.1	996	13003.4	996	2169.55	996	1558.77	996	18118.5	996	18462.6	996	21754.8	996	11762.4	996	13846.5	996	10459.3	996	10253.9	996	4512.6
997	16079.8	997	18476	997	15272.3	997	11622.4	997	8592.8	997	11418.6	997	13113.1	997	9937.13	997	12746.6	997	12152.8	997	1805.71	997	689.795	997	21064.8	997	20839.1	997	21645.3	997	11438.9	997	17401	997	11978.6	997	10317	997	5376.66
998	12332.6	998	15917.6	998	15551.5	998	9052.07	998	10240.6	998	13691.2	998	11474.4	998	7382.84	998	13938	998	13620.5	998	1198.04	998	379.688	998	19562.4	998	18194.6	998	20823.1	998	11319.8	998	15746.1	998	14094	998	12160.2	998	6290.29
999	10612.1	999	12686.4	999	17548.6	999	9217.69	999	12618	999	17278.8	999	11312	999	7437.94	999	13928.3	999	13870.6	999	1641.21	999	951.062	999	21691.5	999	17955.6	999	19732.8	999	9591.51	999	15640.9	999	13427.2	999	11586	999	7210.93
1000	10812.4	1000	12942	1000	18659.3	1000	10085.2	1000	14797	1000	20919.8	1000	8785.16	1000	4627.61	1000	14431.7	1000	13300.2	1000	1318.58	1000	974.28	1000	22294.6	1000	17830.2	1000	18399.9	1000	9491.6	1000	17087.7	1000	14287.4	1000	10552.2	1000	5883.18
1001	11916.8	1001	12054.5	1001	17536.7	1001	10362.5	1001	14729.7	1001	20388.2	1001	7893.13	1001	4128.4	1001	13115.7	1001	12433	1001	1701.37	1001	1542.52	1001	16462.4	1001	16389.9	1001	18791.3	1001	9612.94	1001	17111.2	1001	13911.3	1001	10734	1001	5332.19
1002	14561	1002	14039.6	1002	17626.4	1002	13110.7	1002	14576.3	1002	19353.4	1002	6229.86	1002	2676.04	1002	12091.8	1002	12720	1002	2222.6	1002	2097.18	1002	18351.3	1002	16147.8	1002	18837.1	1002	9476.37	1002	18073.6	1002	12739.6	1002	7402.74	1002	4066.74
1003	15579.4	1003	16152.9	1003	19180	1003	16931.4	1003	16573.2	1003	19805.5	1003	5315.23	1003	1925.73	1003	12136.5	1003	12462.8	1003	3249.01	1003	2700.88	1003	18770.2	1003	17240.8	1003	17199.2	1003	8202.42	1003	21556.4	1003	17796.6	1003	8073.15	1003	4710.13
1004	17746.9	1004	19887	1004	21348.2	1004	21216.3	1004	16908.3	1004	21790.4	1004	5586.7	1004	3428.83	1004	12078.1	1004	12469.7	1004	2870.45	1004	2465.57	1004	16600.6	1004	13810.2	1004	18520.3	1004	8855.57	1004	21026	1004	16618.3	1004	10908.6	1004	5175.69
1005	19648.3	1005	19870.9	1005	21257.1	1005	21248.4	1005	18461.5	1005	22648.4	1005	4587.02	1005	3146.1	1005	12146.2	1005	11237.2	1005	3504.02	1005	3075.01	1005	18746.8	1005	18353.3	1005	18235.7	1005	9148.49	1005	20140.6	1005	14207.6	1005	9897.65	1005	4515.67
1006	24180.1	1006	22672.4	1006	22017.9	1006	20016.2	1006	18367.2	1006	21179.7	1006	4616.4	1006	2063.17	1006	11828.7	1006	10382.1	1006	3704.29	1006	3206.67	1006	20578.1	1006	19211.1	1006	20355.6	1006	10075.6	1006	17314.9	1006	12714.1	1006	13619.6	1006	6899.07
1007	23926.2	1007	24039.8	1007	19117.5	1007	18961.2	1007	17791.3	1007	19709.7	1007	5481.68	1007	3622.32	1007	10986.3	1007	9044.34	1007	3259.15	1007	3042.05	1007	20201.8	1007	16930.5	1007	19843.5	1007	9319.42	1007	17568.4	1007	9438.42	1007	16449.5	1007	7128.65
1008	23558	1008	22480.7	1008	19545.9	1008	18277.5	1008	16367.6	1008	18540.5	1008	6065.35	1008	3726.29	1008	10614.3	1008	9663.71	1008	3323.6	1008	3080.47	1008	20000.7	1008	16476.8	1008	21062.8	1008	10316.4	1008	16004.4	1008	11432.2	1008	15237.8	1008	5729.7
1009	21191.8	1009	22876	1009	15931	1009	19002.7	1009	16163.4	1009	17930.1	1009	6511.08	1009	3369.59	1009	9504.06	1009	8953.36	1009	2729.27	1009	2499.21	1009	16805	1009	14485.6	1009	20653.8	1009	10770.9	1009	14999.6	1009	10853.8	1009	16146.2	1009	6201.91
1010	17018.5	1010	17215.4	1010	14574.9	1010	14733	1010	14997.4	1010	16546.9	1010	6490.83	1010	2977.74	1010	9064.33	1010	8862.62	1010	2018.1	1010	1651.95	1010	12768.3	1010	12377.5	1010	17822.7	1010	9310.52	1010	15720.7	1010	9215.07	1010	17787.4	1010	8015.57
1011	14312.5	1011	13335.7	1011	20160.9	1011	17803.2	1011	14601.3	1011	15294.4	1011	9293.44	1011	5266.97	1011	8605.42	1011	8665.06	1011	1732.47	1011	1114.27	1011	10046.2	1011	8305.85	1011	14036.3	1011	7015.19	1011	17708.3	1011	11092.7	1011	18300.9	1011	8734.57
1012	11719.5	1012	12208.2	1012	18504.9	1012	17389.6	1012	15143.1	1012	15891.7	1012	8133.15	1012	5418.1	1012	7821.19	1012	8065.37	1012	2280.02	1012	1852.79	1012	7597.73	1012	5843.6	1012	14473.2	1012	7550.34	1012	21903.6	1012	14995	1012	15617.9	1012	7290.23
1013	11559.2	1013	13432.7	1013	17716.7	1013	15572.7	1013	13271.1	1013	15077.7	1013	8709.11	1013	6625.61	1013	8557.25	1013	7532.35	1013	2777.42	1013	1705.63	1013	7178.18	1013	7123.2	1013	14757.5	1013	7031.87	1013	22424.1	1013	14204.8	1013	16783.1	1013	7037.91
1014	11020.6	1014	11255.9	1014	18117.2	1014	11427.5	1014	14972.8	1014	15856.1	1014	8639.65	1014	5274.43	1014	7735.19	1014	8675.05	1014	2345.74	1014	1869.23	1014	8604.41	1014	8038.53	1014	15880.7	1014	7789.02	1014	22995.9	1014	15501	1014	15920	1014	6686.97
1015	14332.2	1015	14096.2	1015	17435.9	1015	13667	1015	16232.9	1015	18627.3	1015	7634.57	1015	4468.65	1015	8127.36	1015	10175.1	1015	2998.82	1015	1948.45	1015	8702.63	1015	7452.43	1015	15272.9	1015	7493.77	1015	27321.2	1015	14402.7	1015	14675.3	1015	5449.94
1016	13212.4	1016	11194.7	1016	22199.5	1016	18889.7	1016	13107.4	1016	15796.9	1016	7802.37	1016	5522.48	1016	6840.66	1016	8917.58	1016	3086.72	1016	2708.71	1016	9206.92	1016	8016.65	1016	17796.7	1016	8828.54	1016	27863.9	1016	16888.3	1016	14237.3	1016	5176.25
1017	16279.7	1017	12451.1	1017	21560.2	1017	16343	1017	9813.22	1017	12075.5	1017	8996.91	1017	7142.33	1017	6144.11	1017	7525	1017	2575.28	1017	1852.28	1017	7423.37	1017	7540.32	1017	19231.1	1017	10811.8	1017	26281.3	1017	16658.2	1017	12045.3	1017	5019
1018	17124.8	1018	12432.9	1018	22131.5	1018	17374.3	1018	9767.84	1018	10838.2	1018	8454.74	1018	6277.88	1018	4273.93	1018	4872.88	1018	2996.03	1018	1745.13	1018	4813.23	1018	4119.77	1018	18590.2	1018	10868	1018	26697.4	1018	17441.4	1018	14469.7	1018	6892.13
1019	15347.4	1019	12050	1019	22330.8	1019	18381.2	1019	8457.86	1019	11401.2	1019	7755.43	1019	6691.13	1019	2739.49	1019	3098.92	1019	2734.95	1019	1725.21	1019	3137.73	1019	2694.62	1019	14845.6	1019	9672.34	1019	23630.8	1019	17217.6	1019	16382.9	1019	6575.27
1020	13010.6	1020	12994.4	1020	20895.9	1020	17520.9	1020	9697.74	1020	11710.8	1020	8494.83	1020	7513.41	1020	4476.72	1020	4643.52	1020	2739.24	1020	1133.22	1020	2458.68	1020	2099.44	1020	15016	1020	9337.53	1020	21470.4	1020	16503.5	1020	16663.7	1020	6439.64
1021	10732	1021	11110.5	1021	18907.1	1021	15014.5	1021	9512.37	1021	10551.2	1021	9180.58	1021	7268.96	1021	3739.72	1021	4490.01	1021	2877.19	1021	1500.58	1021	956.795	1021	746.044	1021	12626.2	1021	8643.63	1021	21023.5	1021	15101.3	1021	18227.7	1021	7441.66
1022	11575.6	1022	13143.8	1022	13700.2	1022	13382	1022	12229.8	1022	12918.6	1022	8670.77	1022	7822.46	1022	3195.5	1022	3351.62	1022	3462.2	1022	1816.6	1022	1485.16	1022	1015.49	1022	12505.9	1022	8248.86	1022	21658	1022	14062.3	1022	22735.3	1022	11093
1023	12900.7	1023	11470	1023	13538.2	1023	13405.4	1023	10339.4	1023	12303.1	1023	8421.61	1023	7112.78	1023	3954.3	1023	4414.76	1023	3790.82	1023	1779.18	1023	1012.91	1023	1624.3	1023	11701.5	1023	6119.48	1023	18515	1023	12421.7	1023	20802.3	1023	10266.4
1024	13881.2	1024	10573.7	1024	12708.3	1024	11962	1024	10647.5	1024	13068.7	1024	9422.08	1024	6687.35	1024	5011.28	1024	6513.27	1024	3211.59	1024	1561.32	1024	381.566	1024	803.55	1024	14332.5	1024	6732.4	1024	16205.9	1024	9740.65	1024	19767.5	1024	9876.88
1025	12819.1	1025	10169.9	1025	13271.5	1025	12467.1	1025	10962.4	1025	12117.9	1025	9254.39	1025	5816.31	1025	5261.34	1025	6641.01	1025	3146.73	1025	1096.52	1025	444.056	1025	681.063	1025	18828.4	1025	10007.7	1025	16467.2	1025	7331.95	1025	21193.2	1025	9555.06
1026	18026.1	1026	14647.6	1026	9618.27	1026	13243.5	1026	9504.03	1026	11340.8	1026	10826.7	1026	6500.09	1026	5565	1026	6226.58	1026	3385.11	1026	1889.67	1026	346.636	1026	745.939	1026	14489.8	1026	8255.89	1026	14995.3	1026	7594.4	1026	18979.7	1026	8308.89
1027	20133.1	1027	17732.7	1027	10667.8	1027	14607.6	1027	8898.89	1027	9427.39	1027	11467.4	1027	6273.24	1027	6158.03	1027	6609.42	1027	1830.48	1027	1840.19	1027	2147.73	1027	1987.72	1027	17975	1027	12554	1027	16839.6	1027	8973.19	1027	16566.4	1027	8508.7
1028	20695	1028	18983	1028	13480.6	1028	18192	1028	10905.3	1028	10789.6	1028	12504.9	1028	6936.37	1028	8134.8	1028	8951.76	1028	2971.05	1028	2116.89	1028	2450.38	1028	1393.79	1028	17755.4	1028	12088.5	1028	21681.3	1028	13364	1028	18032.6	1028	9850
1029	19665.4	1029	19327.2	1029	19528.3	1029	23821.7	1029	9807.22	1029	9332.8	1029	11830.6	1029	5223.49	1029	12554.2	1029	11510.6	1029	2586.54	1029	1726.16	1029	3266.58	1029	1542.96	1029	17726.8	1029	12217.2	1029	19411.2	1029	9642.32	1029	16544.7	1029	8971.11
1030	19165.7	1030	19789	1030	22098.6	1030	25083.1	1030	8444.96	1030	8338.79	1030	9878.83	1030	4445.36	1030	13908.2	1030	12823.5	1030	2016.36	1030	1223.12	1030	3116.09	1030	2059.43	1030	19255.4	1030	10492.9	1030	21760.2	1030	11498.6	1030	16531.5	1030	8455.67
1031	18662.9	1031	20848.1	1031	24999.8	1031	27769.8	1031	9457.45	1031	8067.12	1031	8708.26	1031	4435.73	1031	15488.1	1031	14678.6	1031	2531.21	1031	1771.42	1031	5655.01	1031	3551.39	1031	20356.3	1031	12012.6	1031	20564.9	1031	13134.1	1031	14576.4	1031	7892.86
1032	17940.1	1032	17258.8	1032	23400.2	1032	24868.9	1032	8244.9	1032	7466.4	1032	8644.87	1032	4020.9	1032	14480.3	1032	13377.7	1032	2786.68	1032	1293.34	1032	5893.54	1032	4283.36	1032	18538.3	1032	11897.6	1032	19114.4	1032	12078.9	1032	13815.6	1032	7298.35
1033	16179.7	1033	15890.6	1033	20265.5	1033	19164.8	1033	7523.78	1033	5811.52	1033	8554.45	1033	4239.77	1033	12481.7	1033	10522.6	1033	3276.39	1033	1693.95	1033	8233.51	1033	6508.65	1033	17294.1	1033	11184.8	1033	19608	1033	13834.5	1033	18032.5	1033	11021.6
1034	14063.4	1034	15189.5	1034	18475.3	1034	20212.1	1034	7285.75	1034	8601.69	1034	8657.03	1034	6710.98	1034	10879.8	1034	9209.97	1034	2883.98	1034	1550.39	1034	7423.52	1034	7090.9	1034	18126.2	1034	11173.7	1034	19911.4	1034	13411.6	1034	19580	1034	11231.9
1035	14035.9	1035	14823	1035	16638	1035	17789.1	1035	6377.36	1035	8530.67	1035	9548.82	1035	7087.96	1035	9829.37	1035	8680.71	1035	3366.18	1035	2268.85	1035	5287.66	1035	6675.71	1035	16927.3	1035	9555.38	1035	16002.2	1035	7076.27	1035	18938.7	1035	10762.7
1036	11361.6	1036	10694.8	1036	14581	1036	13255.8	1036	5994.17	1036	7438.24	1036	10561.7	1036	6869.46	1036	9069.87	1036	7765.55	1036	4256.09	1036	2351.69	1036	4622.84	1036	6043.85	1036	16591	1036	9513.6	1036	12584.1	1036	4136.09	1036	16997.7	1036	10700.6
1037	13249.8	1037	12249.3	1037	14451.5	1037	12901.3	1037	6083.73	1037	6930.48	1037	11320.6	1037	6799.53	1037	7161.57	1037	5533.47	1037	4756.98	1037	2706.82	1037	6729.78	1037	7991.99	1037	16735.1	1037	10567.1	1037	12254.8	1037	4042.09	1037	18629.5	1037	11806.5
1038	14254.5	1038	11151.9	1038	14222.1	1038	13735.6	1038	6153.94	1038	7290.48	1038	11468.4	1038	6675.41	1038	6279.9	1038	4802.52	1038	4314.24	1038	2285.8	1038	9336.12	1038	9679.4	1038	17755.6	1038	10781.5	1038	6579.16	1038	385.514	1038	20741.1	1038	12500
1039	19601.3	1039	16774.9	1039	11208.6	1039	12519.5	1039	6520.57	1039	9603.92	1039	10744.7	1039	6059.95	1039	8103.26	1039	6307.89	1039	4567.98	1039	2739.75	1039	11731.9	1039	9548.77	1039	16833.8	1039	10142.7	1039	4545.63	1039	1496.08	1039	18162.3	1039	13118.4
1040	18790.2	1040	14657.9	1040	10652.7	1040	14414.3	1040	7408.94	1040	10986.6	1040	11015	1040	5694.8	1040	12166.4	1040	9833.48	1040	4735.77	1040	2204.14	1040	13133.2	1040	11081.6	1040	16974.8	1040	9392.8	1040	2246.27	1040	711.114	1040	14091.6	1040	8084.52
1041	19432.5	1041	16033.2	1041	7989.23	1041	10892	1041	9625.27	1041	13151.1	1041	8164.25	1041	3488.19	1041	13318.4	1041	10635.7	1041	4206.01	1041	2529.09	1041	13642.5	1041	12371.5	1041	18710	1041	11109.9	1041	2364.81	1041	1642.79	1041	15700.9	1041	10507.4
1042	18951.7	1042	13383.8	1042	8469.06	1042	13277.8	1042	10206	1042	11688.3	1042	8442.17	1042	3545.23	1042	15043.5	1042	12993.1	1042	4801.02	1042	2163.68	1042	13656.8	1042	12700.2	1042	17751.4	1042	9696.86	1042	2208.43	1042	1935.81	1042	16999.8	1042	10681.9
1043	18502	1043	14473.4	1043	9672.39	1043	12319.6	1043	11220.2	1043	14309.7	1043	8212.3	1043	3297.37	1043	17524.2	1043	15461	1043	5092.34	1043	2484.47	1043	10940.4	1043	8704.94	1043	17805.4	1043	9559.3	1043	3858.34	1043	2628.91	1043	14312.9	1043	7962.39
1044	14120.1	1044	11718.2	1044	12038.5	1044	11906.3	1044	9119.84	1044	10968.9	1044	8701.53	1044	3052.21	1044	19717.6	1044	19756.4	1044	5369.27	1044	2520.17	1044	12266.3	1044	9021.31	1044	19476.9	1044	9637.13	1044	8068.82	1044	5652.35	1044	15258.1	1044	7369.9
1045	13597.9	1045	12003.9	1045	12851.5	1045	8927.52	1045	9922.49	1045	12851.9	1045	8009.94	1045	3350.42	1045	19273.2	1045	20836.1	1045	4831.98	1045	2688.81	1045	9843.17	1045	8674.36	1045	19518.5	1045	8418.93	1045	12019.2	1045	7599.45	1045	14905.3	1045	8538.78
1046	14778.2	1046	12349.3	1046	9002.93	1046	10569.8	1046	8873.08	1046	10223.5	1046	9208.08	1046	4731.06	1046	18031.1	1046	18949.1	1046	4580.62	1046	2580.14	1046	12075.5	1046	13101.9	1046	18317.1	1046	8699.89	1046	13056.9	1046	6838.8	1046	12819.7	1046	7211.33
1047	19668.1	1047	17629.1	1047	10023.2	1047	10197.3	1047	3994.09	1047	4788.32	1047	9175.46	1047	5783.97	1047	17480.9	1047	17433.6	1047	4580.99	1047	2339.9	1047	10449.1	1047	12463.5	1047	20804	1047	10702.6	1047	11973.8	1047	5103.31	1047	10889.4	1047	6902.74
1048	18038.9	1048	17535.9	1048	10656.5	1048	9224.53	1048	2828.41	1048	3048.3	1048	8721.95	1048	4860.52	1048	16293.4	1048	17025.9	1048	4444.28	1048	2184.08	1048	7283.58	1048	9788.49	1048	22456.7	1048	11718.7	1048	8719.88	1048	3654.53	1048	9934.8	1048	5745.36
1049	19108.8	1049	17678.9	1049	10459.3	1049	8813.42	1049	2538.1	1049	2161.05	1049	8150.01	1049	4553.08	1049	14051.4	1049	15386.6	1049	4298.59	1049	2592.82	1049	6799.46	1049	11401.7	1049	23036.5	1049	11812.4	1049	9601.11	1049	3622.7	1049	9824.67	1049	4559.43
1050	20368	1050	19698	1050	10117.2	1050	10291.6	1050	3285.86	1050	3286.99	1050	8925.65	1050	6488.66	1050	15134.5	1050	15951.5	1050	4253.07	1050	2938.06	1050	6705.01	1050	11200.4	1050	23226.1	1050	12729.4	1050	8122.12	1050	3596.6	1050	11137.6	1050	4779.59
1051	20533.9	1051	18992.6	1051	10445.1	1051	11205.3	1051	2706.03	1051	2345.16	1051	8143.31	1051	6851.39	1051	13734.7	1051	14694.1	1051	4638.68	1051	3322.81	1051	6830.92	1051	13686	1051	25304.4	1051	13019.9	1051	9139.96	1051	3743.75	1051	12868.7	1051	5442.06
1052	19828.6	1052	18316	1052	9901.42	1052	9852.03	1052	3370.86	1052	3932.04	1052	8210.06	1052	6998.46	1052	14463.2	1052	16628.9	1052	5192.46	1052	3629.3	1052	8935.83	1052	16553.6	1052	24423.4	1052	13669	1052	10116.8	1052	6491.83	1052	13155.7	1052	5412.12
1053	17572.9	1053	16454.9	1053	12595.2	1053	11469.2	1053	3538.07	1053	5325.39	1053	7538.6	1053	7716.01	1053	14728.4	1053	16567.7	1053	6239.09	1053	3584.96	1053	11518.8	1053	14908.7	1053	21002.4	1053	11144.1	1053	13052.5	1053	9000.04	1053	12731.5	1053	5631.77
1054	14401.6	1054	14181.2	1054	13234.2	1054	12194.2	1054	3554.69	1054	5519.93	1054	7042.46	1054	6660.52	1054	14372.9	1054	14897.1	1054	6440.9	1054	3441.86	1054	9540.78	1054	11163.3	1054	21933.1	1054	12433.6	1054	14919.9	1054	11548.3	1054	14023.6	1054	5462.68
1055	12408.2	1055	12351.3	1055	15332.2	1055	14015.6	1055	5103.44	1055	7906.58	1055	7085.4	1055	6010.2	1055	15134.9	1055	15682.7	1055	6391.68	1055	3451.39	1055	8010.81	1055	7452.96	1055	22241.4	1055	13007.6	1055	17268.2	1055	13225.3	1055	14808.1	1055	4369.29
1056	14038.9	1056	14281.3	1056	15833.9	1056	14151.5	1056	6106.62	1056	9486.19	1056	7099.31	1056	6541.38	1056	15959.5	1056	16951.5	1056	6905.23	1056	4287.61	1056	8734.44	1056	7790.47	1056	23989.4	1056	12497.6	1056	20241.4	1056	14455.1	1056	17943.5	1056	6707.47
1057	12402.4	1057	15153.9	1057	17206.1	1057	15205.3	1057	8790.63	1057	13424.2	1057	6508.08	1057	5143.3	1057	15238.5	1057	17670.1	1057	6549.59	1057	3754.23	1057	7094.42	1057	4422.22	1057	21726.9	1057	10969.6	1057	20610.2	1057	15249.8	1057	17773	1057	7922.1
1058	17892.7	1058	19889	1058	18692.6	1058	17269.9	1058	10341.6	1058	13668.8	1058	5570.89	1058	4914.9	1058	15564.5	1058	17294.4	1058	6471.67	1058	3907.05	1058	6449.93	1058	3885.38	1058	23196.6	1058	11452	1058	20252.6	1058	15204.6	1058	16928.8	1058	7537.91
1059	18557	1059	20564.2	1059	22327	1059	15455.5	1059	11247.1	1059	15807.6	1059	3696.16	1059	5777.92	1059	12335.3	1059	14869.7	1059	7433.04	1059	5074.25	1059	6904.97	1059	3894.41	1059	22479.4	1059	10722.3	1059	20958.3	1059	16093.6	1059	19517.1	1059	8650.45
1060	17880.8	1060	16801.3	1060	21908.4	1060	16882	1060	12443.9	1060	18116	1060	5082.8	1060	6927.8	1060	11091.4	1060	12421.9	1060	6635.61	1060	4092.7	1060	7613.5	1060	2326.05	1060	24759.7	1060	11071.3	1060	22276	1060	16497.7	1060	16974.2	1060	7124.09
1061	16984	1061	17448	1061	25558.8	1061	18401.7	1061	14899.9	1061	20989.8	1061	3036.43	1061	5576.25	1061	9528.69	1061	10089.7	1061	6703.73	1061	4403.01	1061	7298.55	1061	3545.26	1061	20514.8	1061	10903.8	1061	22907.3	1061	15982.1	1061	16867.1	1061	6322.11
1062	21206.1	1062	18953.4	1062	26093.9	1062	20171.1	1062	16851.7	1062	26987.1	1062	1988.8	1062	4025.47	1062	9155.3	1062	10017.3	1062	6176.33	1062	3153.49	1062	7969.76	1062	5253.51	1062	18539.2	1062	10035	1062	20444.6	1062	12277.8	1062	16196.4	1062	6156.06
1063	20681.6	1063	17908.3	1063	25761.5	1063	20274.9	1063	18593.6	1063	26189.8	1063	2631.46	1063	2759.37	1063	10948.5	1063	12611.3	1063	5484.39	1063	3077.78	1063	9764.25	1063	6137.16	1063	19190	1063	10322.4	1063	20016.1	1063	10586.1	1063	16702.2	1063	7035.38
1064	22020.8	1064	17497.1	1064	24105.3	1064	17178.4	1064	20177.6	1064	27475.7	1064	4179.3	1064	2451.54	1064	10639.9	1064	12311.7	1064	5283.75	1064	3830.86	1064	9810.98	1064	7322.52	1064	19609	1064	12131.1	1064	18098.2	1064	11181.4	1064	19083.1	1064	8353.77
1065	21655.2	1065	15582.1	1065	21535.6	1065	17565.2	1065	19825.6	1065	26024	1065	6125.64	1065	2939.88	1065	11974.1	1065	11914	1065	5331.19	1065	4168.16	1065	8041.27	1065	7463.67	1065	17239.1	1065	9412.43	1065	17039.9	1065	10304.4	1065	21274	1065	7543.01
1066	22599.8	1066	17488.1	1066	18361.9	1066	14839.1	1066	18406.6	1066	23310.4	1066	7553.03	1066	3093.85	1066	14660.8	1066	14339.9	1066	5447.65	1066	4346.86	1066	9907.69	1066	8269.11	1066	18898.9	1066	9927.1	1066	18419.1	1066	13274.7	1066	22679.2	1066	9156.67
1067	21960.3	1067	15739.7	1067	14241	1067	13833.1	1067	17181.2	1067	23195	1067	9898.59	1067	4357.2	1067	16204.7	1067	16653.2	1067	5479.43	1067	4190.8	1067	9195.11	1067	12522.7	1067	17154.2	1067	9054.72	1067	22637.6	1067	16494.9	1067	22616.3	1067	7957.05
1068	28436.2	1068	21413.8	1068	11418.4	1068	11715.7	1068	18197.7	1068	25971.6	1068	12338.9	1068	5139.16	1068	16229.6	1068	16805.8	1068	5379.02	1068	3492.18	1068	13800.3	1068	16213.7	1068	18333.7	1068	9222.9	1068	21849.9	1068	13269	1068	23796.6	1068	10340.5
1069	27433.6	1069	21249.3	1069	10240.1	1069	9846.18	1069	19417.4	1069	26899.5	1069	12326	1069	7009.4	1069	14998.2	1069	12855.7	1069	4527.36	1069	3442.95	1069	12536.6	1069	15257.6	1069	18812.6	1069	9847.45	1069	21038	1069	11387.5	1069	21584.4	1069	9180.24
1070	26613.3	1070	22002.3	1070	11288.7	1070	10267.5	1070	18806.9	1070	23636.8	1070	9538.97	1070	7676.64	1070	16988.2	1070	14680.3	1070	4724.45	1070	3289.08	1070	15069.9	1070	16825.8	1070	19465.7	1070	10438.4	1070	20282.5	1070	8972.45	1070	21095.8	1070	10610.9
1071	29288.8	1071	23382.8	1071	10315.3	1071	9159.82	1071	17721.7	1071	22205.6	1071	7702	1071	6462.56	1071	17168.4	1071	16446.1	1071	4723.78	1071	3600.26	1071	15249	1071	16649.4	1071	20451	1071	10401.8	1071	19581.5	1071	10268.1	1071	18370.3	1071	8802.01
1072	31254	1072	24635.2	1072	12221.6	1072	9873.38	1072	17457.9	1072	22292.4	1072	5701.01	1072	3886.55	1072	16615	1072	14932.8	1072	4678.85	1072	3427.07	1072	15139	1072	17465.4	1072	19487.7	1072	11420.3	1072	18804.6	1072	11347.8	1072	14802.7	1072	9960.6
1073	29501.2	1073	24447.7	1073	11662.6	1073	8828.92	1073	15186.3	1073	16279.1	1073	4503.13	1073	2567.06	1073	15845.8	1073	14227.5	1073	4804.14	1073	3401.38	1073	18622.3	1073	20192.8	1073	20731.4	1073	11329.5	1073	18652.7	1073	9019.33	1073	16662.8	1073	10025.5
1074	28514.9	1074	23090.5	1074	9114.12	1074	7230.23	1074	15594	1074	17415.2	1074	2695.2	1074	1282.98	1074	15199.9	1074	14060.3	1074	4482.04	1074	3315.11	1074	21720.5	1074	19693.7	1074	18256.7	1074	10561.4	1074	14531.6	1074	8487.3	1074	20274.5	1074	9998.42
1075	28312.1	1075	25138.8	1075	7236.02	1075	6469.19	1075	16344.4	1075	19687.4	1075	2885.18	1075	1538.23	1075	14173.8	1075	12395.8	1075	4596.09	1075	2990.54	1075	21283	1075	20108.4	1075	20517.7	1075	10980.3	1075	14800.2	1075	8831.81	1075	18727.5	1075	8279.97
1076	29042.9	1076	29293.5	1076	6159.29	1076	6052.27	1076	15132.3	1076	19665	1076	3406.05	1076	572.362	1076	15908	1076	14954.4	1076	4537.18	1076	3162.75	1076	22248.9	1076	19788.4	1076	22756.5	1076	12226.2	1076	16794.7	1076	10925.4	1076	19284.2	1076	9882.76
1077	27110.7	1077	26214.9	1077	7144.58	1077	6374.33	1077	14026.8	1077	18045.6	1077	4762.84	1077	1119.53	1077	15614.8	1077	15116.9	1077	4900.85	1077	3458.3	1077	21511.5	1077	19669.5	1077	22467.9	1077	12738.6	1077	15788.1	1077	10870.5	1077	16459	1077	8105.93
1078	28189.9	1078	27460.7	1078	7843.82	1078	5222.58	1078	15390.1	1078	21006.2	1078	5194.42	1078	2344.59	1078	15249.3	1078	15800.6	1078	5651.68	1078	4173.73	1078	17754.6	1078	14758	1078	22188.2	1078	12453.1	1078	14595.4	1078	9704.7	1078	15225	1078	7215.6
1079	24558.1	1079	24692.8	1079	5710.24	1079	4515.05	1079	14424.2	1079	19655.9	1079	5694.82	1079	4305.27	1079	15894	1079	17142	1079	5829.29	1079	4205.61	1079	17090.1	1079	12322.1	1079	23442.2	1079	12086.4	1079	13988.5	1079	7432.88	1079	13352.1	1079	5730.72
1080	22964	1080	22435.1	1080	8372.17	1080	6049.74	1080	15810.4	1080	20669.1	1080	5686.37	1080	3515.47	1080	16804.8	1080	18560.9	1080	5584.86	1080	4083.12	1080	13343	1080	11976.3	1080	22856.3	1080	12808.3	1080	14973	1080	11516.9	1080	14348.2	1080	5551.22
1081	18320.4	1081	20270.8	1081	9847.79	1081	6724.35	1081	14551.9	1081	17377.7	1081	6042.13	1081	4039.67	1081	17423.5	1081	17853.8	1081	5218.16	1081	4005.44	1081	13223.3	1081	11805.3	1081	22700.8	1081	13863.4	1081	15015.4	1081	11366.2	1081	11556	1081	6367.46
1082	20288.8	1082	20521.6	1082	12220.6	1082	5929.57	1082	14323.1	1082	17630.3	1082	6172.89	1082	3873.47	1082	17179.9	1082	16592.9	1082	5203.36	1082	3641.65	1082	10879.4	1082	11282.5	1082	18771.5	1082	13434.7	1082	22358.3	1082	16028.5	1082	11653.9	1082	7123.64
1083	20588.2	1083	21893.9	1083	10880.7	1083	7018.34	1083	15456.4	1083	18430.6	1083	6170.86	1083	3647.29	1083	16263.3	1083	16311.2	1083	4119.63	1083	3424.41	1083	11723	1083	11367.2	1083	20306.9	1083	14254.2	1083	22182.7	1083	16617.2	1083	12427.6	1083	4362.54
1084	19783.8	1084	19199.7	1084	11898.8	1084	7185.14	1084	17695.6	1084	20040.3	1084	6522.78	1084	3905.77	1084	15509	1084	16491	1084	3363.53	1084	2544.75	1084	13339.9	1084	10948.8	1084	14188.5	1084	10856.5	1084	19766.2	1084	17572.4	1084	12692.4	1084	4860.17
1085	20369.5	1085	19632.4	1085	14104.7	1085	9207.95	1085	17394	1085	18794.2	1085	5955.29	1085	4416.36	1085	14357.9	1085	14753.4	1085	3094.82	1085	2028.49	1085	13097.9	1085	10413.1	1085	11869.3	1085	8699.64	1085	23303.9	1085	21808.1	1085	11993	1085	5470.3
1086	23389.5	1086	21312.4	1086	12525.3	1086	8938.15	1086	16091.5	1086	17862	1086	3721.34	1086	3651.29	1086	13839	1086	14015.1	1086	3094.81	1086	1956.08	1086	13815	1086	10961.7	1086	11634.4	1086	9508.72	1086	20461.9	1086	20882.3	1086	13100.7	1086	5795.56
1087	22506.1	1087	20369.2	1087	13377.9	1087	10386.8	1087	13327.8	1087	12555.9	1087	4736.92	1087	4056.28	1087	16098.1	1087	15797.2	1087	3027.87	1087	1331	1087	12345.8	1087	9789.11	1087	10100.3	1087	7067.08	1087	19446.1	1087	17925.3	1087	14963.7	1087	5559.57
1088	22291.4	1088	20584.9	1088	13157	1088	10868.5	1088	13646.5	1088	14605.2	1088	3979.87	1088	2698.48	1088	15777.5	1088	15809.8	1088	3404.04	1088	1894.85	1088	12635.3	1088	10650.9	1088	7986.08	1088	5373.27	1088	16869.2	1088	15557.9	1088	14598.5	1088	4372.3
1089	19439.1	1089	19131.2	1089	14365	1089	9750.07	1089	12680.9	1089	14398.6	1089	3154.49	1089	1459.71	1089	12975.1	1089	12789.2	1089	3928.19	1089	2522.92	1089	10123.1	1089	9912.41	1089	9163.58	1089	6392.29	1089	14327.2	1089	12842	1089	14672.7	1089	4635.1
1090	21038.7	1090	20707	1090	13212.1	1090	7839.91	1090	12809.5	1090	14548.8	1090	2802.38	1090	1672.73	1090	11988	1090	10830.3	1090	3117.17	1090	2656.77	1090	9803.19	1090	10281.2	1090	7729.4	1090	4285.73	1090	17139.8	1090	14426.2	1090	14387	1090	5239
1091	19791.2	1091	19744.1	1091	14110	1091	7855.3	1091	13107.4	1091	14254	1091	2765.06	1091	738.39	1091	11147.9	1091	9091.22	1091	3641.52	1091	2771.82	1091	10182.4	1091	11180	1091	8345.47	1091	5727.06	1091	20582.2	1091	15652.3	1091	15737.3	1091	6064.66
1092	21349.5	1092	18775.4	1092	14766.7	1092	9848.35	1092	15023	1092	17679.1	1092	3551.33	1092	1303.88	1092	11285.1	1092	8300.99	1092	3661.09	1092	2770.36	1092	8813.62	1092	10783.7	1092	6337.82	1092	3970.54	1092	16974.8	1092	13753.7	1092	17976.3	1092	7787.76
1093	21261.6	1093	17470.9	1093	15247.9	1093	11312.5	1093	16920	1093	19895.2	1093	2434.26	1093	666.023	1093	12087.8	1093	8117.95	1093	3568.89	1093	2959.11	1093	11088.2	1093	13209.7	1093	8082.79	1093	4703.41	1093	18534	1093	11088.1	1093	18745.6	1093	8637.33
1094	18162.3	1094	13007	1094	17300	1094	11536.3	1094	18037	1094	21116.8	1094	1644.01	1094	723.396	1094	11629	1094	8065.1	1094	3502.13	1094	2611.73	1094	14371.9	1094	13254.4	1094	4793.1	1094	2523.66	1094	17858.6	1094	9970.05	1094	19015.7	1094	9819.16
1095	14475.3	1095	11007.7	1095	21409.7	1095	15511.7	1095	18029.3	1095	21344.8	1095	2067.45	1095	1103.24	1095	11259.7	1095	7259.13	1095	3597.4	1095	2802.83	1095	8184.08	1095	9252.8	1095	4731.62	1095	2261.85	1095	13859.2	1095	8528.56	1095	21415.6	1095	12234.5
1096	14107	1096	12227.3	1096	20180.5	1096	15365	1096	16826.6	1096	20873.7	1096	2159.01	1096	1805.28	1096	10175.9	1096	7364.15	1096	3410.79	1096	2760.11	1096	7538.39	1096	7820.16	1096	4674	1096	2944.7	1096	13340.6	1096	8706.27	1096	21816.8	1096	13183.4
1097	15626.4	1097	14766.8	1097	16186.4	1097	13620.7	1097	17368	1097	20353.7	1097	2159.5	1097	1492.16	1097	8866.42	1097	4731.52	1097	3760.42	1097	2735.44	1097	6398.12	1097	7149.48	1097	5113.25	1097	2817.22	1097	13347.2	1097	7917.94	1097	23125.2	1097	14481.4
1098	16465.1	1098	17381.1	1098	15690.9	1098	12880	1098	14927.2	1098	18313.4	1098	1632.74	1098	2234.06	1098	8782.97	1098	5348.69	1098	3794.17	1098	2818.01	1098	7973.33	1098	8220.83	1098	6740.93	1098	4682.14	1098	13259.6	1098	8974.9	1098	22083	1098	13026.8
1099	18851.4	1099	18750.1	1099	17135.5	1099	13512.8	1099	16393.5	1099	19321.9	1099	2057.89	1099	2013.56	1099	10169.9	1099	7087.13	1099	4252.25	1099	2722.75	1099	9044.47	1099	9734.92	1099	5243.69	1099	4299.82	1099	11245.4	1099	9641.39	1099	20205.2	1099	11026.5
1100	21436.3	1100	22284.2	1100	17651.7	1100	13699.8	1100	18239.7	1100	19715.4	1100	1916.47	1100	1973.48	1100	8032.62	1100	5484.7	1100	4411.49	1100	2988.28	1100	12731.2	1100	12615.4	1100	5622.22	1100	4294.13	1100	11685.2	1100	8994.9	1100	18425.5	1100	9005.47
1101	23933.7	1101	21659.6	1101	18168.1	1101	13653.9	1101	18087.7	1101	21483.6	1101	1161.16	1101	1899.77	1101	9806.34	1101	7565.84	1101	4046.57	1101	2426.68	1101	14730.3	1101	13723.3	1101	7613.29	1101	4676.85	1101	15949.7	1101	10103.1	1101	17945.8	1101	5417.99
1102	22588.4	1102	16444.4	1102	16684.1	1102	13138.9	1102	17786.8	1102	21133.3	1102	1054.06	1102	2117.9	1102	10872.9	1102	7362.61	1102	4583.65	1102	2350.01	1102	14141	1102	14454.9	1102	8515.94	1102	5258.55	1102	18644.7	1102	12588.2	1102	20961	1102	8262.49
1103	21775.5	1103	14039.9	1103	15193.6	1103	13239.8	1103	15671.8	1103	18602	1103	1253.18	1103	2122.11	1103	10281.8	1103	7195.2	1103	5040.77	1103	2741.67	1103	14450.7	1103	12692.6	1103	9951.03	1103	4966.59	1103	23205.9	1103	13620.7	1103	22356.1	1103	7918.92
1104	15694.8	1104	10672	1104	13473.6	1104	13140.6	1104	16645.2	1104	18699.2	1104	1457.72	1104	2504.65	1104	11025.3	1104	8466.53	1104	5184.14	1104	3364.7	1104	10433.3	1104	8274.21	1104	12362.7	1104	7049.89	1104	29062.7	1104	19544.7	1104	19890.3	1104	8043.29
1105	14792.1	1105	12797.2	1105	11644.9	1105	11843.3	1105	15826.6	1105	18592.1	1105	1983.58	1105	2949.61	1105	10230.9	1105	7600.04	1105	5319.66	1105	3524.88	1105	8844.16	1105	6477.37	1105	13691.4	1105	7968.19	1105	24595.2	1105	17146.3	1105	19444.6	1105	7163.07
1106	12748.1	1106	11139.9	1106	10420.9	1106	9384.73	1106	14333.7	1106	17877.5	1106	2158.68	1106	3248.36	1106	9470.62	1106	8036.8	1106	5012.89	1106	3195.24	1106	5927.6	1106	6141.01	1106	12504.8	1106	7647.91	1106	28361.8	1106	25885.4	1106	19571.9	1106	7636.93
1107	14707.3	1107	13963.2	1107	10618.3	1107	9171.93	1107	14538.3	1107	18020.9	1107	3209.69	1107	3924.07	1107	10316.3	1107	9081.03	1107	5560.5	1107	3614.22	1107	4781.74	1107	3963.63	1107	14453.1	1107	9135.8	1107	26003	1107	26680.2	1107	19072.5	1107	6887.83
1108	9834.96	1108	10517.8	1108	12768.6	1108	8676.58	1108	11791	1108	17115.4	1108	5102.87	1108	4522.24	1108	9540.22	1108	8672.38	1108	5415.81	1108	3180.99	1108	3069.17	1108	3941.39	1108	13538	1108	7585.14	1108	24665.8	1108	24771.8	1108	15454.9	1108	5890.37
1109	5325.22	1109	6674.58	1109	14517.4	1109	9002.26	1109	11756.1	1109	16750	1109	6931.36	1109	5254.5	1109	11216.8	1109	11357.9	1109	5511.92	1109	3608.73	1109	3594.61	1109	5179.55	1109	13400.7	1109	7723.65	1109	22767.8	1109	21126.5	1109	14696.1	1109	5003.04
1110	9319.59	1110	10115.8	1110	10766.5	1110	6690.83	1110	12925.3	1110	17186.1	1110	7745.33	1110	5426.36	1110	10381.9	1110	10432.8	1110	5784.53	1110	4325.9	1110	4306.27	1110	3259.96	1110	14649.8	1110	8427.4	1110	21625.4	1110	19694.6	1110	16318.6	1110	7640.86
1111	8175.73	1111	8381.38	1111	12008.8	1111	6953.72	1111	13804.2	1111	15890.9	1111	7628.79	1111	5156.96	1111	9452.55	1111	9812.57	1111	5480.73	1111	4407.25	1111	3768.51	1111	4217.68	1111	15998.6	1111	8502.48	1111	22017.4	1111	19864	1111	16328.6	1111	7383.23
1112	13540.8	1112	12342.7	1112	12491.2	1112	7721.47	1112	13031.4	1112	15714.2	1112	7837.2	1112	5476.08	1112	10948.4	1112	10461.4	1112	5051.01	1112	4289.71	1112	4253.22	1112	4475.67	1112	16371.9	1112	8848.7	1112	23341.2	1112	20572	1112	15100.5	1112	8177.89
1113	10760.3	1113	10547.9	1113	12750.2	1113	8415.41	1113	12605.1	1113	15540.5	1113	8474.21	1113	5813.27	1113	10472.7	1113	10055.8	1113	5425.56	1113	4167.68	1113	2797.76	1113	4254.79	1113	16133.8	1113	9077.83	1113	22255.6	1113	20534.3	1113	17391.1	1113	10731.1
1114	14390.2	1114	12841.5	1114	16717.6	1114	13816.2	1114	13826.5	1114	15607.3	1114	8789.8	1114	5818.48	1114	9564.23	1114	7398.88	1114	4451.07	1114	3757.54	1114	1731.8	1114	4588.77	1114	17220.7	1114	10123.8	1114	20226.6	1114	18508	1114	15040.5	1114	10255.3
1115	14391.8	1115	13801.9	1115	22269.8	1115	16760.1	1115	12244.3	1115	16697.5	1115	8711.89	1115	6242.77	1115	9411.31	1115	6360.75	1115	4989.73	1115	4848.31	1115	1545.77	1115	1168.03	1115	17522	1115	7898.3	1115	14715.1	1115	13193.5	1115	15379.6	1115	8333.3
1116	15722.5	1116	16117.3	1116	21115.5	1116	14702.5	1116	11980.1	1116	16855.8	1116	8681.04	1116	6184.19	1116	9124.93	1116	6484.48	1116	4510.75	1116	4477.43	1116	1599.58	1116	2907.46	1116	19441	1116	9317.4	1116	14070.3	1116	9546.99	1116	12340.2	1116	6339.83
1117	21497.4	1117	21712.3	1117	14811.2	1117	10734.8	1117	13282	1117	16991.6	1117	8853.61	1117	6290.56	1117	7883.68	1117	5310.09	1117	3733.49	1117	3149.81	1117	2640.85	1117	3183.45	1117	19724.7	1117	9302.02	1117	13081.9	1117	8042.24	1117	8903.07	1117	5959.25
1118	18981.3	1118	18139.5	1118	9130.3	1118	5529	1118	14692.9	1118	17268	1118	8176.55	1118	5923.47	1118	7112.71	1118	5122.45	1118	4227.3	1118	3210.05	1118	4972.99	1118	3929.51	1118	19533.6	1118	9464.65	1118	14247.7	1118	9082.83	1118	10677.2	1118	7522.13
1119	19729.4	1119	16540.1	1119	8919.63	1119	7346.48	1119	16699	1119	19274.3	1119	8218.3	1119	4524.89	1119	6423.42	1119	4269.65	1119	4159.7	1119	3742.78	1119	6488.61	1119	3705.45	1119	20526	1119	10285.2	1119	13790.7	1119	7879.16	1119	10727.5	1119	8029.6
1120	24051.8	1120	19301.1	1120	9608.32	1120	8453.59	1120	16590.6	1120	17548.5	1120	8725.88	1120	3836.61	1120	6161.45	1120	5210.35	1120	3935.25	1120	3175.13	1120	6542.52	1120	5191.7	1120	19797.4	1120	11416.1	1120	13155.7	1120	7795.75	1120	10178.8	1120	6974.83
1121	25026	1121	20714.5	1121	11096.6	1121	9431.71	1121	15785.4	1121	15700.2	1121	8281.14	1121	3445.29	1121	5647.73	1121	4887.25	1121	3278.82	1121	2875.89	1121	6949.99	1121	5870.1	1121	19218.8	1121	11644.2	1121	11859.8	1121	7200.29	1121	11615.4	1121	6984.75
1122	26811.5	1122	23660.4	1122	13661.5	1122	10346.1	1122	16655.5	1122	17494.5	1122	7156.71	1122	3234.27	1122	5572.78	1122	4380.16	1122	3289.94	1122	2630.96	1122	8671.01	1122	4575.31	1122	18280.2	1122	11311.6	1122	11610.5	1122	5574.5	1122	13491.5	1122	6744.69
1123	27780	1123	25086.5	1123	15180.4	1123	13227.9	1123	17695.5	1123	18862.2	1123	6322.05	1123	3031.2	1123	5599.86	1123	4465.65	1123	3341.58	1123	2183.14	1123	9756.41	1123	5184.34	1123	18685.1	1123	9935.12	1123	14078.7	1123	5731.4	1123	15560.6	1123	5526.12
1124	26988.6	1124	20654.5	1124	16330.4	1124	12205.1	1124	14006.5	1124	12295.2	1124	7543.25	1124	3907.65	1124	5995.41	1124	4864.12	1124	3112.66	1124	2412.64	1124	8145.41	1124	4708.54	1124	18008.8	1124	9914.51	1124	16921.4	1124	8372.94	1124	15532.2	1124	5264.54
1125	26070	1125	19711.3	1125	15885	1125	13432.1	1125	16618	1125	16050.6	1125	6499.91	1125	3273.16	1125	5565.62	1125	3955.85	1125	3413.65	1125	2038.73	1125	8258.99	1125	5109.14	1125	18022.4	1125	9965.55	1125	19261.7	1125	11271	1125	15568.7	1125	5490.66
1126	26055.5	1126	21662.3	1126	16997.2	1126	13880.1	1126	17759.4	1126	18199.7	1126	6221.72	1126	2905.23	1126	5515.08	1126	5124.32	1126	2887.88	1126	2062.38	1126	8420.05	1126	6934.14	1126	17914.8	1126	11126.2	1126	17768.6	1126	11370.6	1126	15924.3	1126	6439.12
1127	28659.7	1127	21648.8	1127	15091.7	1127	11604.2	1127	13472.9	1127	10804.2	1127	5809.05	1127	2582.1	1127	6228.66	1127	6756.04	1127	2719.28	1127	1898.41	1127	9924.19	1127	8133.17	1127	16316.8	1127	9758.62	1127	16964	1127	11652.8	1127	22061.9	1127	9467.95
1128	28373.8	1128	21177.7	1128	11555.9	1128	5967.99	1128	12934	1128	11421.9	1128	4712.45	1128	3196.79	1128	6015.23	1128	6970.98	1128	3224.24	1128	2171.74	1128	11560.8	1128	10869.8	1128	15660.5	1128	9501.17	1128	15159.7	1128	10795.5	1128	26407.6	1128	14887.3
1129	26634.9	1129	21282.1	1129	10527.4	1129	6452	1129	13476.6	1129	11542.3	1129	4787.22	1129	2976.3	1129	6324.58	1129	7399.81	1129	3706.23	1129	2500.68	1129	12636.2	1129	11545.6	1129	14115.4	1129	8723.96	1129	14043.7	1129	9769.17	1129	24279.8	1129	14174.7
1130	27070.5	1130	24460.5	1130	8878.04	1130	4418.78	1130	9429.44	1130	7224.01	1130	4629.01	1130	4234.44	1130	6049.17	1130	6605.52	1130	3881.99	1130	2366.45	1130	15166.9	1130	12403.4	1130	15053.1	1130	8987.29	1130	11637.1	1130	8413.16	1130	22926.3	1130	13772.2
1131	27186.6	1131	25387.5	1131	8948.9	1131	6302.48	1131	12803.6	1131	10464.8	1131	6217.09	1131	4803.23	1131	5193.83	1131	5149.19	1131	3926.57	1131	2396.35	1131	15965.9	1131	10135.3	1131	14249.7	1131	8283.53	1131	8899.77	1131	7213.55	1131	23613.9	1131	13945.2
1132	26730.8	1132	23828.6	1132	9645.35	1132	9154.26	1132	11961.4	1132	11854.8	1132	6704.81	1132	4001.84	1132	5300.6	1132	4363.57	1132	3985.49	1132	2554.85	1132	15973.1	1132	9565.84	1132	14174.9	1132	8432.96	1132	8631.12	1132	7297.58	1132	21654.8	1132	12845.1
1133	25766.4	1133	22178.8	1133	12181.6	1133	14052	1133	13522.9	1133	14145.8	1133	7495.06	1133	3737.07	1133	5400.09	1133	4548.35	1133	2805.73	1133	1523.32	1133	17140.3	1133	11493.2	1133	15727.1	1133	9463.07	1133	11754.5	1133	11026.3	1133	20150.3	1133	12828.2
1134	23955.7	1134	19482.6	1134	13865.5	1134	14930.4	1134	14224.8	1134	17045.3	1134	7721.38	1134	3484.59	1134	5651.98	1134	5274.2	1134	2166.44	1134	1049.82	1134	18224.5	1134	12949.9	1134	16127.3	1134	8759.88	1134	13963.1	1134	8353.83	1134	18046.9	1134	13960.6
1135	21000.1	1135	14970.3	1135	18276.8	1135	19376.5	1135	14988.6	1135	19436.1	1135	6688.2	1135	3404.95	1135	6431.18	1135	5691.5	1135	2498.46	1135	996.002	1135	18982.7	1135	13993.7	1135	18695.1	1135	9871.78	1135	13625.9	1135	7554.01	1135	16673.9	1135	12312.5
1136	21941	1136	16948.1	1136	19155.2	1136	20588.7	1136	13139.4	1136	15926.8	1136	6504.86	1136	3293.33	1136	6847.67	1136	5544.78	1136	2601.33	1136	1859.75	1136	15959.3	1136	13728.9	1136	20124.8	1136	10727.3	1136	12025.4	1136	6189.02	1136	15750.7	1136	8477.65
1137	17534.7	1137	11491.6	1137	16016.2	1137	16114.8	1137	11291.7	1137	12923.5	1137	6002.36	1137	2116.81	1137	6626.89	1137	5173.76	1137	2859.6	1137	1834.38	1137	15357.4	1137	10674.3	1137	21777.6	1137	11924.6	1137	10039.4	1137	3822.79	1137	13015.9	1137	7064.08
1138	15726.9	1138	12094.4	1138	15780.7	1138	13395.7	1138	11252.6	1138	13809.9	1138	5099.53	1138	1393.77	1138	7244.68	1138	5202.38	1138	2922.86	1138	2149.76	1138	11761	1138	9420.95	1138	23897.1	1138	12495	1138	4848.69	1138	3048.9	1138	12612.5	1138	7225.18
1139	14158.7	1139	13051.9	1139	14612.6	1139	10365.8	1139	12815.6	1139	12780.5	1139	4318.21	1139	1618.75	1139	8521.62	1139	6263.85	1139	2964.59	1139	2035.49	1139	10876	1139	10198.9	1139	24350.6	1139	13906.6	1139	5941.9	1139	4535.17	1139	11812.7	1139	7406.81
1140	14946.6	1140	13049.3	1140	13733.8	1140	8228.64	1140	13914.4	1140	13019.2	1140	3590.42	1140	2408.97	1140	9063.56	1140	7180.19	1140	2583.79	1140	1929.19	1140	12098.6	1140	10785.9	1140	25259	1140	14061.5	1140	5864.44	1140	4432.29	1140	10652.2	1140	7314.66
1141	13189.7	1141	13651.5	1141	13386.6	1141	8653.17	1141	15375.8	1141	15480.9	1141	3671.2	1141	3508.66	1141	8410.1	1141	6831.46	1141	3192.56	1141	1617.13	1141	14050.1	1141	11849.6	1141	26046.1	1141	14749.3	1141	5575.98	1141	4846.49	1141	11034.5	1141	5052.82
1142	12913	1142	14120.2	1142	13356.1	1142	10860.4	1142	16460.7	1142	16243	1142	3721.78	1142	5043.78	1142	6995.71	1142	5090.11	1142	3159.07	1142	2254.94	1142	15690.7	1142	12628.1	1142	27872.3	1142	15636.7	1142	9268.66	1142	7358.02	1142	9681.75	1142	6263.35
1143	16672.2	1143	15016.5	1143	14014.2	1143	11590.1	1143	15685.6	1143	17332.8	1143	3926.67	1143	5557.16	1143	6435.31	1143	4372.5	1143	2903.11	1143	2145.92	1143	18266.8	1143	15588.4	1143	28945.5	1143	15693	1143	9659.77	1143	6254.27	1143	9667.97	1143	5920.73
1144	16994.7	1144	16076.5	1144	14095.4	1144	11513.1	1144	14688.2	1144	17169.8	1144	4322.88	1144	5760.27	1144	4951.62	1144	4260.85	1144	2598.1	1144	1516.44	1144	20410.3	1144	18599.8	1144	30747.3	1144	17058.1	1144	11441	1144	6795.89	1144	12910	1144	7649.17
1145	26964.7	1145	22380.3	1145	13796.1	1145	10056.1	1145	15071.8	1145	16962.8	1145	5782.57	1145	7124.84	1145	3676.48	1145	3529.81	1145	2857.62	1145	2234.98	1145	20828	1145	20338	1145	32045.6	1145	17544	1145	11571.1	1145	7735.07	1145	13538.8	1145	6783.36
1146	31269.6	1146	27183	1146	16199.3	1146	13336.5	1146	14988.8	1146	17350.5	1146	9282.37	1146	8544.86	1146	3005.99	1146	3282.11	1146	3116.57	1146	2504.32	1146	22262.4	1146	24181.3	1146	32971.8	1146	17488.6	1146	15353.9	1146	9454.01	1146	14039.2	1146	7825.8
1147	31386.1	1147	25508.3	1147	18831.8	1147	18150.7	1147	14733.1	1147	18724.8	1147	12801.1	1147	9500.5	1147	2281.39	1147	2756.32	1147	3514.95	1147	2585.58	1147	24516.5	1147	25793.7	1147	35050.2	1147	19175.9	1147	13937.8	1147	8559.12	1147	14286.7	1147	8475.67
1148	32351.7	1148	26340.2	1148	22153.2	1148	22598.7	1148	15767.8	1148	22613.7	1148	14260.4	1148	10068	1148	4131.13	1148	5534.51	1148	3285.81	1148	2863.62	1148	22062.4	1148	24327.4	1148	36001.3	1148	20082.6	1148	14831	1148	10642.4	1148	14153	1148	9319.95
1149	27831.6	1149	24323.1	1149	24331.8	1149	25385.1	1149	15633.8	1149	22856.1	1149	15795.7	1149	10000.4	1149	6394.5	1149	8192.8	1149	4019.87	1149	3057.78	1149	17266.4	1149	18972.3	1149	34732.6	1149	19051.5	1149	13879.1	1149	11949.8	1149	13734.2	1149	9743.19
1150	27368.4	1150	21576.9	1150	22788.8	1150	22488.2	1150	17199.9	1150	21522.8	1150	18339.5	1150	10619.3	1150	5535.99	1150	5828.05	1150	4240.54	1150	3144.3	1150	14243.1	1150	15564.6	1150	35952.9	1150	21542.6	1150	15951.6	1150	15822.9	1150	14370.4	1150	9216.98
1151	28693.1	1151	22372.6	1151	20890.5	1151	21712.1	1151	18131.1	1151	22629.9	1151	18567.1	1151	9650.91	1151	7255.53	1151	7619.41	1151	4039.89	1151	3289.46	1151	13906.8	1151	15077.6	1151	35454	1151	19717.7	1151	21352.3	1151	18998.7	1151	14101.3	1151	7006.44
1152	26455.2	1152	21929.5	1152	18179.5	1152	17243.6	1152	17127.3	1152	18870.1	1152	17246.1	1152	8663.18	1152	6971.46	1152	6903.71	1152	3954.42	1152	3197.61	1152	16817.8	1152	20458.2	1152	37261.4	1152	20053.9	1152	24489.5	1152	19687.8	1152	14140.5	1152	8694.06
1153	28145.6	1153	24734.8	1153	16345	1153	19049.2	1153	15366.2	1153	18384.6	1153	15846.9	1153	7929.64	1153	10096.8	1153	8817.83	1153	3493.86	1153	2344.86	1153	22786.4	1153	22593.8	1153	36715.8	1153	18836.3	1153	18020.4	1153	18006.3	1153	12603.4	1153	6558.25
1154	32760.9	1154	29246.5	1154	18203.9	1154	18621.1	1154	13069.8	1154	18222.8	1154	14708.4	1154	7097.32	1154	12928.4	1154	10869.6	1154	3513.67	1154	2802.84	1154	17508.4	1154	18081.9	1154	34179.4	1154	18525.5	1154	12357.3	1154	12678.4	1154	13829.2	1154	6247.97
1155	31297.5	1155	27541.4	1155	14067.4	1155	16214.7	1155	11875.7	1155	14388.1	1155	11685.4	1155	6237.94	1155	12689.9	1155	10521.5	1155	2985.11	1155	2321.05	1155	14646.1	1155	14519.8	1155	32404.8	1155	17612.8	1155	17439.1	1155	14630	1155	13950.6	1155	7129.8
1156	36565	1156	27221.8	1156	8416.75	1156	10616.9	1156	9447.01	1156	10834.4	1156	9209.96	1156	6222.23	1156	11927.2	1156	10815.8	1156	2784.91	1156	2158.5	1156	14119.6	1156	15717.6	1156	32062.3	1156	17000.6	1156	21668.5	1156	17784.5	1156	15849.2	1156	8533.49
1157	35556.2	1157	28924.1	1157	9599.92	1157	12153.4	1157	9239.16	1157	13535.3	1157	7984.67	1157	6427.93	1157	11185.9	1157	9383.44	1157	2364.7	1157	2251.91	1157	11038.4	1157	12323.6	1157	32058.6	1157	17850.7	1157	21033.8	1157	17522	1157	16556.7	1157	10305
1158	36289.6	1158	29705.4	1158	10924	1158	11792.4	1158	11565.1	1158	13305.3	1158	7561.63	1158	5892.08	1158	11356.5	1158	10024.8	1158	1973.69	1158	1717.67	1158	12381.4	1158	10894.4	1158	31784.7	1158	17279.1	1158	24427.8	1158	17943.1	1158	17719	1158	10699.8
1159	38849.8	1159	34726.5	1159	19722.1	1159	22828.1	1159	13397.1	1159	17318.7	1159	8010.57	1159	6270.86	1159	12457.4	1159	9754.52	1159	1628.34	1159	1398.29	1159	9450.22	1159	9829.33	1159	30363.2	1159	17035.2	1159	25842.3	1159	17955.9	1159	22617.7	1159	13425.9
1160	40340.5	1160	37581.8	1160	13882.4	1160	17543.1	1160	14338.3	1160	20217.1	1160	9754.18	1160	6636.89	1160	13080.4	1160	10940.3	1160	2166.69	1160	1687.43	1160	9819.09	1160	10568.2	1160	28866.6	1160	16545.5	1160	24389.3	1160	16402.7	1160	19633.2	1160	13876.8
1161	42043.6	1161	39993.1	1161	13491.1	1161	17385	1161	12817.3	1161	21403	1161	7318.58	1161	7303.75	1161	13339.3	1161	11000.8	1161	2936.07	1161	1822.14	1161	11934.1	1161	10711.7	1161	26909.1	1161	14195	1161	21621.5	1161	11596.1	1161	23526	1161	16222.1
1162	39451.6	1162	38718.7	1162	12351.6	1162	14257.3	1162	13214.4	1162	18981.3	1162	9338.46	1162	8117.51	1162	11750.3	1162	10892.4	1162	4091.2	1162	2538.55	1162	11677	1162	10433.3	1162	28220.7	1162	14897.3	1162	20442.2	1162	12589.7	1162	26073.4	1162	17112.9
1163	32641.7	1163	27341.5	1163	8787	1163	13020	1163	13618.8	1163	17907.2	1163	8768.59	1163	8452.97	1163	12855.2	1163	12048.3	1163	4680.51	1163	2911.01	1163	13944.4	1163	12506.2	1163	28501.3	1163	16132.3	1163	15636.5	1163	8742.17	1163	25138.7	1163	13253.3
1164	30413.4	1164	26739.9	1164	6764.37	1164	12569	1164	12920.5	1164	20482.9	1164	12412.9	1164	8306.54	1164	12238.5	1164	11299.9	1164	4380.08	1164	2835.72	1164	12348.5	1164	10225.9	1164	29598.3	1164	17301.3	1164	13351.1	1164	6963.31	1164	23509.3	1164	12845.3
1165	23116.9	1165	18156.6	1165	7825.01	1165	11671.1	1165	13193.1	1165	20377	1165	13459.7	1165	8117.94	1165	12527.7	1165	11311.1	1165	4411.47	1165	3104.2	1165	14830.2	1165	11010.4	1165	27539.9	1165	15475.6	1165	10925.5	1165	6677.53	1165	24963.6	1165	14368.2
1166	22301.6	1166	17062.4	1166	8872.39	1166	10623.6	1166	14020.6	1166	21507.6	1166	12426.7	1166	7885.71	1166	11886.9	1166	10261.4	1166	4389.78	1166	3206.83	1166	14376.6	1166	10683.7	1166	26696.5	1166	13899.4	1166	9829.31	1166	5945.01	1166	23630.7	1166	15654.5
1167	20166.7	1167	14593.7	1167	12577.2	1167	14777.8	1167	12721.8	1167	20227.5	1167	11458.3	1167	6226.27	1167	11746.4	1167	10193.4	1167	3601.36	1167	2270.57	1167	14714.3	1167	8450.38	1167	27515.5	1167	14309.1	1167	5925.31	1167	3422.74	1167	22409.3	1167	16536.9
1168	17193.3	1168	14848.1	1168	15064	1168	16592.3	1168	13003.7	1168	19592.5	1168	10073	1168	7721.28	1168	10683.5	1168	9797.08	1168	3287.22	1168	2191.08	1168	12873.7	1168	8616.92	1168	29752.3	1168	15378.7	1168	6910.98	1168	5637.2	1168	19914.5	1168	15041.3
1169	16577.4	1169	12006.4	1169	18268.9	1169	18225	1169	13721.4	1169	19832.2	1169	10156.4	1169	9405.38	1169	10466.3	1169	9503.18	1169	3903.72	1169	2857.13	1169	12183.6	1169	8879.6	1169	27800.9	1169	14927.4	1169	7173.61	1169	4476.41	1169	18056.8	1169	12930.7
1170	21018.2	1170	17730.6	1170	23813.3	1170	25689.2	1170	14781.2	1170	20457.5	1170	11391.5	1170	9464.19	1170	10350.4	1170	8895.31	1170	4535.94	1170	3600.33	1170	11576.1	1170	7814.39	1170	29268.9	1170	16327.4	1170	9278.69	1170	7576.88	1170	18792.8	1170	11439.5
1171	16408.1	1171	16109.5	1171	20735.6	1171	28764.2	1171	13449.5	1171	18726.5	1171	12414.6	1171	9099.5	1171	10793.7	1171	9934.42	1171	4545.4	1171	3787.36	1171	8172.97	1171	6482.12	1171	28949.1	1171	16722.4	1171	9094.69	1171	9584	1171	20797.4	1171	13111.7
1172	18005.4	1172	16962.3	1172	20378.7	1172	26324	1172	11411.1	1172	17009.3	1172	12881.3	1172	7848.08	1172	11664.6	1172	10879.7	1172	5395.53	1172	3306.52	1172	6087.44	1172	5126.1	1172	28885.5	1172	16260.2	1172	15876.7	1172	12963.8	1172	21288.7	1172	12467.2
1173	16707.6	1173	19799.1	1173	17337	1173	23707.6	1173	9559.72	1173	15318.3	1173	12325.2	1173	7503.92	1173	12019.7	1173	10308.8	1173	5734.65	1173	3795.6	1173	4366.75	1173	3538.88	1173	27477.9	1173	15318.6	1173	15784.9	1173	11644.1	1173	20812.6	1173	13004.7
1174	18071	1174	20033.1	1174	18872	1174	24015.2	1174	9034.4	1174	15939.5	1174	11959.8	1174	7102.41	1174	12632.7	1174	10612.4	1174	6037.95	1174	4126.73	1174	5424.58	1174	6773.17	1174	28529.3	1174	15607.9	1174	19190	1174	14438.2	1174	20167.7	1174	14530
1175	19732.6	1175	21970.4	1175	18943.8	1175	22180	1175	10251.2	1175	16416.5	1175	10475.6	1175	6559.82	1175	12162.6	1175	11064.5	1175	5982.84	1175	3790.06	1175	5315.97	1175	5707.24	1175	26720.8	1175	15542.6	1175	16496.8	1175	16910.5	1175	20085	1175	13965.9
1176	20940.3	1176	23471.2	1176	19885.1	1176	23708	1176	11174	1176	17612.8	1176	10784.9	1176	8601.93	1176	11592.5	1176	10084	1176	6603.97	1176	4147.55	1176	6747.57	1176	6394.28	1176	28849.2	1176	15404.7	1176	17820	1176	19510.7	1176	19735.5	1176	11330.8
1177	22666.8	1177	19190.1	1177	19480.7	1177	23936.9	1177	11715.6	1177	16967.5	1177	11279.4	1177	7214.76	1177	10911	1177	8628.05	1177	6595.46	1177	4014.34	1177	9577.45	1177	9548.58	1177	29230.4	1177	15637	1177	20162.2	1177	23443.6	1177	19904.4	1177	11487.1
1178	18562.6	1178	9892.3	1178	18198.4	1178	19262.8	1178	12526.4	1178	18508.1	1178	10635.1	1178	7246.42	1178	8477.43	1178	6930.37	1178	6347.35	1178	4533.68	1178	7553.77	1178	8082.85	1178	26728.4	1178	14722.1	1178	22164	1178	27860.6	1178	20275.1	1178	11867.2
1179	13394.2	1179	4706.38	1179	19079.4	1179	18762	1179	12709.6	1179	19179.1	1179	9820.78	1179	6524.26	1179	8142.91	1179	6324.9	1179	6475.57	1179	4563.89	1179	8724.93	1179	8792.57	1179	23108.9	1179	12133.7	1179	21693	1179	24621.5	1179	18524.5	1179	13464.1
1180	16050.3	1180	6773.24	1180	19804.5	1180	18175.3	1180	11866	1180	17005	1180	9236.08	1180	6823.19	1180	7448.17	1180	4788.66	1180	5211.08	1180	4010.05	1180	6869.56	1180	7726.24	1180	24868.1	1180	12909.5	1180	23045.3	1180	26775.5	1180	17136.3	1180	12637.2
1181	15273.6	1181	5885.48	1181	20376.3	1181	18377.4	1181	12039.1	1181	15530.7	1181	9729.09	1181	7514.18	1181	6447.34	1181	5236.57	1181	4635.23	1181	3021.5	1181	6956.83	1181	10386.6	1181	26272.1	1181	13902.3	1181	27941.8	1181	30537.8	1181	15656.3	1181	10323.8
1182	19839.8	1182	14143.7	1182	19972.2	1182	17981.6	1182	12420.1	1182	16433	1182	10101.4	1182	6622.31	1182	6358.25	1182	4852.52	1182	4574.14	1182	3227.24	1182	7384.78	1182	8488.27	1182	23974.5	1182	13260.7	1182	30541.2	1182	30178.1	1182	14199.5	1182	8319.14
1183	21870	1183	16737.1	1183	21298.1	1183	21472.6	1183	11686.2	1183	15716.5	1183	8557.58	1183	6688.19	1183	6876.42	1183	5254.18	1183	4946.86	1183	2989.13	1183	8059.95	1183	7719.71	1183	21445	1183	11385.9	1183	31221.9	1183	32350.5	1183	13020.9	1183	7289.93
1184	21572.6	1184	16444.8	1184	23191.9	1184	24414.2	1184	12044.7	1184	16564.3	1184	7179.56	1184	7028.98	1184	7383.79	1184	5561.7	1184	4627.79	1184	2903.17	1184	10098.7	1184	7479.31	1184	20884.8	1184	10287.5	1184	30538.6	1184	30164	1184	11830	1184	8037.78
1185	17922.6	1185	10372.9	1185	23715.5	1185	26908.8	1185	11601.3	1185	17012.9	1185	8047.13	1185	6142.79	1185	7588.83	1185	5478.5	1185	4421.13	1185	3055.49	1185	11320.9	1185	5267.42	1185	23538	1185	11990	1185	28579.1	1185	25302.7	1185	10401.7	1185	8075.61
1186	19724.7	1186	11660.3	1186	22531.4	1186	27459.7	1186	9984.58	1186	15846.8	1186	7453.81	1186	5912.06	1186	8196.1	1186	4815.71	1186	4282.31	1186	2647.93	1186	12635.7	1186	7184.67	1186	23682.8	1186	10870.8	1186	24416.8	1186	23560.9	1186	11025.7	1186	7799.17
1187	20470.3	1187	17268.2	1187	19309.2	1187	23360.8	1187	10061.3	1187	15729.2	1187	8793.59	1187	6447.91	1187	9165.09	1187	6123.66	1187	4005.37	1187	3160.89	1187	12694.2	1187	6445.88	1187	24734.6	1187	11448.7	1187	23222.8	1187	20904.3	1187	9547.07	1187	5389.69
1188	21909.8	1188	15495.1	1188	20258.7	1188	23697.9	1188	9794.82	1188	14786.8	1188	10380.2	1188	7935.54	1188	9767.77	1188	7585.56	1188	4303.08	1188	3143.88	1188	12435.2	1188	6837.31	1188	25488.5	1188	11282.7	1188	22064.8	1188	22232	1188	10336.5	1188	5617.85
1189	13687.4	1189	8280.15	1189	20679.9	1189	22842.5	1189	10420.3	1189	15057.1	1189	10040.7	1189	6570.71	1189	9969.35	1189	7410.5	1189	3822.18	1189	2638.51	1189	13412.8	1189	7572.61	1189	25921.3	1189	11916.5	1189	21599.1	1189	22885.4	1189	10380	1189	7149.43
1190	9805.45	1190	4964.73	1190	19609.9	1190	18414.8	1190	9613.66	1190	13270.6	1190	9593.97	1190	6213.13	1190	9638.21	1190	7090.62	1190	4115.32	1190	2791.87	1190	13466.1	1190	7880.89	1190	26012.3	1190	12175	1190	20643.6	1190	20419.2	1190	13057.7	1190	5910.43
1191	8290.21	1191	4297.83	1191	19631.4	1191	18382.1	1191	9249.86	1191	17145.8	1191	8700.02	1191	5521.16	1191	8911.24	1191	5434.05	1191	4386.66	1191	3065.36	1191	11764.2	1191	7843.83	1191	28570	1191	13551.5	1191	18148.6	1191	19738.5	1191	12850.8	1191	7544.19
1192	8769.18	1192	5442.35	1192	18820.9	1192	17102.9	1192	9064.37	1192	15552.1	1192	8584.32	1192	5520.82	1192	8934.73	1192	5473.49	1192	3846.78	1192	3350.49	1192	10758.8	1192	7899.34	1192	29882.9	1192	15881.2	1192	20295.4	1192	19950.8	1192	13686.5	1192	8072.09
1193	12651.5	1193	8658.77	1193	14561.7	1193	13642.8	1193	8174.21	1193	14952.4	1193	9545.61	1193	6001.94	1193	8288.15	1193	5083.1	1193	3392.95	1193	3695.64	1193	12068.8	1193	10376.5	1193	28040.9	1193	16058	1193	20025.2	1193	18826.4	1193	17227.3	1193	9308.75
1194	11231.7	1194	8378.16	1194	15629.4	1194	13898.8	1194	9974.93	1194	15794.4	1194	8883.08	1194	5371.04	1194	7338.28	1194	4818.01	1194	3926.76	1194	3730.81	1194	12450.8	1194	10333.4	1194	28058.7	1194	16778	1194	16783.9	1194	16728.4	1194	19529.9	1194	10443.5
1195	6802.88	1195	4529.75	1195	18824.7	1195	15239.7	1195	9129.77	1195	14770.7	1195	10292.1	1195	6154.39	1195	7027.44	1195	5082.48	1195	4153.55	1195	3572.69	1195	11451.7	1195	9140.69	1195	27011.4	1195	14685.7	1195	14364.7	1195	14144.1	1195	21547.4	1195	11916.9
1196	6736.81	1196	4749.19	1196	17946.3	1196	15189.8	1196	10594.3	1196	17246.7	1196	14117.1	1196	9835.64	1196	6578.13	1196	3927.85	1196	4279.45	1196	3578.22	1196	11030.3	1196	7671.76	1196	24790.2	1196	13918.8	1196	9790.65	1196	10665.3	1196	23762.8	1196	12714.6
1197	8468.77	1197	7989.65	1197	14158.2	1197	12907.3	1197	12910	1197	20618.9	1197	15292.2	1197	11467.7	1197	6748.46	1197	4227.73	1197	4274.28	1197	3022.55	1197	10660.4	1197	6740.91	1197	24578.6	1197	14870	1197	6526.15	1197	10313.8	1197	24407	1197	12574.9
1198	12344.6	1198	7869.42	1198	11150.1	1198	12631.1	1198	13246.5	1198	20356.2	1198	14620.8	1198	11473.3	1198	6765.81	1198	4225.04	1198	4484.58	1198	3133.05	1198	9009.16	1198	6982.79	1198	26119.7	1198	15886.1	1198	5332.52	1198	11920.6	1198	24046.2	1198	13392.3
1199	11153.6	1199	5441.47	1199	10854.7	1199	14982.7	1199	11453.3	1199	17877.2	1199	14927.1	1199	11268.7	1199	6938.25	1199	5077.8	1199	5174.11	1199	3872.83	1199	8565.99	1199	6680.54	1199	23062.3	1199	14484.2	1199	3657.35	1199	7355.21	1199	23937.8	1199	14543.6
1200	15917.2	1200	7835.85	1200	9277.21	1200	13462.8	1200	11152.2	1200	14539.7	1200	14422.6	1200	11237.5	1200	6929.16	1200	5263.85	1200	5415.08	1200	4326.25	1200	8153.51	1200	6109.06	1200	22839.4	1200	13387.4	1200	3226.33	1200	7479.7	1200	19085.1	1200	11347.9
1201	14453.8	1201	6175.19	1201	8241.47	1201	14493.6	1201	12057.5	1201	13850.3	1201	12917.5	1201	9364.5	1201	7029.64	1201	5256.72	1201	5216.48	1201	3920.02	1201	7645.34	1201	5122.65	1201	22983.6	1201	13052.3	1201	4834.33	1201	10308.4	1201	18842.1	1201	10424.8
1202	20268.9	1202	12012.3	1202	6824.24	1202	11809.5	1202	11219.6	1202	14190.6	1202	13932	1202	9645.95	1202	7368.18	1202	5305.56	1202	4972.84	1202	3883.84	1202	6409.22	1202	5167.35	1202	25851.5	1202	13808.2	1202	9555.62	1202	13429.8	1202	17414.6	1202	9380.27
1203	26602.5	1203	17595.8	1203	8038.7	1203	7863.71	1203	11509.8	1203	14319.8	1203	14293.9	1203	8959.38	1203	8476.4	1203	5397.86	1203	5252.61	1203	3990.83	1203	5565.75	1203	4121.04	1203	28017.4	1203	14167.4	1203	15035.1	1203	18837.4	1203	16130.8	1203	9377.52
1204	32592.8	1204	23122.7	1204	7839.13	1204	7138.62	1204	10541	1204	14039.7	1204	13646	1204	8521.25	1204	8327.33	1204	5830.25	1204	5545.43	1204	4046.72	1204	4762.99	1204	3627.91	1204	32391.6	1204	15602.6	1204	14128.2	1204	16812.2	1204	14211.2	1204	9130.71
1205	37971.4	1205	27006.1	1205	8089.04	1205	6405.05	1205	10949.2	1205	13145.9	1205	13825.1	1205	9261.9	1205	8390.93	1205	5444.46	1205	5461.85	1205	4015.07	1205	5725.83	1205	4716.35	1205	33133.5	1205	16217.3	1205	14241.6	1205	14082.9	1205	12487.2	1205	8783.39
1206	38970.9	1206	29181.7	1206	6988.42	1206	5327.11	1206	10229.5	1206	17064.5	1206	13145.6	1206	8466.49	1206	7658.43	1206	5748.6	1206	5442.12	1206	3940.37	1206	7353.18	1206	6500.77	1206	31443	1206	15388.8	1206	12011.5	1206	12371.8	1206	11740	1206	9239.96
1207	38232.2	1207	27388	1207	7202.7	1207	5757.3	1207	10240.8	1207	17122	1207	12790.7	1207	8708.93	1207	8474.67	1207	7066.97	1207	5414.32	1207	3968.33	1207	6718.24	1207	5125.15	1207	28873.5	1207	15232.3	1207	8163.4	1207	10098.2	1207	13147.5	1207	11294.1
1208	31654.6	1208	22370	1208	7500.74	1208	5982.15	1208	11266.2	1208	17167	1208	13918.2	1208	8990.05	1208	8449.64	1208	6609.39	1208	5310.91	1208	4268.2	1208	7746.52	1208	6804.3	1208	26265.5	1208	13163.2	1208	8510.88	1208	10105.5	1208	12867	1208	12557.3
1209	33027.9	1209	22023.8	1209	8767.34	1209	4754.45	1209	12499	1209	14118.1	1209	13629.7	1209	8594.94	1209	10391.8	1209	9958.87	1209	5245.61	1209	4191.1	1209	6640.82	1209	6153.61	1209	24268.3	1209	11361.1	1209	5161.43	1209	8823.69	1209	11421.2	1209	11797
1210	40619.6	1210	31252.9	1210	8628.8	1210	5631.17	1210	12492.5	1210	14398.1	1210	12510	1210	8038.91	1210	11651	1210	10675.2	1210	6002.23	1210	4363.9	1210	6850.93	1210	5062.7	1210	22910	1210	11382.5	1210	7267.94	1210	11502.9	1210	10145.1	1210	10256.3
1211	37142.1	1211	29389.3	1211	8569.04	1211	5472.02	1211	12881.9	1211	14488.1	1211	12727	1211	9176.61	1211	11181.4	1211	11253.8	1211	6392.46	1211	5224.7	1211	7549.53	1211	4795.81	1211	22203.1	1211	11502.2	1211	3150.82	1211	8131.26	1211	10054.9	1211	9640.32
1212	36183.8	1212	26495	1212	7745.09	1212	6757.38	1212	13899.2	1212	15536.5	1212	13209.7	1212	8798.08	1212	10569.5	1212	10413.9	1212	5569.03	1212	4481.49	1212	8734.95	1212	6565.43	1212	20634.3	1212	11328.5	1212	553.861	1212	3015.35	1212	8033.38	1212	8116.17
1213	33308	1213	25564.3	1213	6883.03	1213	5613.63	1213	13997.2	1213	16210.8	1213	13252.2	1213	8654.36	1213	9791.49	1213	9981.79	1213	5116.79	1213	4070.94	1213	8164.31	1213	5801.4	1213	18371.7	1213	10778	1213	2090.93	1213	4941.48	1213	8477.57	1213	6509.28
1214	36421.4	1214	30057.8	1214	6618.79	1214	6592.63	1214	16501.7	1214	18456.1	1214	13203.4	1214	8840.29	1214	8781.25	1214	9091.2	1214	6209.23	1214	4354.19	1214	10842.6	1214	7993.42	1214	16899.6	1214	9754.49	1214	1060.97	1214	1612.33	1214	9334.93	1214	6953.8
1215	34957.1	1215	28051.2	1215	7949.23	1215	8228.13	1215	18396.3	1215	19730.8	1215	12649.6	1215	9438.33	1215	8144.08	1215	9197.88	1215	6449.42	1215	4544.18	1215	11521.9	1215	9834.08	1215	17792.1	1215	9567.86	1215	3539.49	1215	5571.85	1215	10045.8	1215	7675.57
1216	35179.1	1216	23835.8	1216	7953.6	1216	8875.03	1216	19068.2	1216	23657.6	1216	13135.4	1216	10092.4	1216	7216.56	1216	8185.73	1216	6590.91	1216	4623.8	1216	11183.1	1216	8926.52	1216	15814.1	1216	8975.55	1216	8039.16	1216	9319.9	1216	15576.4	1216	10555.4
1217	33372.8	1217	23398.5	1217	7568.51	1217	9883.68	1217	19916.6	1217	22430.8	1217	12305.1	1217	9328.75	1217	9415.47	1217	8899.2	1217	6279.88	1217	4368.9	1217	11979.1	1217	9483.66	1217	17078.6	1217	9177.09	1217	8538.84	1217	11413.6	1217	19322.6	1217	12224
1218	31554.8	1218	22882.3	1218	8547.01	1218	8484.6	1218	20028.7	1218	23998.2	1218	10200.2	1218	8607.24	1218	7435.73	1218	8361.86	1218	5740.27	1218	4571.79	1218	11745.6	1218	9450.7	1218	18374.7	1218	9654.5	1218	11376.4	1218	13911.3	1218	22524.2	1218	14421.5
1219	29183	1219	19714	1219	9551.24	1219	8291.59	1219	19473.3	1219	24309.6	1219	10022.2	1219	7050.85	1219	10440.1	1219	9285.59	1219	5574.15	1219	4165.1	1219	11909.1	1219	10392.8	1219	20565.2	1219	11830.1	1219	14448.6	1219	17898.2	1219	22237.1	1219	14971.5
1220	28203.5	1220	18881	1220	11426.7	1220	9179.98	1220	19712.1	1220	24647.3	1220	9812.22	1220	6861.02	1220	12569.9	1220	11362.1	1220	6101.78	1220	4547	1220	11644.2	1220	7884.15	1220	16224	1220	11089.4	1220	18536.7	1220	20674.4	1220	19044.3	1220	13046.6
1221	27357.8	1221	19039.3	1221	15317.8	1221	14755.3	1221	20511.6	1221	26468.8	1221	9679.52	1221	7634.64	1221	13873.1	1221	12797.4	1221	6618	1221	4587.25	1221	12197.5	1221	8991.56	1221	19683.1	1221	13062.1	1221	21879.6	1221	23845.7	1221	15647.4	1221	10157.4
1222	26238.2	1222	18157.7	1222	18725.1	1222	18467.9	1222	18901	1222	23430.8	1222	9349.36	1222	5593.63	1222	12541.8	1222	12747.9	1222	7063.22	1222	4540.68	1222	13897.6	1222	10141.2	1222	19355.9	1222	11300.6	1222	23284.6	1222	26271.1	1222	13103.7	1222	7895.3
1223	24363.3	1223	15047.7	1223	20841.8	1223	21682.1	1223	16659.8	1223	20241.3	1223	7525.47	1223	4676.52	1223	11449.2	1223	12698.2	1223	6758.29	1223	4954.67	1223	13296.9	1223	8563.64	1223	20967.1	1223	10723.6	1223	22412.5	1223	21285.8	1223	11717.1	1223	7765.97
1224	24982.1	1224	17789	1224	22666.9	1224	22072.4	1224	15290.7	1224	17186.8	1224	8916.47	1224	5056.94	1224	9755.76	1224	10397.9	1224	6291.62	1224	4647.57	1224	13209.2	1224	7551.1	1224	20033.8	1224	10182	1224	21528.3	1224	20507	1224	10044	1224	6953.06
1225	22386.3	1225	15853.9	1225	23778.1	1225	21965.8	1225	16065.6	1225	17218.2	1225	8119.75	1225	4839.4	1225	10129.3	1225	10719.8	1225	6915.23	1225	4407.63	1225	13360.3	1225	9535.36	1225	22144.9	1225	12531.6	1225	19626.5	1225	17886	1225	11121.8	1225	6603.95
1226	18261.4	1226	16007.3	1226	25229.1	1226	21471.9	1226	14868	1226	15584.6	1226	6868.33	1226	3805.66	1226	9589.9	1226	10335.2	1226	7326.84	1226	5443.89	1226	12395	1226	8301.23	1226	20110.1	1226	11369.5	1226	21126.2	1226	21088.8	1226	11618.3	1226	5713.68
1227	18759.3	1227	18530.3	1227	26433.2	1227	17953.8	1227	14079.6	1227	15916.6	1227	6311.63	1227	4453.8	1227	9868.17	1227	10186.4	1227	6821.53	1227	4889.61	1227	12698.7	1227	8262.67	1227	17854.1	1227	10147.5	1227	18778.5	1227	19997.6	1227	13769.4	1227	7499.47
1228	19121.9	1228	18238.3	1228	25432.7	1228	16777.7	1228	13324.5	1228	14650.6	1228	6007.45	1228	4179.65	1228	10708	1228	9138.66	1228	6656.02	1228	4901.58	1228	12403.7	1228	8479.57	1228	16668.7	1228	10030.8	1228	15578	1228	13142.9	1228	15233.8	1228	8008.39
1229	19441	1229	18204.9	1229	18611.4	1229	13342.7	1229	13300.5	1229	15945.7	1229	6452.21	1229	3556.15	1229	10550	1229	9450.53	1229	6856.99	1229	4935.57	1229	12871.6	1229	8768.16	1229	18125.3	1229	9594.85	1229	13840.2	1229	13501.7	1229	12404.5	1229	5199.86
1230	20418.4	1230	17732.4	1230	15888.5	1230	13122	1230	10722.3	1230	13680.7	1230	5626.69	1230	4056.92	1230	8851.28	1230	7229.7	1230	6485.51	1230	4942.29	1230	13043.3	1230	8914.8	1230	21063	1230	11536.2	1230	12394.6	1230	10828.2	1230	13902.8	1230	5644.77
1231	19814.5	1231	13678.5	1231	18784.4	1231	16538.4	1231	7864	1231	9523.5	1231	4990.77	1231	2966.71	1231	8123.31	1231	6719.62	1231	5849.97	1231	5355.78	1231	12143.4	1231	7934.53	1231	26700.4	1231	13751.2	1231	12191	1231	10959.2	1231	15668	1231	5777.71
1232	21122.3	1232	13508.7	1232	15826.8	1232	13783.3	1232	6513.81	1232	9673.49	1232	5801.37	1232	3555.98	1232	7622.32	1232	6132.66	1232	5645.72	1232	5759.18	1232	11976.7	1232	9013.97	1232	22715.7	1232	12209.4	1232	10739.4	1232	10771.7	1232	18594.1	1232	9187.74
1233	24283.8	1233	15239.8	1233	21768.1	1233	22070.9	1233	7718.81	1233	10765.1	1233	5628.13	1233	4129.92	1233	6380.72	1233	5330.05	1233	6000.77	1233	4975.62	1233	11958.1	1233	7782.54	1233	18865.7	1233	12420.9	1233	10605.9	1233	8902.06	1233	19563.2	1233	9502.58
1234	30071.7	1234	21502.3	1234	17914.9	1234	18517.9	1234	8079.78	1234	13121.2	1234	5314.95	1234	2675.18	1234	8263.54	1234	7845.39	1234	6292.96	1234	4957.36	1234	12331	1234	8461.01	1234	21405.4	1234	13641	1234	10097.2	1234	7908.26	1234	18099	1234	8572.69
1235	30602.5	1235	22908.3	1235	19095.2	1235	17903.5	1235	9806.73	1235	15464.5	1235	4148.12	1235	930.167	1235	7508.31	1235	6795.31	1235	6347.42	1235	5129.85	1235	10961.8	1235	7361.49	1235	17896.8	1235	11520	1235	11642.5	1235	7646.4	1235	17798.9	1235	8748.3
1236	26951.7	1236	16397.3	1236	19530	1236	18584.2	1236	11888.9	1236	17055.1	1236	3203.62	1236	1599.77	1236	9873.83	1236	9273.3	1236	6792.97	1236	5101.53	1236	9993.45	1236	7135.93	1236	17989.9	1236	9031.47	1236	11207.8	1236	7079.71	1236	19548.3	1236	7706.93
1237	30837.6	1237	20920.4	1237	18849.5	1237	15334.6	1237	13273.8	1237	18165	1237	2415.93	1237	650.465	1237	8995.54	1237	8411.24	1237	7806.36	1237	6410.83	1237	9167.71	1237	6944.99	1237	17387.8	1237	9537.52	1237	10448.5	1237	7251.7	1237	23507.4	1237	10878.1
1238	30364.7	1238	20244.5	1238	20005.7	1238	17614.4	1238	13815.1	1238	19325.5	1238	1708.69	1238	789.687	1238	7718.67	1238	7037.71	1238	8789.36	1238	7282.64	1238	8857.92	1238	7442.88	1238	14738.4	1238	7616.84	1238	8896.48	1238	6430.94	1238	25152.5	1238	12620.4
1239	32871.8	1239	22778.6	1239	16930	1239	14212.1	1239	13944.2	1239	19152.1	1239	3362.49	1239	1766.38	1239	7562.8	1239	6955.58	1239	7431.78	1239	6685.27	1239	5839.77	1239	3421.96	1239	15789.6	1239	7153.23	1239	7024.39	1239	6162.29	1239	26790.1	1239	14302
1240	34050	1240	27390.1	1240	14855.1	1240	12487.9	1240	13651.6	1240	13939.9	1240	3123.73	1240	1724.25	1240	7968.3	1240	6824.88	1240	8239.33	1240	7358.58	1240	4899	1240	2421.89	1240	18615	1240	9022.5	1240	8322.27	1240	10622.6	1240	31186.7	1240	17123
1241	39119	1241	29792.9	1241	14740.2	1241	12467.9	1241	13051.4	1241	12834.8	1241	4854.66	1241	3500.37	1241	7951.84	1241	7446.21	1241	8129.93	1241	6693.33	1241	4605.35	1241	2621.38	1241	20654.9	1241	10566.7	1241	8096.34	1241	13153.4	1241	29784.5	1241	16990.5
1242	29414.4	1242	19757.6	1242	15412.9	1242	11367.2	1242	11932.9	1242	12328.4	1242	5003.33	1242	3640.5	1242	7946.09	1242	7627.04	1242	7696.48	1242	6515.71	1242	4490.44	1242	3189.52	1242	21200.5	1242	10217.6	1242	11936.4	1242	16078.6	1242	24477.1	1242	15050.3
1243	22186.1	1243	15500.3	1243	17627.3	1243	13003.2	1243	11446.8	1243	10138.1	1243	5690.96	1243	2512.19	1243	7068.56	1243	6951.58	1243	7615.22	1243	5876.97	1243	5027.87	1243	3939.93	1243	21254.7	1243	9012.68	1243	25146.4	1243	31524.2	1243	19325.7	1243	10317.9
1244	19986.3	1244	14290.5	1244	18047.5	1244	14623.5	1244	10723.8	1244	9385.1	1244	5867.44	1244	2878.74	1244	6522.76	1244	6152.09	1244	8472.31	1244	6391.17	1244	6224	1244	4578.11	1244	20357.1	1244	9081.64	1244	28767.4	1244	33250.4	1244	16354.7	1244	9563.62
1245	17326.3	1245	12328.4	1245	18435.6	1245	12285.8	1245	8740.67	1245	10080.5	1245	5348.93	1245	4113.2	1245	7226	1245	6687.58	1245	8201.92	1245	6627.04	1245	7143.36	1245	4703.26	1245	22311.5	1245	10674.5	1245	31754.7	1245	34482.2	1245	13809.1	1245	5509.77
1246	22088.1	1246	16200.4	1246	15678.4	1246	8735.84	1246	8142.76	1246	9178.46	1246	4241.82	1246	4239.26	1246	6868.09	1246	5363.94	1246	8510.45	1246	6575.63	1246	7436.97	1246	5055.92	1246	26403.5	1246	13241.3	1246	35473.5	1246	36605.2	1246	14054.2	1246	5868.45
1247	25757.2	1247	20964.1	1247	12638.5	1247	8212.19	1247	10648.5	1247	12517	1247	4967.06	1247	4664.94	1247	6958.83	1247	5747.03	1247	7555.75	1247	6350.55	1247	8043.99	1247	4971.41	1247	30829.3	1247	12221.6	1247	35196.9	1247	28371	1247	12079.3	1247	5848.63
1248	23679.9	1248	20294.6	1248	12435.3	1248	7297.61	1248	11160.8	1248	12916.4	1248	3669.54	1248	3563.46	1248	6935.79	1248	5774.75	1248	6530.16	1248	6081.22	1248	8101.35	1248	7643.6	1248	32820.7	1248	15109.6	1248	33795.1	1248	29122.8	1248	12103.3	1248	4931.21
1249	19818.7	1249	16048.9	1249	12468.6	1249	7786.14	1249	12994.8	1249	15413.9	1249	3551.66	1249	4559.44	1249	9829.52	1249	7956.45	1249	6181.69	1249	4880.45	1249	8060.4	1249	7721.01	1249	37937	1249	18252.5	1249	25582.9	1249	14361.4	1249	12461.2	1249	3013.73
1250	18238.8	1250	15283.1	1250	11353.6	1250	6396.44	1250	14317.1	1250	15706.1	1250	4612.91	1250	5606.94	1250	9516.45	1250	7997.11	1250	5459.94	1250	4480.77	1250	7483.64	1250	6973.8	1250	39004.3	1250	20237.3	1250	14697.1	1250	6910.96	1250	16106.9	1250	5664.04
1251	17475.2	1251	15046.6	1251	13462.4	1251	8703.69	1251	15928.3	1251	17663.7	1251	5583.74	1251	5487.42	1251	9841.26	1251	9906.91	1251	5768.86	1251	4510.39	1251	8139.12	1251	7143.71	1251	35629.5	1251	19975.8	1251	13309.3	1251	6853.75	1251	17583.9	1251	7027.98
1252	17457.7	1252	14982.4	1252	12734.3	1252	6321.21	1252	15294.9	1252	18267.1	1252	5965.47	1252	5488.77	1252	9442.41	1252	8075.22	1252	4846.17	1252	3768.32	1252	8693.28	1252	6661.26	1252	32897.6	1252	21164.9	1252	13923.7	1252	7546.65	1252	18819.1	1252	10971
1253	19206.6	1253	17360.4	1253	13420.5	1253	6559.95	1253	15847.7	1253	18078.8	1253	7859.67	1253	6913.76	1253	11683.4	1253	10518.9	1253	5100.3	1253	4748.9	1253	10686.4	1253	7644.29	1253	30860.2	1253	19134.1	1253	12443.3	1253	9245.26	1253	17431.3	1253	8259.36
1254	16824	1254	12626.2	1254	13840.2	1254	6059.25	1254	16063.3	1254	17070.8	1254	9584.83	1254	6800.96	1254	10430.9	1254	9624.3	1254	5829.65	1254	4306.83	1254	12842.5	1254	9386.34	1254	31540.1	1254	16648.5	1254	12339.3	1254	11084.9	1254	18378	1254	10342.6
1255	16601.4	1255	14154.6	1255	15279.8	1255	7663.44	1255	14554.5	1255	16060.8	1255	9603.81	1255	6307.52	1255	14292.7	1255	13479.2	1255	5742.13	1255	3955.62	1255	12984.9	1255	10821.8	1255	31084.6	1255	15054.7	1255	12274.5	1255	7124.7	1255	19983	1255	9679.49
1256	11882.8	1256	8622.22	1256	15136.5	1256	7606.58	1256	13580.2	1256	16171	1256	8429.84	1256	5139.1	1256	13190.3	1256	12741.6	1256	5577.49	1256	3242.35	1256	13285.8	1256	10466.9	1256	32478.7	1256	14827.5	1256	11292.3	1256	8104.55	1256	17839.4	1256	9142.28
1257	11649.3	1257	7114.1	1257	13391.8	1257	7235.92	1257	11690.1	1257	14623	1257	9496.85	1257	5446.1	1257	12310.4	1257	11727.3	1257	6149.38	1257	4292.3	1257	12668.7	1257	8526.31	1257	35183.6	1257	14333.7	1257	11609.1	1257	9433.54	1257	20058.3	1257	8635.09
1258	12220.8	1258	7564.72	1258	12242.5	1258	9555.29	1258	10897.7	1258	14053.5	1258	11544.8	1258	6603.73	1258	10403.2	1258	10400.8	1258	6759.8	1258	4755.48	1258	10466.8	1258	7144.49	1258	36734.9	1258	15995.9	1258	12626.9	1258	11295	1258	19804.9	1258	9731.67
1259	15103.2	1259	12286.9	1259	15529.5	1259	11494.7	1259	10448	1259	13846.3	1259	11453	1259	6343.31	1259	9764.76	1259	9181.91	1259	6414.13	1259	4930.35	1259	7921.22	1259	5392.47	1259	39297.2	1259	18251.8	1259	13849.1	1259	11680.6	1259	20157.5	1259	8726.55
1260	16534.4	1260	12810.2	1260	17889.9	1260	15421.4	1260	11245.7	1260	16521.7	1260	12053.1	1260	6300.44	1260	9128.33	1260	8549.61	1260	5692.48	1260	4366.32	1260	6316.03	1260	4922.06	1260	40538.5	1260	20049.4	1260	16182.2	1260	17714.7	1260	16983.5	1260	6592.92
1261	20974.7	1261	18949.1	1261	16532	1261	15217.8	1261	13492.5	1261	14688.3	1261	12244.5	1261	7137.48	1261	8178.96	1261	6946.19	1261	5458.24	1261	3830.94	1261	9420.78	1261	7445.26	1261	41841.8	1261	21818.9	1261	18090	1261	19001.4	1261	16413.1	1261	5887.02
1262	19382.2	1262	15271.4	1262	14932.4	1262	13559.7	1262	14842.6	1262	15568.4	1262	12388.1	1262	7576.46	1262	7260.62	1262	5844.66	1262	5980.34	1262	4480.98	1262	9008.76	1262	8034.67	1262	38151.1	1262	24406.4	1262	17713.7	1262	19366.2	1262	12680.2	1262	5121.66
1263	14124.3	1263	13248	1263	12631.4	1263	11294.9	1263	17127	1263	18757.7	1263	11909.1	1263	7832.62	1263	7139.42	1263	5762.74	1263	7037.96	1263	4998.43	1263	10159.5	1263	7003.9	1263	32077.9	1263	20689.7	1263	15764.8	1263	18662	1263	13055.5	1263	7096.52
1264	20323.7	1264	17087.1	1264	10078.7	1264	8998.64	1264	16588.5	1264	17955.6	1264	10357.1	1264	8386.86	1264	6395.21	1264	4958.18	1264	7597.6	1264	5196.3	1264	10916.1	1264	8291.14	1264	29398	1264	17305.8	1264	16566.8	1264	19550.5	1264	12969.5	1264	5803.08
1265	15417	1265	15072	1265	9595.22	1265	7835.31	1265	17852.8	1265	17936.6	1265	7203.31	1265	7574.07	1265	7101.46	1265	5234.73	1265	6869.85	1265	4195.94	1265	10736.1	1265	6839.35	1265	29532.6	1265	15350.1	1265	17637.1	1265	18406.3	1265	12609.3	1265	6357.05
1266	14179.2	1266	12544.9	1266	8920.25	1266	7935.43	1266	18123.8	1266	18299.7	1266	5123.06	1266	5872.8	1266	6295.45	1266	5631.59	1266	6331.69	1266	4156.72	1266	10790.7	1266	5778.39	1266	29477	1266	17139.3	1266	16516.6	1266	18902.6	1266	14902.7	1266	7754.64
1267	16718	1267	13128.6	1267	8425.04	1267	6673.36	1267	17438.2	1267	17697.2	1267	4517.79	1267	4883.12	1267	7016.83	1267	6540.07	1267	5999.47	1267	3650.14	1267	9087.68	1267	4193.38	1267	28221.3	1267	14450.2	1267	16381.9	1267	20942.3	1267	21612.2	1267	12896.7
1268	17368.2	1268	16072.7	1268	9591.42	1268	6880.06	1268	17143.8	1268	15654.4	1268	4393.84	1268	5129.97	1268	8571.16	1268	6299.85	1268	4920.51	1268	3918.22	1268	9277.17	1268	5004.6	1268	25490	1268	12947.5	1268	14648	1268	19497.9	1268	21762.1	1268	10961.6
1269	22642.5	1269	20207.1	1269	7845.61	1269	6152.27	1269	15700.4	1269	14847.1	1269	5309.7	1269	4222.1	1269	9383.71	1269	6497.34	1269	4880.73	1269	3890.44	1269	9156.5	1269	5096.72	1269	24671.2	1269	12331.8	1269	16074.3	1269	21668	1269	19816.1	1269	11701.3
1270	20359.4	1270	15793.1	1270	9030.23	1270	6644.46	1270	15389.2	1270	15843.1	1270	7067.52	1270	4028.6	1270	9527.3	1270	7370.05	1270	4933.99	1270	4097.68	1270	9080.53	1270	5018.07	1270	22659.1	1270	10263.6	1270	15658.4	1270	22053.5	1270	16685.9	1270	10430.3
1271	20329.6	1271	16062.5	1271	10171.9	1271	8353.96	1271	14118.2	1271	15244.1	1271	8148.69	1271	4826.06	1271	8586.58	1271	6426.64	1271	5362.97	1271	3994.19	1271	9227.08	1271	7549.05	1271	19167	1271	9320.97	1271	14777.4	1271	21614.4	1271	15403.8	1271	9581.83
1272	19592.9	1272	16025.9	1272	12065.1	1272	10275.3	1272	14163.9	1272	14381	1272	9474.65	1272	7553.26	1272	8051.33	1272	5990.31	1272	5577.07	1272	4083.19	1272	9201.16	1272	6725.34	1272	17951.6	1272	8364.8	1272	16827.5	1272	19547.2	1272	15741.7	1272	9224.38
1273	20291	1273	15223.5	1273	12689.4	1273	12502.1	1273	14387.3	1273	14898.3	1273	9994.88	1273	8913.57	1273	8676.37	1273	7751.1	1273	4933.93	1273	3643.13	1273	12310.6	1273	8483.51	1273	20050.2	1273	8604.19	1273	16125	1273	15220.7	1273	15017.4	1273	6310.5
1274	21563.4	1274	14387	1274	13514.5	1274	14881.1	1274	14035.5	1274	13827.3	1274	9716.15	1274	9389.8	1274	7334.42	1274	6403.79	1274	4413.24	1274	3441.6	1274	14215.8	1274	7501.58	1274	20961.6	1274	7875.67	1274	15883.6	1274	18111.9	1274	13516.4	1274	4095.71
1275	21427	1275	12945.4	1275	13186	1275	15217.7	1275	14361.9	1275	14281.8	1275	8846.9	1275	9210.69	1275	8267.99	1275	8026.18	1275	4966.91	1275	3899.04	1275	15449.9	1275	7780.03	1275	20991.2	1275	7596.34	1275	20125.5	1275	22215.6	1275	14566.9	1275	5684.68
1276	21214.9	1276	13759.9	1276	13924.3	1276	14557.2	1276	14209	1276	16210.3	1276	7996.79	1276	8559.8	1276	8751.94	1276	8505.37	1276	4885.1	1276	3895.56	1276	15317	1276	10042.8	1276	23108.8	1276	9373.9	1276	23662.6	1276	22936.4	1276	12920.6	1276	5090.84
1277	23639.5	1277	17881.6	1277	14417.2	1277	11885.8	1277	14963.1	1277	17335	1277	7662.05	1277	7529.76	1277	9604.59	1277	8415.39	1277	4244.64	1277	2959.55	1277	16099.1	1277	9789.66	1277	26420	1277	11494.2	1277	22881.3	1277	24245.2	1277	11930.3	1277	3855.39
1278	23284.5	1278	18734.7	1278	13608.5	1278	13992.1	1278	14512.2	1278	16597.7	1278	7493.17	1278	6208.99	1278	9993.92	1278	10135.2	1278	4485.48	1278	3354.22	1278	16801.1	1278	10141.1	1278	24625.3	1278	11623.2	1278	21609.2	1278	23702.7	1278	11001.8	1278	3345.8
1279	21191	1279	15709	1279	13435.6	1279	12102.6	1279	13176.9	1279	16094.9	1279	7328.97	1279	6251.11	1279	9755.32	1279	9167.08	1279	4780.19	1279	3718.29	1279	17367.6	1279	11174.1	1279	23064.2	1279	12446.3	1279	20268.5	1279	25306	1279	12981.3	1279	2884.9
1280	17517.6	1280	13147.3	1280	13972.3	1280	10657.2	1280	14005.7	1280	16367.5	1280	7825.41	1280	6973.69	1280	9888.93	1280	8703.84	1280	5528.36	1280	3685.52	1280	19144.3	1280	13989.7	1280	19121.8	1280	10913.2	1280	19835.1	1280	25031.3	1280	12020.6	1280	2425.31
1281	16442	1281	10722.5	1281	14403.9	1281	13436.9	1281	14742.3	1281	16325.8	1281	8580.31	1281	7654.07	1281	8957.31	1281	8059.74	1281	5054.68	1281	3115.38	1281	22222.6	1281	15575.1	1281	17817.8	1281	8858.51	1281	21509.7	1281	26440	1281	13165.9	1281	3305.13
1282	16028.6	1282	8117.97	1282	16603.1	1282	19021.6	1282	14998.1	1282	16388.3	1282	8560.12	1282	7800.01	1282	8507.92	1282	8526.48	1282	5187.5	1282	3018.2	1282	22669	1282	14805.8	1282	19537.6	1282	10313.3	1282	22836.8	1282	23094.2	1282	14391.5	1282	5576.67
1283	15821.2	1283	6819.85	1283	20228.8	1283	21384.3	1283	14630.7	1283	16813.8	1283	9385.08	1283	9505.58	1283	8143.18	1283	7839.3	1283	5319.94	1283	2930.91	1283	23951.5	1283	15528.1	1283	18313.7	1283	9692.22	1283	16332	1283	19446.3	1283	13631.4	1283	5269.94
1284	17733.1	1284	10277.6	1284	20976.4	1284	19546.4	1284	12723.1	1284	15453.1	1284	9621.08	1284	8866.13	1284	8757.92	1284	7579.94	1284	5031.13	1284	3687.48	1284	27094.4	1284	19021.5	1284	16010.5	1284	9215.48	1284	15068.5	1284	18554.5	1284	13497.7	1284	4869.25
1285	19234.9	1285	11186.2	1285	21022.3	1285	17754.1	1285	11278.1	1285	12878	1285	10416.9	1285	7115.48	1285	9960.92	1285	9204.95	1285	4125.5	1285	3074.86	1285	29545.2	1285	22077.1	1285	12712	1285	7511.6	1285	16338.5	1285	19528.2	1285	16152.2	1285	5021.42
1286	21010.9	1286	15621.3	1286	22500.3	1286	18898.1	1286	10092.6	1286	10493.5	1286	10754.2	1286	7288.99	1286	8901.53	1286	7244.81	1286	5012.28	1286	2973.47	1286	27625.8	1286	21038.9	1286	10613.3	1286	7116.46	1286	19933.8	1286	24328.1	1286	14687.7	1286	6710.93
1287	22191.8	1287	16259.9	1287	22242.3	1287	18818.6	1287	9116.19	1287	10424.5	1287	10629.8	1287	8438.54	1287	10021.5	1287	9322.59	1287	4846.79	1287	2560.96	1287	27731.7	1287	20966.4	1287	9044.23	1287	6532.66	1287	20171.3	1287	24730.1	1287	14958.1	1287	6490.63
1288	28099.7	1288	21032.1	1288	19528.7	1288	16770.6	1288	9059.79	1288	11339	1288	10276	1288	7947.32	1288	9703.69	1288	8371.8	1288	4290.11	1288	2346.33	1288	25307.2	1288	19597.6	1288	7857.02	1288	5831.53	1288	22137.7	1288	25554.2	1288	12589.2	1288	5815.62
1289	29237.2	1289	20609.4	1289	19335.5	1289	17713.7	1289	9070.82	1289	10776.2	1289	12665.8	1289	11001.1	1289	8989.71	1289	8439.06	1289	4133.64	1289	1694.96	1289	25116.7	1289	21121.1	1289	9475.35	1289	6452.78	1289	23156.6	1289	25047.9	1289	12440.2	1289	7164.37
1290	31975.7	1290	20030.8	1290	20017.3	1290	19562.4	1290	9546.52	1290	10709.8	1290	12238.7	1290	10275.1	1290	8961.47	1290	8135.82	1290	4456.36	1290	1998.98	1290	22114.8	1290	18032.6	1290	13275	1290	7849.6	1290	19595.9	1290	22449.9	1290	12447.6	1290	5839.95
1291	31141.5	1291	22197.3	1291	19321	1291	22956.3	1291	12486.2	1291	16687.6	1291	14382.4	1291	12922.8	1291	8472.24	1291	7280.1	1291	4846.26	1291	2706.01	1291	18777.5	1291	14995.8	1291	17287.5	1291	9256.21	1291	16611.9	1291	16428.6	1291	9847.92	1291	4663.71
1292	30189.2	1292	20717.9	1292	22157.2	1292	23653.9	1292	11898.3	1292	16355.4	1292	14222.1	1292	13266.1	1292	7326.89	1292	5987	1292	4496.9	1292	2191.5	1292	16555.6	1292	13524.2	1292	21170.3	1292	10945.2	1292	16537.5	1292	19525	1292	8766.6	1292	4396.71
1293	23718.3	1293	16337.6	1293	24012	1293	23752.2	1293	12106.5	1293	13633.6	1293	13806.9	1293	13398.8	1293	8270.77	1293	6906.89	1293	4575.24	1293	2795.26	1293	11347.5	1293	10064.6	1293	23866.3	1293	11691.9	1293	12196.9	1293	13288.5	1293	8732.08	1293	2960.42
1294	19502.8	1294	11845.3	1294	24339.5	1294	22056	1294	11240.4	1294	10784	1294	12390.4	1294	13074	1294	7650.36	1294	6901.87	1294	4788.85	1294	3238.13	1294	13712.4	1294	7871.09	1294	26262.5	1294	14158.3	1294	9621.47	1294	10584.5	1294	8080.89	1294	2454.52
1295	15727	1295	12887.4	1295	23637.3	1295	20808.2	1295	10259.6	1295	7689.79	1295	15701	1295	16466.1	1295	7933.37	1295	6293.36	1295	4477.69	1295	3083.22	1295	12584	1295	8183.91	1295	27181.1	1295	15908.1	1295	11824.4	1295	13071.1	1295	8417.44	1295	2595.12
1296	13123.5	1296	11458.9	1296	22230.8	1296	16258.1	1296	9950.25	1296	9513.44	1296	14758.2	1296	14826.3	1296	8020.57	1296	6973.31	1296	5072.36	1296	3073.66	1296	11050	1296	6601.31	1296	29573.4	1296	15152.5	1296	13410.2	1296	17575.1	1296	9311.52	1296	3046.2
1297	8452.9	1297	7097.14	1297	25815.1	1297	17847.6	1297	10189	1297	9531.85	1297	15092.9	1297	14390.7	1297	8092.81	1297	7186.31	1297	5163.3	1297	2719.08	1297	10250.6	1297	7315.54	1297	35173.6	1297	13995.8	1297	10492.3	1297	14517.7	1297	10419.2	1297	3648.15
1298	2915.09	1298	2423.65	1298	28258.6	1298	22331	1298	9410.05	1298	10742.5	1298	18521.8	1298	16211.9	1298	8538.4	1298	8153.12	1298	5021.1	1298	2391.89	1298	10837.8	1298	6161.19	1298	39970.9	1298	17586.5	1298	8508.22	1298	14606.6	1298	11576.8	1298	4353.25
1299	3039.36	1299	1805.89	1299	28995.5	1299	24583.9	1299	11018	1299	14286.1	1299	18145.7	1299	15212.1	1299	10477	1299	9463.49	1299	4325.01	1299	2062.52	1299	10747	1299	6849.1	1299	40761.5	1299	20508.6	1299	9209.37	1299	14772.7	1299	10007	1299	3783.12
1300	5850.8	1300	1367.53	1300	28783.4	1300	24856	1300	13867.3	1300	17825	1300	16627.1	1300	14597.8	1300	12104.4	1300	10435	1300	2596.04	1300	1180.83	1300	9336.76	1300	4266.97	1300	37999.6	1300	18852	1300	10384.6	1300	14954.5	1300	11374.8	1300	5003.5
1301	5911.68	1301	2962.4	1301	28880.3	1301	23176.9	1301	16998.6	1301	21087.9	1301	15555.6	1301	13073.4	1301	13346.9	1301	12148	1301	2464.99	1301	1240.36	1301	8462.55	1301	3803.82	1301	32797.6	1301	16537	1301	13156.7	1301	20012.6	1301	13766.2	1301	4856.88
1302	8117.36	1302	6502.85	1302	31149.8	1302	26529.1	1302	18478.5	1302	21582.3	1302	14623.5	1302	12250.1	1302	14049.7	1302	12602.2	1302	1014.97	1302	567.619	1302	6317.66	1302	2236.3	1302	25522.2	1302	14131.8	1302	13165.9	1302	18836.3	1302	13893.4	1302	5754.5
1303	10753	1303	5895.62	1303	30136.3	1303	24821.4	1303	19739	1303	23678.8	1303	13318.4	1303	11564.9	1303	12800.1	1303	11392.9	1303	993.784	1303	512.374	1303	6408.97	1303	3525.35	1303	19566.2	1303	10673.6	1303	14205.4	1303	19253.4	1303	15603.8	1303	7939.53
1304	10575	1304	6075.24	1304	29343.3	1304	26138.2	1304	20560.7	1304	24505.6	1304	12508.1	1304	10745.5	1304	10926.3	1304	9005.5	1304	711.274	1304	502.932	1304	6270.09	1304	4741.44	1304	19017.8	1304	9713.64	1304	16774.7	1304	21094.4	1304	13801.7	1304	8222.39
1305	11852	1305	6823.68	1305	27279.2	1305	25072.1	1305	22294	1305	26677.6	1305	12360	1305	10431.2	1305	10473.9	1305	8632.35	1305	903.855	1305	649.762	1305	5767.92	1305	3889.31	1305	21075.1	1305	10812.4	1305	21017.7	1305	19438.8	1305	18106.2	1305	6072.33
1306	10674	1306	5281.18	1306	25006.2	1306	22118.1	1306	24197.2	1306	29357.4	1306	11417.3	1306	9300.75	1306	6822.44	1306	5762.26	1306	811.944	1306	571.868	1306	9574.32	1306	5203.49	1306	18902.6	1306	9435.02	1306	21598.9	1306	18600.8	1306	21398	1306	8610.36
1307	12309.8	1307	9719.91	1307	23199.2	1307	18964.2	1307	23868.5	1307	29855.2	1307	11434.2	1307	9768.39	1307	5308.94	1307	4094.98	1307	491.449	1307	411.723	1307	9228.74	1307	5137.72	1307	15515.2	1307	7632.56	1307	22666.6	1307	17764	1307	18043.5	1307	7045.39
1308	11731.6	1308	8818.89	1308	21239.7	1308	16889.3	1308	23873.5	1308	29457.2	1308	10990.1	1308	10038.7	1308	4691.77	1308	3327.09	1308	977.231	1308	1084.52	1308	9812.78	1308	6431.71	1308	15706.3	1308	7845.74	1308	23905.4	1308	20491.9	1308	13856	1308	6545.14
1309	13634.3	1309	8385.54	1309	19089.1	1309	15852.3	1309	25016.1	1309	29952	1309	11747.1	1309	10117.3	1309	4627.53	1309	4071.28	1309	1181.49	1309	970.73	1309	12471.1	1309	8783.63	1309	16149.5	1309	8807.6	1309	22561.2	1309	16774.9	1309	12575.2	1309	5656.98
1310	15506.2	1310	8333.8	1310	13385.4	1310	10004.7	1310	24984.3	1310	28759.8	1310	14036.1	1310	11706.3	1310	4393.77	1310	4175.7	1310	1593.16	1310	1365.14	1310	11486.5	1310	8807.35	1310	18684.4	1310	8523.96	1310	23700.8	1310	19895.5	1310	13069.7	1310	4488.21
1311	21313.1	1311	12781.9	1311	10908.7	1311	12976.9	1311	24806.6	1311	28708.9	1311	15066.9	1311	12755.6	1311	4959.5	1311	4942.58	1311	3156.64	1311	2149.77	1311	10950.4	1311	8280.23	1311	15990.2	1311	8986.28	1311	21603.8	1311	17416.5	1311	9969.86	1311	3081.56
1312	21215.3	1312	14367.8	1312	9154.56	1312	12578.5	1312	24769.2	1312	28743.3	1312	16399.9	1312	11345.3	1312	5322.36	1312	4823.18	1312	3553.67	1312	1374.81	1312	12046.4	1312	8145.55	1312	18300.8	1312	9616.11	1312	21619.8	1312	18948.1	1312	9162.46	1312	2388.42
1313	19717.3	1313	14626.8	1313	8226.89	1313	12525.6	1313	24189.4	1313	28315.2	1313	16880.6	1313	11150.4	1313	5661.16	1313	4580.75	1313	3335.36	1313	1970.76	1313	13832.9	1313	10477.5	1313	20136	1313	10200.6	1313	22016.3	1313	20087	1313	8861.31	1313	2575.65
1314	20311.4	1314	14691.6	1314	8228.45	1314	13146.1	1314	23269.7	1314	28381.4	1314	15705.6	1314	11228.1	1314	6303.95	1314	5162.67	1314	2606.48	1314	1288.96	1314	15250.4	1314	12003.9	1314	20650.2	1314	11497.5	1314	20048.3	1314	21211.4	1314	8856.06	1314	2246.02
1315	16413.4	1315	11773.3	1315	9472.33	1315	12781.6	1315	20601	1315	25311.3	1315	12757.4	1315	10792.7	1315	7300.1	1315	6283.98	1315	3332.47	1315	1441.03	1315	16748.4	1315	14047.7	1315	21702.2	1315	11071.2	1315	19835.6	1315	22269.4	1315	9863.28	1315	1650.23
1316	17506.6	1316	15341.1	1316	11904.7	1316	15961.1	1316	20348.4	1316	25277.7	1316	11319.7	1316	10813.6	1316	8442.67	1316	7498.03	1316	2818.06	1316	1205.87	1316	15726.6	1316	11811.8	1316	19014.3	1316	12194	1316	20748.6	1316	22794.5	1316	11056	1316	1998.06
1317	19181.2	1317	15202.4	1317	13624.7	1317	17782.3	1317	17872.7	1317	23159.5	1317	10326.1	1317	8861.39	1317	8537.8	1317	7609.86	1317	3328.42	1317	2067.61	1317	15155.6	1317	13580.7	1317	13273.6	1317	9600.64	1317	19360.8	1317	23585.1	1317	11384.5	1317	2197.41
1318	23746.3	1318	18987.6	1318	13033.9	1318	16916.3	1318	16114.6	1318	22102	1318	10227.3	1318	8421.27	1318	7593.99	1318	6816.71	1318	2870.8	1318	1724.2	1318	18250.2	1318	14646.6	1318	12266.1	1318	8960.59	1318	21698.1	1318	24781	1318	12121.3	1318	3880.83
1319	25621.1	1319	21284.2	1319	13508.1	1319	16633.3	1319	14891.1	1319	19162.4	1319	8920.04	1319	8053.17	1319	8586.7	1319	7078.91	1319	2546.15	1319	2134.8	1319	16317.6	1319	13123.2	1319	13514.6	1319	7465.16	1319	22511.5	1319	30461	1319	13110	1319	2958.88
1320	22810.1	1320	19171.4	1320	14789.5	1320	15714.6	1320	13655.6	1320	17099.1	1320	7559.89	1320	7173.7	1320	10295.7	1320	8551	1320	2276.18	1320	1973.18	1320	14126.5	1320	12139.7	1320	16888.7	1320	7825.88	1320	24847.6	1320	32194.7	1320	14999.9	1320	5767.55
1321	19644.5	1321	16535.8	1321	12989.3	1321	17362	1321	12358.9	1321	19257	1321	8034.68	1321	8888.02	1321	12638.4	1321	9347.2	1321	3182.66	1321	2151.25	1321	14070.5	1321	11090.8	1321	18878.8	1321	9651.88	1321	24120.5	1321	29826.1	1321	14226.6	1321	5087.44
1322	25457.8	1322	19662	1322	15264.1	1322	19397.1	1322	12562.9	1322	19468.4	1322	10040.9	1322	8164.87	1322	11217.8	1322	9355.48	1322	2591.46	1322	1448.89	1322	12044	1322	8882.89	1322	21843.4	1322	12629	1322	23688.2	1322	27074.4	1322	15715.4	1322	5000.13
1323	25195.3	1323	20195.9	1323	15219.7	1323	21302.4	1323	12352.2	1323	19793	1323	8649.15	1323	7301.51	1323	13178.6	1323	10523	1323	2886.08	1323	1797.85	1323	10425.9	1323	5846.35	1323	20423.1	1323	12610.1	1323	26590.7	1323	30835.3	1323	15387.4	1323	6564.31
1324	21130.4	1324	16453.4	1324	18785.8	1324	18339.5	1324	13390.7	1324	20299.2	1324	8940.97	1324	6763.48	1324	10776	1324	7809.09	1324	3417.39	1324	2298.73	1324	11083.9	1324	8502.17	1324	19419.7	1324	12786.5	1324	28409.4	1324	27763.6	1324	13618.8	1324	5358.97
1325	18478.6	1325	12963.6	1325	19201.2	1325	18001.7	1325	15344.2	1325	22017.7	1325	11047.9	1325	7437.76	1325	11489.8	1325	8875.99	1325	2705.03	1325	1315.3	1325	9591.97	1325	6174.96	1325	20729.5	1325	12275.7	1325	25751.3	1325	25588.7	1325	13260	1325	4761.66
1326	15476.6	1326	10154.3	1326	20185.2	1326	19502.8	1326	15843.7	1326	21187.7	1326	11278.8	1326	6593.19	1326	9028.12	1326	6811.15	1326	2047.13	1326	1695.06	1326	8946.38	1326	6685.91	1326	17562.9	1326	10690.2	1326	24747.3	1326	24896.6	1326	12983.7	1326	4829.97
1327	11469.3	1327	6223.48	1327	22526.6	1327	23452.3	1327	16832.8	1327	21690.6	1327	11720.9	1327	4521.87	1327	9884.16	1327	6632.26	1327	1132.6	1327	1511.7	1327	7450.71	1327	6935.06	1327	16671	1327	9581.24	1327	25679.5	1327	23809.2	1327	12091.6	1327	4409.84
1328	9992.17	1328	6733.71	1328	24784.6	1328	27345	1328	17776.5	1328	21906.1	1328	11807.5	1328	5942.76	1328	7298.65	1328	4894.7	1328	1821.65	1328	1829.3	1328	6785.59	1328	5160.1	1328	15255	1328	9267.66	1328	25095.3	1328	22351.5	1328	11427.9	1328	2321.24
1329	10857.3	1329	7017.49	1329	22314.6	1329	23470.2	1329	18202.7	1329	22553.5	1329	11814.1	1329	6628.22	1329	4932	1329	4227.42	1329	1964.85	1329	1968.02	1329	10119.9	1329	8433.82	1329	13120.9	1329	9262.62	1329	24156.9	1329	25898.1	1329	12416.5	1329	1951.65
1330	13977.3	1330	9795.83	1330	18382.6	1330	17687	1330	18421.1	1330	22373.8	1330	12355.4	1330	6836.5	1330	4520.45	1330	3843.84	1330	2669.1	1330	2269.48	1330	9162.6	1330	8896.5	1330	12367.9	1330	8086.99	1330	24745.6	1330	29080.9	1330	13678.4	1330	2602.39
1331	15894.6	1331	8408.38	1331	17306.6	1331	15324.2	1331	19322.7	1331	20962	1331	11347	1331	6548.98	1331	3810.52	1331	2833.16	1331	4081.1	1331	2815.51	1331	8613.81	1331	7246	1331	12621.9	1331	9437.65	1331	24917.9	1331	28732.2	1331	12740.2	1331	3324.3
1332	19720.2	1332	9496.29	1332	18391.8	1332	17076.5	1332	18353.4	1332	19358.1	1332	10578.1	1332	6696.34	1332	2150.47	1332	1732.55	1332	4447.39	1332	3789.74	1332	8059.51	1332	8398.85	1332	8881.78	1332	7223.81	1332	25150.2	1332	29891.6	1332	10797.1	1332	2920.18
1333	21488.1	1333	12178.8	1333	16089.5	1333	14354.6	1333	18712.3	1333	21494.7	1333	10096.3	1333	7720.54	1333	669.854	1333	468.423	1333	4898.07	1333	4555.58	1333	6740.4	1333	6868.97	1333	7176.68	1333	6103.57	1333	25112.2	1333	29620.5	1333	11234.1	1333	4159.6
1334	22820.2	1334	15043.1	1334	15394.7	1334	11787.5	1334	17280.6	1334	19985.7	1334	10896.6	1334	9807.52	1334	331.376	1334	734.758	1334	5685.54	1334	4851.75	1334	5646.37	1334	5562.35	1334	7085.07	1334	5650.7	1334	23765	1334	24555.3	1334	11091.9	1334	4068.72
1335	21505.8	1335	13888.9	1335	14047.7	1335	10757.7	1335	16516.8	1335	20253.8	1335	10306.8	1335	9174.89	1335	858.118	1335	833.277	1335	7176.52	1335	5676.31	1335	6529	1335	6549.56	1335	7772.3	1335	4437.35	1335	20339	1335	21158	1335	9782.93	1335	2538.45
1336	22553.4	1336	14188.5	1336	14828.5	1336	12976.5	1336	15945.3	1336	20003.7	1336	7530.28	1336	7906.7	1336	1343.26	1336	933.91	1336	8303.48	1336	8122.33	1336	6919.4	1336	4768.57	1336	8907.54	1336	4613.15	1336	17871.2	1336	19837.4	1336	12311.1	1336	3938.59
1337	22371.5	1337	14576.8	1337	16301.4	1337	16217.9	1337	14451.1	1337	19657.3	1337	8251.7	1337	8987.22	1337	2623.58	1337	1719.05	1337	8726.98	1337	8078.61	1337	10243.3	1337	4701.87	1337	10840.2	1337	5483.88	1337	16428.9	1337	18941.3	1337	14781.5	1337	5456.29
1338	21043	1338	13645.3	1338	17612.5	1338	17438.5	1338	13627	1338	19112.1	1338	8869.65	1338	10111.6	1338	4793.7	1338	1961.19	1338	9490.37	1338	8755.64	1338	15155	1338	8981.07	1338	13883.2	1338	6073.26	1338	16715.6	1338	16478.8	1338	14031	1338	6030.87
1339	20151.6	1339	14125.2	1339	15662	1339	14817.6	1339	13699.2	1339	18690.3	1339	11685.1	1339	10907.6	1339	7286.81	1339	4115.47	1339	10149	1339	9729.34	1339	20486.4	1339	14556	1339	12987.4	1339	6492.76	1339	14975.6	1339	16420	1339	11785.9	1339	4090.07
1340	20979.2	1340	16341.7	1340	14862.5	1340	15800.1	1340	15504.6	1340	18683.9	1340	10485.5	1340	10002.1	1340	11748.8	1340	8407.07	1340	9511.61	1340	9277.42	1340	19599.9	1340	15048.1	1340	11317.8	1340	7289.45	1340	15286.5	1340	15783	1340	11440.7	1340	3739.47
1341	20009.8	1341	15227	1341	12666.7	1341	12574.5	1341	13419.6	1341	18116.8	1341	9011	1341	8769.45	1341	13532.4	1341	11245.1	1341	9952	1341	9799.68	1341	17807.2	1341	13934.5	1341	10729	1341	6137.84	1341	18232.2	1341	17775.7	1341	10470.3	1341	2366.26
1342	18112.5	1342	12408	1342	12977	1342	12972.6	1342	14880.6	1342	18252	1342	12612.7	1342	11304.1	1342	14753	1342	13249.2	1342	9598.67	1342	8550.11	1342	15982.3	1342	10921	1342	10631.8	1342	5792.16	1342	18098.1	1342	20225.6	1342	11436.4	1342	1831.29
1343	14294.6	1343	8806.2	1343	13040.8	1343	10720.3	1343	16639.6	1343	17979.8	1343	11380	1343	10192.9	1343	10640.3	1343	9528.82	1343	9949.08	1343	8033.88	1343	16899	1343	10829	1343	10263	1343	5296.64	1343	17418.6	1343	20243.3	1343	11224.9	1343	2490.4
1344	10110.7	1344	5476.26	1344	13817.3	1344	11451.6	1344	16774.8	1344	17802.3	1344	10234.7	1344	8309.17	1344	7340.45	1344	6798.62	1344	8526.31	1344	6260.5	1344	17127.9	1344	10096	1344	10517.1	1344	6411.51	1344	15816.6	1344	19690.3	1344	14245.9	1344	3560.02
1345	8133.89	1345	3049.3	1345	12959.9	1345	11980.4	1345	13622.2	1345	17690.4	1345	10327.5	1345	7022.93	1345	5669.47	1345	4936.13	1345	10617.9	1345	8294.79	1345	15195.6	1345	10365	1345	10004	1345	6252.52	1345	13566	1345	16554.9	1345	17049.8	1345	5754.53
1346	8443.52	1346	4590.4	1346	13762.1	1346	12475.2	1346	15645.1	1346	17641.4	1346	10070.5	1346	6911.52	1346	4770.21	1346	4315.98	1346	8957.1	1346	6701.97	1346	14636	1346	10829.5	1346	9313.04	1346	5751.68	1346	11074.8	1346	11852.9	1346	17397	1346	6369.91
1347	9416.34	1347	6626.41	1347	13315.2	1347	12545.1	1347	17295.9	1347	17426.3	1347	8754.08	1347	5561.07	1347	4140.03	1347	3384.17	1347	8301.96	1347	5960.8	1347	12083.5	1347	9540.54	1347	12616.3	1347	8057.46	1347	11702.9	1347	13386	1347	17385.8	1347	6349.68
1348	10574.7	1348	8693.86	1348	13098	1348	11920.8	1348	16105.9	1348	17214.9	1348	8264.57	1348	5490.26	1348	3983.44	1348	3110.58	1348	6528.28	1348	4861.15	1348	12328.7	1348	11359.7	1348	9669.71	1348	7187.01	1348	11639.6	1348	12882.3	1348	16968.7	1348	6444.18
1349	8048.44	1349	6306.19	1349	11650.2	1349	10699.4	1349	13841.4	1349	17170.2	1349	9317.47	1349	5367.43	1349	4160.66	1349	2667.59	1349	7264.48	1349	6010.82	1349	10832.6	1349	10291.9	1349	12260	1349	7777.72	1349	14498.5	1349	12294.1	1349	14649.9	1349	6989.25
1350	9301.28	1350	6963.03	1350	10341.7	1350	10527.1	1350	15693.1	1350	17085.6	1350	10365.7	1350	5409.11	1350	4724.16	1350	3523.17	1350	8923.08	1350	6999.75	1350	10210.4	1350	9929.99	1350	17036.8	1350	10398.6	1350	14870.6	1350	11967.6	1350	16461.8	1350	6429.72
1351	7662.6	1351	4638.03	1351	7734.11	1351	9307.61	1351	13951.7	1351	16876.1	1351	9409.64	1351	5598.26	1351	6309.96	1351	5272.92	1351	6888.17	1351	5182.61	1351	10668.5	1351	11062.2	1351	16129.5	1351	9655.89	1351	15747.2	1351	11787.7	1351	14496	1351	6009.16
1352	7039.15	1352	4609.84	1352	9245.25	1352	8307.54	1352	14132.6	1352	16844.7	1352	8832.62	1352	5202.77	1352	7924.06	1352	6226.2	1352	9256.69	1352	8060.31	1352	10438.8	1352	10275.8	1352	18969.3	1352	10844.8	1352	13812.2	1352	11479.2	1352	13963	1352	5499.5
1353	7625.37	1353	4765.94	1353	8716.3	1353	6798.39	1353	15808.4	1353	16753.1	1353	9129.65	1353	4322.84	1353	8102.87	1353	7733.59	1353	7647.95	1353	6473.31	1353	8159.23	1353	8134.03	1353	17129.6	1353	8999.79	1353	19133.2	1353	15127.6	1353	12348.7	1353	5903.41
1354	9269.36	1354	5696.62	1354	9617.08	1354	8040.25	1354	17427.8	1354	16670.5	1354	8581.64	1354	3901.45	1354	8085.2	1354	6396.59	1354	5302.78	1354	4774.33	1354	8840.74	1354	7167.9	1354	15154.3	1354	8619.97	1354	21289	1354	15918.9	1354	12590.3	1354	5454.61
1355	12337.8	1355	6757.46	1355	9279.56	1355	6494.09	1355	17476.5	1355	16832.1	1355	8263.23	1355	3232.3	1355	8036.03	1355	6472.48	1355	6315.13	1355	5734.18	1355	7289.72	1355	5893.25	1355	19627.2	1355	9472.91	1355	19295	1355	14871.6	1355	15009.6	1355	6102.34
1356	14257.8	1356	7705.16	1356	10472.9	1356	7836.65	1356	16928.5	1356	17260	1356	8602.99	1356	4352.96	1356	8014.47	1356	5859.98	1356	5948.07	1356	4964.32	1356	5080.95	1356	5048.28	1356	18924.4	1356	8738.08	1356	20528.3	1356	18532.3	1356	16027	1356	6230.76
1357	15052.6	1357	8954.91	1357	11051.6	1357	8697.65	1357	16461.1	1357	17558.6	1357	8591.1	1357	3903.9	1357	7609.13	1357	5795.97	1357	6608.85	1357	5193.19	1357	7286.98	1357	7817.22	1357	15694.4	1357	6638.62	1357	18394.1	1357	16115.3	1357	14518.5	1357	5618.23
1358	13364	1358	7203.96	1358	8982.07	1358	7556.89	1358	16350.8	1358	17803.8	1358	11183	1358	5029.85	1358	6906.6	1358	4928.37	1358	6962.88	1358	5212.48	1358	6033.17	1358	7300.34	1358	14355.1	1358	5648.41	1358	18845.3	1358	15204	1358	13105.3	1358	5964.21
1359	12066.5	1359	8509.84	1359	8497.36	1359	7482.49	1359	16793.6	1359	18075.5	1359	10566.7	1359	4556.92	1359	7794.06	1359	5358.91	1359	7609.33	1359	6068.33	1359	7826.89	1359	8590.96	1359	8874.37	1359	3263.18	1359	21864.7	1359	22415.3	1359	9485.97	1359	3245.7
1360	10471.5	1360	7488.38	1360	6958.92	1360	6743.56	1360	16801.8	1360	18153.7	1360	9295.09	1360	4238.6	1360	8911.36	1360	6509.58	1360	7649.77	1360	5430.72	1360	5508.09	1360	6819.93	1360	8942.75	1360	3552.43	1360	19140.8	1360	18668.1	1360	9408.13	1360	2381.12
1361	9879.4	1361	8275.56	1361	5097.29	1361	4621.75	1361	16277	1361	18467.3	1361	8993.22	1361	4154.99	1361	7906.82	1361	6016.35	1361	8028.6	1361	6091.06	1361	4804.88	1361	5879.42	1361	4463.32	1361	1660.38	1361	18135.9	1361	22064.8	1361	12470.5	1361	4595.16
1362	11281.5	1362	7415.74	1362	8182.8	1362	5078.23	1362	13742.7	1362	18151.3	1362	8347.76	1362	4175.33	1362	8309.83	1362	5843.21	1362	8010.84	1362	6327.75	1362	2806.83	1362	1997.76	1362	4081.37	1362	2514.02	1362	17578.3	1362	20542.1	1362	10462.3	1362	2015.95
1363	12781.6	1363	7458	1363	6034.65	1363	3360.12	1363	12632.9	1363	16539.7	1363	8569.76	1363	6205.55	1363	9983.55	1363	7800.01	1363	7134.99	1363	5070.34	1363	1504.84	1363	2287.84	1363	5845.16	1363	4008.78	1363	17449.9	1363	20353.4	1363	12725.8	1363	3572.55
1364	14709.9	1364	10254.5	1364	4698.97	1364	6199.48	1364	13454.1	1364	17436.2	1364	7950.88	1364	4841.49	1364	9192.48	1364	6602.36	1364	7788.93	1364	5505.16	1364	1019.49	1364	969.897	1364	8650.57	1364	4849.05	1364	15720.9	1364	16563.2	1364	14688.4	1364	3865.12
1365	14750.7	1365	10586.2	1365	6660.58	1365	7595.22	1365	14798.6	1365	17559	1365	7113.69	1365	3130.53	1365	8142.97	1365	5524.07	1365	7752.91	1365	6173.69	1365	3397.92	1365	1076.34	1365	6047.99	1365	1987.89	1365	12747.2	1365	14633.5	1365	13106.2	1365	1925.7
1366	13771.7	1366	9832.56	1366	8574.09	1366	10893.2	1366	15601.7	1366	18830.8	1366	6362.8	1366	4877.93	1366	7360.33	1366	5163.33	1366	7021.4	1366	5096.38	1366	3675.72	1366	828.744	1366	5500.94	1366	1991.47	1366	12060.5	1366	12035.6	1366	13487.2	1366	2517.04
1367	11515.1	1367	7640.43	1367	9084.03	1367	11496.5	1367	14940.8	1367	18299.2	1367	5373.74	1367	5189.59	1367	7167.27	1367	5149.88	1367	6566.23	1367	4972.92	1367	5544.88	1367	730.984	1367	3356.67	1367	1010.52	1367	13061.3	1367	12098.2	1367	14855.5	1367	3939.18
1368	7912.46	1368	5462.91	1368	10207	1368	10330.6	1368	14444.7	1368	17635.3	1368	4210.26	1368	5343.71	1368	6289.73	1368	4434.49	1368	6955.96	1368	5594.16	1368	7244.24	1368	1240.28	1368	3613.6	1368	3242.53	1368	12440.8	1368	11145.9	1368	13421.1	1368	2996.09
1369	9016.59	1369	6505.22	1369	12006.3	1369	12174.8	1369	13631.6	1369	17906.8	1369	3913.55	1369	5410.74	1369	5393.06	1369	3416.1	1369	6284.73	1369	4320.69	1369	6549.8	1369	1558.54	1369	3059.5	1369	2075.94	1369	13936	1369	10435.5	1369	14043.9	1369	4023.99
1370	9299.47	1370	6420.16	1370	11662.8	1370	11471.2	1370	13284.6	1370	18561.2	1370	4574.6	1370	5145.88	1370	5286.45	1370	3355.62	1370	5057.92	1370	3810.27	1370	8165.15	1370	3868.29	1370	2786.03	1370	1769.01	1370	13897	1370	10653.4	1370	13678.5	1370	3688.68
1371	9758.67	1371	6572.54	1371	13211.1	1371	9765.95	1371	11902.4	1371	17371.2	1371	5506.56	1371	5250.11	1371	5504.44	1371	2892.91	1371	5328.18	1371	3885.38	1371	6760.28	1371	2474.14	1371	3516.75	1371	3264.08	1371	9984.85	1371	11645.3	1371	15148.3	1371	4295.58
1372	10104.4	1372	7243.19	1372	11336.6	1372	9890.55	1372	10885.9	1372	14216.8	1372	6041.6	1372	6278.54	1372	6238.87	1372	4227.68	1372	5363.24	1372	3984.49	1372	7955.53	1372	3115.95	1372	6372.97	1372	4433.22	1372	9058.53	1372	10928.3	1372	18192.1	1372	6778.02
1373	8342.96	1373	4622.74	1373	11782.5	1373	7817.45	1373	10211.9	1373	13131.9	1373	6737.14	1373	6253.27	1373	6049.08	1373	3602.5	1373	5884.52	1373	4867.66	1373	10293.8	1373	6621.94	1373	4128.58	1373	4009.44	1373	9124.9	1373	9165.61	1373	16236.9	1373	4744.75
1374	8254.1	1374	4969.3	1374	11545.9	1374	11062.8	1374	12252.6	1374	14800.9	1374	6763.62	1374	6394.52	1374	7413.25	1374	4316.21	1374	5402.49	1374	4272.9	1374	10704.2	1374	9927.03	1374	3713.45	1374	1742.19	1374	4923.35	1374	7334.97	1374	16879.4	1374	4884.02
1375	7465.58	1375	6367.67	1375	11907.2	1375	11190.6	1375	13709.6	1375	18255.5	1375	8686.68	1375	8156.85	1375	8047.26	1375	4817.71	1375	5198.83	1375	3552.56	1375	14666.3	1375	14142.3	1375	3615.21	1375	2055.18	1375	7095.64	1375	7935.44	1375	17965.4	1375	5596.56
1376	7629.73	1376	5116.23	1376	11513.9	1376	10861.4	1376	13368.6	1376	19139.7	1376	9662.33	1376	8164.45	1376	8791.17	1376	6023.39	1376	5170.21	1376	3765.51	1376	14382.7	1376	14694	1376	4627.62	1376	3114.6	1376	9548.51	1376	7880.89	1376	18775.9	1376	5716.05
1377	5141.24	1377	3047.01	1377	14985.9	1377	14341.8	1377	12855	1377	16784	1377	10397.6	1377	9181.42	1377	8312.17	1377	5312.83	1377	4516.91	1377	3506.18	1377	13143.8	1377	14892.4	1377	5544.46	1377	3675.11	1377	10409.7	1377	9639.4	1377	20042.4	1377	6877.51
1378	6654.65	1378	2178.86	1378	14723.3	1378	13479.6	1378	12168	1378	15782	1378	12534.9	1378	9359.98	1378	8601.01	1378	5733.12	1378	4880.01	1378	3617.67	1378	15006.8	1378	16542.8	1378	9106.77	1378	4639.89	1378	14314	1378	10658.8	1378	14463.6	1378	5067.98
1379	6073.39	1379	3262.95	1379	17278.1	1379	13134.5	1379	11270.5	1379	13003.2	1379	11703.6	1379	10049.9	1379	8738.07	1379	5896.82	1379	4320.74	1379	3266.29	1379	11819	1379	15170.9	1379	8629.52	1379	3762.36	1379	17682.6	1379	13488.4	1379	12428.5	1379	4146.07
1380	6608.98	1380	1565.79	1380	15479.8	1380	11398	1380	12496.2	1380	13546.2	1380	12024	1380	9347.15	1380	7800.38	1380	5492.03	1380	3756.27	1380	3661.8	1380	14381.5	1380	16025.5	1380	8226.79	1380	4725.72	1380	18297.2	1380	16297.8	1380	10152	1380	4447.48
1381	8011.29	1381	3026.3	1381	15443	1381	10560.4	1381	13792.7	1381	15473.1	1381	10799.2	1381	8939.35	1381	7274.7	1381	4760.71	1381	4505.07	1381	3909.6	1381	14200.4	1381	15202.8	1381	9128.95	1381	4762.45	1381	22489.9	1381	22103.1	1381	10342.3	1381	4476.5
1382	8096.15	1382	2237.27	1382	12996.6	1382	8169.41	1382	13799.2	1382	17118.1	1382	10008.6	1382	7405.52	1382	6764.96	1382	4223.27	1382	5558.75	1382	4190.23	1382	19638.8	1382	16041.7	1382	11014.8	1382	4882.73	1382	22751.6	1382	22857.4	1382	14673.9	1382	7088.62
1383	7064.84	1383	3199	1383	15912.3	1383	12818.1	1383	14373.4	1383	18303.1	1383	8672.58	1383	5352.08	1383	7392.72	1383	4732.04	1383	5136.22	1383	4126.37	1383	20952.4	1383	15825.8	1383	8733.99	1383	4795.76	1383	21474.1	1383	20954.8	1383	18503.9	1383	9436.72
1384	9027.05	1384	3778.28	1384	14334.2	1384	10131.3	1384	15219.2	1384	20047.6	1384	8899.54	1384	5522.48	1384	7295.7	1384	5298.89	1384	6215.92	1384	4660.14	1384	23506.4	1384	16683.7	1384	7941.95	1384	4839.55	1384	22583.6	1384	21709.7	1384	21551.1	1384	10804.3
1385	9666.46	1385	5531.1	1385	12183.7	1385	7218.08	1385	14829.7	1385	19240.8	1385	8390.41	1385	6151.86	1385	7556.26	1385	5494.74	1385	6087.4	1385	4996.2	1385	31387.5	1385	25637	1385	9608.12	1385	4858.91	1385	22198.3	1385	19111.6	1385	21300.1	1385	9267.35
1386	8054.73	1386	3261.77	1386	10546.6	1386	5664.12	1386	14948.8	1386	20124.3	1386	9085.32	1386	6134.29	1386	6521.61	1386	5624.6	1386	4607.17	1386	4688.8	1386	30887.5	1386	27655	1386	9847.2	1386	4873.53	1386	24904	1386	22287	1386	19946.5	1386	6244.78
1387	9685.62	1387	4670.13	1387	7984.9	1387	6819.73	1387	15768.3	1387	22333	1387	8076.75	1387	5649.03	1387	5693.16	1387	4814.54	1387	5860.78	1387	5308.79	1387	26819.4	1387	28195.1	1387	9434.11	1387	5787.47	1387	23520	1387	22726.3	1387	14271.6	1387	4766.24
1388	12714.8	1388	8306.95	1388	6064.06	1388	3617.79	1388	17009.3	1388	23766.7	1388	7363.68	1388	5554.52	1388	5831.5	1388	5064.63	1388	6576.23	1388	6303.49	1388	21049.3	1388	20677.1	1388	9945.3	1388	5221.73	1388	24484.4	1388	20275.5	1388	13888	1388	3312.22
1389	17647.1	1389	10268.6	1389	6127.07	1389	6383.85	1389	16764.2	1389	21700.1	1389	7412.73	1389	5049.5	1389	5494.79	1389	4470.41	1389	6482.99	1389	5719.07	1389	16507	1389	13507.5	1389	11473.4	1389	6805.67	1389	24056.3	1389	22003.7	1389	12433.3	1389	2823.55
1390	19912.7	1390	10767.4	1390	9216.22	1390	9438.72	1390	18229.3	1390	24084.2	1390	8112.17	1390	6036.03	1390	5557.76	1390	4755.55	1390	7017.22	1390	6073.71	1390	18247.7	1390	16499.6	1390	11506.9	1390	5686.22	1390	21002.3	1390	19457.8	1390	16869.8	1390	5338.88
1391	19227.9	1391	9664	1391	8706.05	1391	10205.6	1391	19764	1391	25679.2	1391	8975.33	1391	5690.94	1391	6685.45	1391	5672.45	1391	7607.33	1391	6191.08	1391	16617	1391	15840.4	1391	14147.2	1391	6282.53	1391	18814.3	1391	17166.9	1391	13934.8	1391	4720.56
1392	16172.6	1392	10686.4	1392	12094.8	1392	10244.2	1392	20373.3	1392	24393.6	1392	9312.73	1392	5636.06	1392	6654.81	1392	5578.12	1392	8171.99	1392	6520.01	1392	19801.3	1392	17430.7	1392	15136.4	1392	7383.81	1392	16756.1	1392	14678	1392	13394	1392	3743.84
1393	12703.3	1393	8794	1393	13666	1393	11793.2	1393	19553.9	1393	20628.2	1393	10376.6	1393	7425.7	1393	6613.52	1393	6933.24	1393	8324.52	1393	6679.47	1393	16566	1393	15399.2	1393	16944.9	1393	8369.58	1393	14032	1393	12960.8	1393	14344.7	1393	3943.76
1394	12944.2	1394	6921.7	1394	15063.3	1394	12069.1	1394	16400.5	1394	18084.7	1394	8727.59	1394	7700.77	1394	9008.45	1394	8731.26	1394	8487.22	1394	6315.46	1394	13728.4	1394	14089.7	1394	16998.8	1394	7979.17	1394	14021.7	1394	12729.6	1394	19395.3	1394	5582.69
1395	13817.8	1395	7931.18	1395	16610.8	1395	14040	1395	16135.2	1395	17394	1395	8749.38	1395	6847.21	1395	8797.34	1395	8469.58	1395	8735.88	1395	6585.29	1395	11621.4	1395	13483.5	1395	17285.3	1395	7076.33	1395	14105.2	1395	11997	1395	16002	1395	6491.01
1396	12541.8	1396	8208.72	1396	20405.2	1396	15270.3	1396	13279.1	1396	13365.3	1396	8952.24	1396	7247.01	1396	7704.5	1396	7962.21	1396	8453.32	1396	6997.88	1396	10564	1396	14218.7	1396	14174.2	1396	5828.87	1396	14571.6	1396	12955.9	1396	18282.4	1396	6447.46
1397	13026.1	1397	8833.25	1397	17094	1397	14782.7	1397	11701.5	1397	11512.6	1397	9340.48	1397	8197.32	1397	6835.23	1397	6638.29	1397	8038.43	1397	6472.04	1397	12608.3	1397	13993.2	1397	12663.4	1397	5227.64	1397	19107.3	1397	15742.1	1397	18691.9	1397	8601.73
1398	11605.7	1398	6540.19	1398	14642.5	1398	13497.3	1398	10450.1	1398	9299.67	1398	9775.71	1398	9468.51	1398	6415.8	1398	5520.9	1398	7550.04	1398	6212.92	1398	13490.8	1398	12754.7	1398	11519.5	1398	4211.51	1398	20273.2	1398	18988.5	1398	17763.2	1398	8911.95
1399	13515.5	1399	9554.58	1399	17140.2	1399	14456.3	1399	9579.94	1399	9864.9	1399	8491.04	1399	9413.06	1399	6618.86	1399	5455.19	1399	8134.42	1399	6588.73	1399	14966.5	1399	14613.3	1399	10746.2	1399	3781.33	1399	23474	1399	18370.2	1399	16862.9	1399	7477.93
1400	13534.9	1400	10468.5	1400	17515.6	1400	14844	1400	8025.23	1400	8752.33	1400	9548.55	1400	9847.48	1400	6113.65	1400	5327.2	1400	7595.18	1400	6371.99	1400	18393.7	1400	15613.9	1400	10799.5	1400	3308.25	1400	25604.5	1400	16976	1400	16388.7	1400	8248.51
1401	13722.4	1401	12431.3	1401	19176.5	1401	18647	1401	8621.46	1401	8487.41	1401	8029.2	1401	8420.7	1401	7488.51	1401	6206.89	1401	7516.07	1401	6970.64	1401	21111.2	1401	17170.5	1401	10264.1	1401	2361.76	1401	17267.1	1401	13900.7	1401	14056.8	1401	7154.43
1402	16111.3	1402	13817.6	1402	19409.3	1402	17684.8	1402	10483.8	1402	9824.93	1402	7698.23	1402	5638.09	1402	6536.81	1402	5077.81	1402	7521.74	1402	7282.94	1402	20501.6	1402	16081.3	1402	8924.97	1402	1946.3	1402	18874.2	1402	15151.5	1402	13505.5	1402	6802.76
1403	13969.4	1403	11728.6	1403	17541.2	1403	16764.6	1403	10378.2	1403	9957.4	1403	7163.91	1403	6777.96	1403	5970.56	1403	4787.56	1403	7606.86	1403	7062.68	1403	17998.3	1403	15292.4	1403	6749.21	1403	2195.18	1403	19457.5	1403	18472.6	1403	12471.8	1403	5365.42
1404	9956.69	1404	7083.42	1404	16043.8	1404	16233.5	1404	8127.95	1404	8830.47	1404	6989.61	1404	5834.92	1404	6153.9	1404	3895.06	1404	8148.48	1404	7140.96	1404	15521.8	1404	12305.1	1404	8993.68	1404	4330.12	1404	17266.6	1404	16357.7	1404	11448.3	1404	6236.44
1405	5726.87	1405	3093.93	1405	16499.5	1405	16614.9	1405	9565.41	1405	7947.91	1405	6730.03	1405	6591.19	1405	5171.74	1405	4071.2	1405	8854.36	1405	7626.71	1405	14990.7	1405	13402.1	1405	13526	1405	6525.71	1405	18094.3	1405	17224.4	1405	11528.9	1405	6484.61
1406	4356.36	1406	1379.96	1406	16226.5	1406	15381.3	1406	9469.02	1406	10352.3	1406	7318.35	1406	7378.71	1406	5074.1	1406	4447.31	1406	9916.32	1406	8516.62	1406	14675.2	1406	13481.6	1406	12465.4	1406	5358.81	1406	14695.6	1406	16025.8	1406	12344.2	1406	7758.16
1407	5464.58	1407	1753.45	1407	18899.6	1407	16495.3	1407	9627.52	1407	10348.9	1407	8402.89	1407	7763.01	1407	5637.23	1407	5023.7	1407	10455.1	1407	8705.66	1407	16001.5	1407	15480.6	1407	15458.7	1407	7161.27	1407	14674.1	1407	15735.6	1407	11211.2	1407	6895.83
1408	3174.06	1408	2301.38	1408	17050.6	1408	15231.5	1408	10286.9	1408	10852.4	1408	9133.4	1408	6863.7	1408	4678.83	1408	4319.53	1408	9854.38	1408	9051.09	1408	17171.4	1408	16093.4	1408	17475	1408	7070.53	1408	17116.1	1408	15043	1408	10285.8	1408	8001.24
1409	4583.59	1409	2252.59	1409	15972	1409	14633.7	1409	11234.1	1409	11241.2	1409	9106.57	1409	7690.92	1409	4492.31	1409	3825.94	1409	9570.27	1409	8438.43	1409	17539	1409	17383.7	1409	15993.2	1409	7633.19	1409	20862.7	1409	17670.7	1409	10799.9	1409	6998.7
1410	5355.6	1410	3139.97	1410	16941.7	1410	14707.2	1410	11145.8	1410	11426.8	1410	9313.95	1410	7999.77	1410	6574.56	1410	4730.28	1410	7969.74	1410	6211.81	1410	13681.6	1410	13586	1410	17193.1	1410	8226.79	1410	19953.9	1410	18618	1410	9964.47	1410	5622.21
1411	7125.23	1411	5082.88	1411	15714.1	1411	12006.7	1411	11053.3	1411	13777.9	1411	8564.68	1411	8318.07	1411	6132.69	1411	4250.18	1411	7071.6	1411	5735.9	1411	12364.1	1411	11234.8	1411	15222.7	1411	7040.78	1411	22524.9	1411	21949	1411	10753	1411	6562.76
1412	11839.5	1412	7416.08	1412	14732.1	1412	11189.6	1412	12136.2	1412	12972.4	1412	9237.54	1412	8237.02	1412	5883.19	1412	4297.8	1412	7031.98	1412	6042.73	1412	14421.4	1412	12719.5	1412	15516.9	1412	9616.24	1412	22677.7	1412	22202.6	1412	11756.8	1412	6310.43
1413	12749.9	1413	9082.3	1413	15362.5	1413	12498.5	1413	9396.53	1413	10351.1	1413	10851.6	1413	8708.9	1413	6274.78	1413	4123.3	1413	7561.41	1413	6791.47	1413	17089.3	1413	12683.5	1413	15245.2	1413	9611.85	1413	20314.4	1413	17795.2	1413	13290.1	1413	6587.58
1414	11776.7	1414	7365.64	1414	16078.8	1414	14334.7	1414	7796.42	1414	9012.73	1414	8985.62	1414	7383.45	1414	6824.08	1414	3874.24	1414	6753.8	1414	5554.53	1414	17321.9	1414	12643.1	1414	14639.2	1414	9466.2	1414	21361.3	1414	19867.2	1414	15897.1	1414	9290.71
1415	9748.25	1415	3411.99	1415	17097.7	1415	15324.7	1415	8625.39	1415	9853.39	1415	8932.99	1415	7604.02	1415	6246.4	1415	4421.76	1415	7172.46	1415	6095.46	1415	15559.1	1415	12663.4	1415	14388.4	1415	8346.06	1415	17387.3	1415	16833.9	1415	16528.7	1415	7721.67
1416	9591.82	1416	3431.22	1416	17558.5	1416	14567.9	1416	8653.25	1416	9416.82	1416	7816.8	1416	6589.33	1416	5574.76	1416	4427.1	1416	6120.56	1416	5578.22	1416	13681.9	1416	11070.7	1416	16517.7	1416	9888.67	1416	21265.8	1416	21524.2	1416	16500.7	1416	7788.32
1417	8498.48	1417	4214.83	1417	18745.9	1417	14307.2	1417	8873.52	1417	9510.47	1417	6831.05	1417	6823.08	1417	6104.75	1417	4110.09	1417	6282.94	1417	5561.16	1417	12499.4	1417	10606.8	1417	15296.2	1417	9617.17	1417	17231.5	1417	14020.6	1417	15827.7	1417	7843.37
1418	10986.4	1418	6484.23	1418	18112.7	1418	12422.2	1418	8575.06	1418	8685.99	1418	7833.71	1418	4986.48	1418	6260.92	1418	4079.75	1418	5747.92	1418	5579.52	1418	12117.7	1418	9613.71	1418	17470	1418	11334.7	1418	17261.8	1418	12791.8	1418	16393.9	1418	7231.52
1419	11902.2	1419	6876.04	1419	18317.2	1419	10297.1	1419	8593.06	1419	9535	1419	6266.59	1419	4177.83	1419	6379.07	1419	4697.34	1419	5082.9	1419	4765.4	1419	14475.3	1419	10642.8	1419	16755.3	1419	10172.1	1419	18282.7	1419	15848.4	1419	16564.2	1419	7280.18
1420	11857.6	1420	6517.39	1420	18995.6	1420	10551.6	1420	10258.7	1420	12258.1	1420	4992.79	1420	4015.47	1420	6019.81	1420	4953.58	1420	5025.58	1420	4139.4	1420	14531.7	1420	11534.1	1420	19730.5	1420	11432.7	1420	18800.5	1420	14339.6	1420	14564.9	1420	5313.15
1421	13571.4	1421	7831.46	1421	19910.4	1421	11729.8	1421	12046.8	1421	13716.5	1421	3330.95	1421	3273.4	1421	6142.62	1421	4352.17	1421	3485.96	1421	3386.63	1421	14253	1421	11965	1421	18956.8	1421	11487.3	1421	14856.7	1421	10933.4	1421	17376.8	1421	7400.52
1422	11816.2	1422	6510.9	1422	19595.6	1422	14258.9	1422	10585.8	1422	12189.2	1422	2679.99	1422	2726.72	1422	6455.23	1422	4781.97	1422	4132.94	1422	3195.14	1422	13855.8	1422	11118.5	1422	19302.3	1422	10179.7	1422	14782.3	1422	11589.6	1422	16265.3	1422	6427.28
1423	9795.9	1423	5152.91	1423	20146.4	1423	18916.1	1423	10388.5	1423	12477	1423	2378.77	1423	2394.42	1423	7638.26	1423	5482.26	1423	4422.35	1423	3318.04	1423	13695.8	1423	12933.7	1423	17678.9	1423	10507	1423	13572.6	1423	12307.3	1423	13351.7	1423	5153.96
1424	9614.68	1424	5098.8	1424	22983.5	1424	19546	1424	9300.3	1424	10075	1424	2277.94	1424	2106.92	1424	8246.64	1424	6206.68	1424	4036.15	1424	2750.76	1424	13522.8	1424	11825.3	1424	18519.2	1424	9648.26	1424	15339.4	1424	14365.4	1424	14322.5	1424	5633.32
1425	5141.77	1425	2880.3	1425	20516.7	1425	15563.1	1425	11129.9	1425	14722.8	1425	919.16	1425	1346.15	1425	8686.18	1425	7014.42	1425	5347.1	1425	3618.4	1425	14257.3	1425	16093	1425	18669.2	1425	10880.8	1425	12362	1425	10008.2	1425	14851	1425	6558.97
1426	4629.76	1426	1914.04	1426	19427.5	1426	13343.6	1426	10980.1	1426	13842.8	1426	1456.44	1426	1036.07	1426	7635.48	1426	5723.03	1426	6688.76	1426	5384.5	1426	14422.9	1426	18038	1426	17747.5	1426	9530.9	1426	14582.7	1426	11449.1	1426	16080.4	1426	6059.33
1427	5489.35	1427	3672.21	1427	17334.4	1427	11308.2	1427	10288.4	1427	13006.8	1427	1478.72	1427	2350.04	1427	6422.43	1427	4116.97	1427	6226.83	1427	5830.78	1427	13834.2	1427	14486.8	1427	16885.8	1427	8995.94	1427	16158	1427	15439.9	1427	17832.4	1427	7650.46
1428	3634.77	1428	720.436	1428	14364	1428	10780	1428	10349	1428	13174.1	1428	2254.68	1428	2540.28	1428	6505.56	1428	4418.18	1428	6381.73	1428	6802.02	1428	12302.4	1428	11204.2	1428	19123.2	1428	9433.21	1428	13126.5	1428	15643.1	1428	16308.9	1428	7040.96
1429	5960.44	1429	2104.91	1429	15058.2	1429	12814.8	1429	11491.4	1429	13296.4	1429	3028.47	1429	3151.85	1429	6015.37	1429	5285.98	1429	5177.82	1429	5713.21	1429	8385.98	1429	8530.6	1429	22459.6	1429	11160.8	1429	13499.5	1429	14163.4	1429	15394.8	1429	7935.03
1430	7597.85	1430	3706.25	1430	16031.9	1430	11666.1	1430	10850.5	1430	13646.7	1430	4078.09	1430	3625.36	1430	5893.95	1430	5383.63	1430	7431.57	1430	8602.02	1430	9622.36	1430	9655.19	1430	24724.2	1430	11235	1430	15479.8	1430	14597.4	1430	13142.1	1430	5784.73
1431	9043.54	1431	6324.89	1431	15207.5	1431	12813.4	1431	10311.7	1431	14599.5	1431	4870.96	1431	4243.05	1431	5105.62	1431	4217.26	1431	8898.05	1431	9981.4	1431	5717.94	1431	5036.6	1431	23586.5	1431	10854.9	1431	17515.5	1431	14505.3	1431	12555.6	1431	5030.54
1432	9954.97	1432	6259.38	1432	14110.4	1432	11589	1432	10980.9	1432	14017.1	1432	7055.25	1432	4834.51	1432	4654.39	1432	4312.24	1432	9977.17	1432	10799.6	1432	2131.06	1432	3530.84	1432	20430.1	1432	9606.55	1432	19925.2	1432	16396.3	1432	12759.2	1432	4351.16
1433	8577.73	1433	5141.9	1433	16701.5	1433	11607	1433	12025.1	1433	15167.2	1433	7342.72	1433	5943.96	1433	4568.32	1433	3848.62	1433	11223.4	1433	9991.2	1433	4625.95	1433	5094.8	1433	18472.7	1433	8466.44	1433	22896.5	1433	17139.1	1433	12792.4	1433	4774.18
1434	9467.64	1434	6230.63	1434	17827.8	1434	10563.5	1434	13472.8	1434	16354.7	1434	7503.31	1434	7616.75	1434	4616.22	1434	3787.19	1434	10720.4	1434	10232.2	1434	2150.36	1434	2117.11	1434	16687.1	1434	7374.07	1434	25326.2	1434	16803.1	1434	13704.9	1434	5011.63
1435	9916.56	1435	7531.61	1435	17899.1	1435	10884.8	1435	13584.7	1435	16597.9	1435	6903.14	1435	5806.06	1435	4265.42	1435	3028.8	1435	10475.6	1435	10344.9	1435	1279.39	1435	1746.05	1435	14920	1435	7975.03	1435	29878.2	1435	23686	1435	14073	1435	5703.96
1436	11751.2	1436	7074.29	1436	19428.3	1436	13584.9	1436	10977.8	1436	12088.2	1436	6444.44	1436	4311.9	1436	4039.17	1436	2614.63	1436	10269.1	1436	9727.35	1436	1776.26	1436	2018.83	1436	15091.4	1436	8646.77	1436	30090	1436	22416.3	1436	14216.2	1436	6440.85
1437	16256.4	1437	9235.42	1437	18581	1437	11861.8	1437	10247.2	1437	11588.3	1437	7908.64	1437	4380.69	1437	3701.17	1437	2468.3	1437	9473.68	1437	8644.77	1437	5835.56	1437	2467.92	1437	18254.8	1437	8978.81	1437	30030.6	1437	19160.2	1437	13125.8	1437	6777.01
1438	15492.9	1438	8453.4	1438	14775.3	1438	9726.82	1438	9614.99	1438	10131.4	1438	7447.16	1438	4823.05	1438	4294.12	1438	2197.4	1438	9356.85	1438	8842.92	1438	8882.01	1438	5461.12	1438	20942	1438	9175.62	1438	28289.1	1438	20532.3	1438	13026.3	1438	7384.26
1439	19017.2	1439	10256	1439	13442.6	1439	7967.42	1439	10507.8	1439	13208.5	1439	7583.11	1439	5823.56	1439	5582.43	1439	2610.27	1439	8326.55	1439	7977.19	1439	11869.6	1439	7683.11	1439	20621.5	1439	8274.81	1439	30669.7	1439	24282.9	1439	12308.4	1439	7078.44
1440	18874.9	1440	10545	1440	13055	1440	5746.56	1440	12364.9	1440	15300.6	1440	7079.84	1440	7604.56	1440	5231.28	1440	2713.01	1440	6894.84	1440	7028.45	1440	11341.4	1440	7403.29	1440	19649.5	1440	8613.14	1440	33506.2	1440	25995.4	1440	12816.9	1440	5969.6
1441	22463.1	1441	16026.3	1441	14747.8	1441	8121.02	1441	13405.1	1441	18326.3	1441	6726.83	1441	7808.41	1441	5719.84	1441	2303.73	1441	8194.42	1441	8255.93	1441	13473.7	1441	10644.3	1441	18560.6	1441	6830.85	1441	33239	1441	23989.2	1441	14666	1441	7672.97
1442	23358.8	1442	15781.2	1442	13104.1	1442	9055.45	1442	13624.3	1442	17700.2	1442	4457.24	1442	5699.52	1442	5969.17	1442	2449.78	1442	6049.64	1442	5909.59	1442	15582.9	1442	12296.4	1442	18355.5	1442	7021.97	1442	31236.4	1442	21751	1442	15548.7	1442	7744.29
1443	21291.2	1443	14629.2	1443	14911.3	1443	12868.8	1443	16142.2	1443	19844.2	1443	4844.62	1443	4795.01	1443	8372.1	1443	4139.47	1443	4050.83	1443	4355.72	1443	19358.6	1443	18859.2	1443	19295.8	1443	8684.57	1443	30012.2	1443	20252.3	1443	18172.4	1443	9316.16
1444	21576.6	1444	15151.7	1444	15654.3	1444	14434.8	1444	15780.2	1444	18892.3	1444	5560.65	1444	5154.35	1444	8903.51	1444	5556.65	1444	3104.61	1444	3297.14	1444	19154.1	1444	19519.8	1444	20974.5	1444	9367.86	1444	25916.4	1444	17278.3	1444	17924.9	1444	8670.93
1445	19648.4	1445	15629.9	1445	18006.3	1445	17345.7	1445	15163.9	1445	18770.2	1445	3629.73	1445	4000.19	1445	8910.58	1445	5469.06	1445	3335.65	1445	3474.84	1445	15006.3	1445	17399.3	1445	18346.5	1445	7177.86	1445	24240.3	1445	16402	1445	18557	1445	7856.27
1446	20319	1446	15036.2	1446	21598.5	1446	23139.9	1446	14571.6	1446	17711	1446	6250.43	1446	5337.4	1446	9201.89	1446	6248.92	1446	2705.52	1446	2910.16	1446	17284	1446	19747.6	1446	21361.5	1446	8195.06	1446	23952.4	1446	11456.4	1446	20308.4	1446	8131.43
1447	19508.8	1447	14207.8	1447	19922.7	1447	20587.1	1447	13398.7	1447	15814.7	1447	6293.46	1447	4806.09	1447	8085.47	1447	5658.98	1447	4096.88	1447	3875.75	1447	15817.8	1447	14934.4	1447	17987.9	1447	8515.95	1447	22037.9	1447	11475.5	1447	19618.8	1447	8179.46
1448	17802.4	1448	11899.4	1448	12566.8	1448	13648.2	1448	13233	1448	15426.5	1448	7705.95	1448	4680.05	1448	7745.93	1448	5499.4	1448	4947.71	1448	4211.8	1448	12558.1	1448	13194.8	1448	19412.2	1448	7811.12	1448	17132.7	1448	8829.92	1448	16418.9	1448	7036.52
1449	16498.6	1449	11519.2	1449	9287.2	1449	10403.1	1449	12654.3	1449	13859.1	1449	8735.62	1449	5826.81	1449	7503.77	1449	5808.38	1449	4020.95	1449	4639.94	1449	9801.72	1449	11005.5	1449	20564.5	1449	9928.8	1449	17913.8	1449	10451.1	1449	14968.1	1449	4706.41
1450	17256.9	1450	12183.8	1450	6938.69	1450	8565.44	1450	10524.1	1450	11967.6	1450	7683.21	1450	5480.21	1450	6391.3	1450	5176.71	1450	3735.46	1450	4589.02	1450	12523	1450	12726.1	1450	25218.3	1450	11618.8	1450	14952.4	1450	7069.09	1450	13221.3	1450	4120.62
1451	15526.1	1451	12460.5	1451	7456.67	1451	7910.49	1451	10799.4	1451	12359.3	1451	7444.3	1451	4745.52	1451	6286.37	1451	4440.2	1451	4119.27	1451	4039.75	1451	12885.8	1451	14883.9	1451	25481.7	1451	12259.2	1451	7575.4	1451	2711.92	1451	14802.2	1451	5643.51
1452	16404.4	1452	15649.9	1452	7422.84	1452	7159.37	1452	11774.6	1452	12418.2	1452	6885.18	1452	5064.31	1452	6837.48	1452	4113.88	1452	4012.3	1452	3918.3	1452	11043.9	1452	11135.5	1452	21623.1	1452	10214.9	1452	4803.56	1452	3131.17	1452	15387.6	1452	5575.67
1453	17857.7	1453	16023.7	1453	9490.8	1453	8755.36	1453	9817.94	1453	13892.9	1453	5035.07	1453	3489.44	1453	6899.25	1453	4173.13	1453	3596.6	1453	4692.93	1453	11140.2	1453	10215.6	1453	21434.6	1453	10761.4	1453	7663.44	1453	6124.1	1453	15866.3	1453	6123.17
1454	18421.8	1454	15312.9	1454	13073.8	1454	11517	1454	10407.7	1454	13142.4	1454	5317.99	1454	3029.94	1454	6139.71	1454	4578.84	1454	3866.5	1454	4847.63	1454	11001	1454	12213.3	1454	20186.4	1454	9970.85	1454	6884.81	1454	5131.63	1454	14841.7	1454	6556.94
1455	14749	1455	12330.8	1455	15791.9	1455	13721.6	1455	10613.7	1455	13858.3	1455	6529.15	1455	2996.83	1455	4166.41	1455	2329.63	1455	4504.77	1455	5926.26	1455	10030.4	1455	10342.7	1455	19453.4	1455	8520.38	1455	10138.6	1455	8635.84	1455	14697.2	1455	6629.05
1456	14954.5	1456	10552.8	1456	18166.8	1456	15658.6	1456	13927.4	1456	17699.1	1456	5095.76	1456	2280.14	1456	4776.47	1456	2851.37	1456	4089.29	1456	4411.08	1456	8807.24	1456	11715.7	1456	18286.1	1456	8399.42	1456	13338.8	1456	13381	1456	14013.2	1456	6428.08
1457	15553.4	1457	10686	1457	21223.5	1457	18857.5	1457	13216.7	1457	17332	1457	6443.59	1457	3408.92	1457	5193.81	1457	3211.15	1457	4583.83	1457	4684.03	1457	10088.7	1457	11795.4	1457	16454.7	1457	7816.56	1457	12157.4	1457	13136.1	1457	11123.6	1457	3884.41
1458	15654.5	1458	9737.2	1458	21136	1458	20686	1458	16085.6	1458	19335.7	1458	5423.43	1458	4176.39	1458	4831.19	1458	3093.81	1458	5898.7	1458	5798.07	1458	12911.9	1458	12223.9	1458	13876.1	1458	6358.25	1458	19354.5	1458	16659.6	1458	10856.3	1458	3725.94
1459	15237.3	1459	9845.27	1459	18014.3	1459	16631.8	1459	16965.5	1459	19341.8	1459	5955.31	1459	4173.91	1459	5659.67	1459	4202.58	1459	7124.58	1459	7628.59	1459	13309.9	1459	12820	1459	16020.1	1459	7616.9	1459	20933.9	1459	18768.1	1459	10847.4	1459	3896.51
1460	18657.6	1460	11390.5	1460	16390.2	1460	14987.2	1460	15459.2	1460	18068.1	1460	6304.2	1460	3978.8	1460	6043.8	1460	4712.63	1460	8312.56	1460	8340.45	1460	13033.7	1460	10992.5	1460	15900	1460	7314.35	1460	26812	1460	27404.3	1460	13608.4	1460	6219.52
1461	18668.9	1461	12856.4	1461	14832.7	1461	14282.2	1461	13574.1	1461	15613	1461	7109.91	1461	4386.43	1461	5079.71	1461	3316.04	1461	7430.09	1461	6620.81	1461	12616.2	1461	10397.6	1461	17780.7	1461	8234.38	1461	35946.5	1461	32012.6	1461	15248.7	1461	6594.91
1462	18156.4	1462	12754.1	1462	14429.5	1462	12019.3	1462	10333.1	1462	11706.4	1462	6589.34	1462	4138.36	1462	4680.9	1462	2915.36	1462	7170.99	1462	6273.31	1462	11508	1462	8929.31	1462	20160.5	1462	9451.26	1462	36728.9	1462	33404.9	1462	16601.5	1462	5191.51
1463	14639.1	1463	10612.6	1463	14025.3	1463	11623.6	1463	10751.1	1463	12581.9	1463	8574.28	1463	4862.43	1463	3912.78	1463	2708.36	1463	7074.58	1463	5940.39	1463	12980.5	1463	13193.2	1463	22506.2	1463	9414.68	1463	27327.2	1463	24723.3	1463	17945.8	1463	5070.23
1464	14208.2	1464	10635	1464	14250.2	1464	13336.6	1464	9596.9	1464	11148.4	1464	10207.4	1464	5438.14	1464	4099.69	1464	2399.33	1464	6624.85	1464	5375.2	1464	13505.9	1464	11467.2	1464	22335	1464	10793.3	1464	23972.4	1464	20035.2	1464	18758.3	1464	5958.08
1465	12740.7	1465	8638.3	1465	14067.5	1465	14240.1	1465	7942.23	1465	7951.29	1465	13094.1	1465	6061	1465	3605.95	1465	2195.12	1465	6450.86	1465	6017.25	1465	13937.5	1465	12734.7	1465	23006.5	1465	11334.7	1465	26075.5	1465	21483.4	1465	18521.8	1465	6451.47
1466	10267.1	1466	8974.71	1466	15321.1	1466	13136.6	1466	9699.59	1466	10169.3	1466	11620.3	1466	6939.48	1466	3388.42	1466	2245.5	1466	5490.12	1466	5368.36	1466	12743	1466	10916.5	1466	21463.2	1466	10893.2	1466	24594.7	1466	14096.9	1466	13857.8	1466	3826.12
1467	10515.5	1467	7681.26	1467	16699.2	1467	12295.1	1467	9831.98	1467	11472.8	1467	11291.9	1467	7454.17	1467	4251.17	1467	2585.96	1467	5760.03	1467	6088.95	1467	13637.8	1467	13455.5	1467	21752.2	1467	10911	1467	25599.1	1467	13517.4	1467	14388.3	1467	5243.3
1468	8838.26	1468	7667.01	1468	16593	1468	11300	1468	8039.19	1468	6866.58	1468	10295.2	1468	6258.68	1468	4685.07	1468	2715.6	1468	5776.49	1468	6023.2	1468	13590.6	1468	11565.8	1468	21736.7	1468	11610.7	1468	26389.1	1468	16457.9	1468	15964	1468	4653.24
1469	12483.4	1469	9894.8	1469	16049.1	1469	11460.8	1469	9929.19	1469	9700.15	1469	10203	1469	8444.63	1469	5366.75	1469	2806.4	1469	5413.6	1469	5162.49	1469	13083.8	1469	10284.1	1469	22415.5	1469	10800.2	1469	22779.1	1469	12322	1469	16760.6	1469	5021.09
1470	12222.4	1470	10037.5	1470	15542.6	1470	11336.2	1470	11297.6	1470	11581.5	1470	9130.4	1470	6475.81	1470	5351.49	1470	3442.69	1470	5650.7	1470	6198.14	1470	8546.49	1470	7705.32	1470	20495.5	1470	9910.13	1470	21346	1470	12624.6	1470	16457.5	1470	4544.24
1471	12609.7	1471	9596.9	1471	15492.5	1471	11709	1471	12641.4	1471	15634.7	1471	7825.27	1471	5852.58	1471	5590.97	1471	3323.4	1471	5352.86	1471	6365.49	1471	7324.96	1471	6476.66	1471	18311.4	1471	9865.4	1471	16171.2	1471	10397.7	1471	16113.4	1471	4775.7
1472	11041.1	1472	7811.01	1472	11842.4	1472	9250.2	1472	13776.1	1472	17168.2	1472	8243.19	1472	5667.15	1472	6523.38	1472	3210.42	1472	5546.4	1472	5665.89	1472	6358.49	1472	6446.66	1472	18248.1	1472	8480.6	1472	17452.1	1472	10347	1472	17359.2	1472	4899.31
1473	10245.3	1473	6904.22	1473	10699.7	1473	8351.17	1473	11426	1473	12335.7	1473	6956.29	1473	4602.79	1473	6599.15	1473	3622.66	1473	6019.42	1473	6041.86	1473	4248.38	1473	5348.06	1473	16911.1	1473	8540.48	1473	19478.6	1473	10119.4	1473	19749.5	1473	5409.55
1474	10623.6	1474	7991.44	1474	10428.6	1474	8587	1474	10506.8	1474	10319.4	1474	6448.99	1474	4413.48	1474	6025.25	1474	3486.62	1474	6141.99	1474	6021.1	1474	3428.65	1474	4587.96	1474	16659.5	1474	7312.71	1474	22320.9	1474	12094.7	1474	22188.9	1474	6283.92
1475	11019.5	1475	7658.74	1475	12709.5	1475	15606.1	1475	8553.43	1475	7415.68	1475	6812.79	1475	4734.85	1475	5296.54	1475	3411.74	1475	7055.19	1475	7051.34	1475	1340.51	1475	1473.04	1475	17384.2	1475	7709.94	1475	23754.6	1475	11790.6	1475	19935.5	1475	5104.52
1476	10853.7	1476	8311.31	1476	13899.7	1476	17640.3	1476	9802.08	1476	9067.25	1476	6355.69	1476	4083.26	1476	4477.18	1476	3405.42	1476	6105.87	1476	5536.75	1476	3251.58	1476	3020.77	1476	17224.4	1476	7464.82	1476	24467.7	1476	11820.3	1476	19380.7	1476	5602.36
1477	12073.4	1477	8331.92	1477	12660.6	1477	15248.2	1477	11777	1477	10440.1	1477	5955.21	1477	3905.32	1477	5094.67	1477	3135.84	1477	5459.97	1477	5317.97	1477	1935.46	1477	2195.99	1477	16545.7	1477	8322.61	1477	24973.7	1477	11865.5	1477	19277.7	1477	4882.72
1478	10359.4	1478	7391.57	1478	11059.6	1478	11134.9	1478	13228.2	1478	13507.9	1478	6149.16	1478	4262.69	1478	3749.27	1478	2460.52	1478	5937.51	1478	5316.96	1478	2771.64	1478	2538.79	1478	13543.2	1478	6823.16	1478	29136.7	1478	12522.6	1478	16774.6	1478	4194.27
1479	10038.5	1479	5961.59	1479	11552.3	1479	9947.72	1479	16826.8	1479	17338.9	1479	6405.19	1479	4772.16	1479	4107.04	1479	2932.79	1479	6282.61	1479	5031.31	1479	4577.07	1479	3644.64	1479	13401.5	1479	6799.51	1479	27084	1479	13545	1479	17414.7	1479	4517.65
1480	9494.53	1480	5144.48	1480	12547.7	1480	11375.2	1480	19132.9	1480	20990.2	1480	6281.79	1480	4439.5	1480	5173.42	1480	3991.06	1480	5852.68	1480	4688.62	1480	5138.52	1480	5679.32	1480	16148.3	1480	7237.13	1480	24984.3	1480	13272.1	1480	19873.4	1480	5884.23
1481	11903.9	1481	6431.32	1481	16021.4	1481	13848.5	1481	19850.9	1481	20416.6	1481	5998.08	1481	4585.32	1481	7385.03	1481	5949.98	1481	5726.97	1481	5206.09	1481	5950.97	1481	7159.23	1481	14785.8	1481	6067.21	1481	22965.1	1481	12674.4	1481	19129.3	1481	5749.54
1482	13860.3	1482	7323.4	1482	20389.9	1482	15728.7	1482	19561.7	1482	21102.1	1482	5388.51	1482	4306.92	1482	6681.44	1482	5008.11	1482	5770.68	1482	5249.83	1482	7074.23	1482	6901.61	1482	15781.2	1482	7249	1482	21088.3	1482	10819.5	1482	16821.8	1482	6056.78
1483	15885.1	1483	10659.7	1483	18399.4	1483	19090.2	1483	18330.8	1483	20143.9	1483	5115.66	1483	4834.7	1483	9143.3	1483	6498.64	1483	5318.22	1483	4718.7	1483	7827.59	1483	6825.57	1483	15518.1	1483	6721.28	1483	19256.8	1483	11321.1	1483	15846.5	1483	6349.27
1484	16647.9	1484	10077.4	1484	15307.7	1484	13226	1484	18482	1484	21472.3	1484	5155.52	1484	4051.79	1484	10543	1484	7115.02	1484	4668.21	1484	3968.11	1484	12006.8	1484	9843	1484	15966.9	1484	7813.47	1484	21821.3	1484	11970.6	1484	14113.6	1484	5013.71
1485	17061.1	1485	10371.8	1485	17875.2	1485	16853	1485	17486	1485	20230.1	1485	4519.18	1485	3399.95	1485	13579.4	1485	8445.15	1485	4311.13	1485	3729.8	1485	15196.3	1485	13441.3	1485	15935	1485	8368.68	1485	22597.8	1485	14592.8	1485	14128.2	1485	5592.34
1486	15547.1	1486	8797.24	1486	15422	1486	16071.2	1486	17016.2	1486	20467.5	1486	4223.36	1486	3338.68	1486	14187.1	1486	8145.22	1486	3971.66	1486	3786.86	1486	18179.3	1486	15831.4	1486	15637.7	1486	7915.94	1486	24296.5	1486	16830.7	1486	15763.7	1486	7276.96
1487	13364	1487	8002.12	1487	13816.1	1487	14186.5	1487	16029.9	1487	17120.3	1487	4395.42	1487	2951.66	1487	13657.8	1487	8502.66	1487	4382.24	1487	3930.44	1487	17243.4	1487	14365.9	1487	14526.6	1487	7278.88	1487	20251.3	1487	12565.1	1487	15166.3	1487	7747.53
1488	11527.3	1488	6857.09	1488	15117.5	1488	14532.4	1488	16028.1	1488	17427.3	1488	4234.39	1488	3167.09	1488	12595.3	1488	7394.1	1488	5196.63	1488	4566.5	1488	17877.9	1488	16539.5	1488	16081.9	1488	8810.96	1488	18441.8	1488	11789.5	1488	15245.3	1488	8131.64
1489	10779.2	1489	6549.9	1489	15122.6	1489	16216.7	1489	15773.8	1489	16618.5	1489	4114.09	1489	3145.62	1489	11030.6	1489	6757.42	1489	5362.47	1489	5417.52	1489	16050.8	1489	15717.5	1489	18603.5	1489	7859.96	1489	22029	1489	13315.9	1489	18190.6	1489	7141.64
1490	10013.9	1490	6035.37	1490	15582.2	1490	18171.3	1490	14063.9	1490	15656.8	1490	4363.71	1490	3346.26	1490	10136.7	1490	6317.58	1490	6007.34	1490	6030.63	1490	12630.7	1490	13611.3	1490	20046.6	1490	8917.15	1490	24712.8	1490	14874.6	1490	16608.4	1490	6511.56
1491	8393.39	1491	5992.42	1491	15385.3	1491	17034.3	1491	14442.9	1491	13564.6	1491	4086.59	1491	2905.73	1491	7950.95	1491	4581.86	1491	6936.11	1491	6351.02	1491	12044.5	1491	13327.1	1491	19795.3	1491	9617.23	1491	22557.9	1491	14096.6	1491	18351.7	1491	7106.44
1492	7796.45	1492	4331.36	1492	17254	1492	18657.1	1492	13888	1492	14534.4	1492	3569.18	1492	2812.73	1492	8684.67	1492	4089.85	1492	7716.01	1492	7481.59	1492	12594.8	1492	12153.3	1492	21233.5	1492	10712.2	1492	22728.4	1492	14320.3	1492	19929.6	1492	6861.6
1493	8700.28	1493	6222.25	1493	17643.6	1493	19369.2	1493	14073.5	1493	15161.9	1493	4054.26	1493	3009.9	1493	6811.72	1493	3650.89	1493	7464.46	1493	7560.25	1493	13662.7	1493	10966	1493	22071.8	1493	9778.94	1493	20415.4	1493	12996.6	1493	23786.7	1493	9543.61
1494	7926.58	1494	5135.11	1494	17255.7	1494	17663.1	1494	10809.6	1494	12848.8	1494	3439.49	1494	2514.73	1494	7290.06	1494	4096.14	1494	6917.82	1494	6495.91	1494	14856.7	1494	13883	1494	22036.6	1494	10402.9	1494	23597.7	1494	13492.5	1494	24550.8	1494	10960.3
1495	6604.95	1495	4597.65	1495	15974.3	1495	14951	1495	12327.8	1495	12790	1495	3678.18	1495	2259.26	1495	7853.42	1495	4092.09	1495	6179.23	1495	5703.31	1495	17242	1495	17012.1	1495	19959.9	1495	9727.89	1495	20995.3	1495	11347.2	1495	22239.9	1495	11234.7
1496	5637.98	1496	4812.29	1496	13920	1496	14676.8	1496	11347.8	1496	10415.7	1496	4440.78	1496	2657	1496	9348.27	1496	4962.26	1496	5976.76	1496	5789.45	1496	17715.4	1496	19002.6	1496	17073.1	1496	8939.14	1496	23547.8	1496	12540.5	1496	19155.5	1496	8140.1
1497	5489.46	1497	4715.6	1497	14621.4	1497	16091.7	1497	11468.5	1497	9695.33	1497	4606.04	1497	2864.84	1497	9006.62	1497	4977.02	1497	5963.33	1497	5382.43	1497	17817.7	1497	19234.2	1497	14091.1	1497	7983.48	1497	22011.1	1497	10719.1	1497	16677.5	1497	6123.37
1498	7175.11	1498	5400.82	1498	13655.3	1498	14268.7	1498	10135.9	1498	8411.93	1498	4821.31	1498	3641.49	1498	8485.15	1498	4785.81	1498	6092.47	1498	5351.46	1498	17696.1	1498	19831.4	1498	12145.2	1498	7533.75	1498	20115.4	1498	10773.7	1498	14648.8	1498	5382.17
1499	6905.2	1499	4838.72	1499	16243.1	1499	17835.3	1499	11503.4	1499	10880.5	1499	6010.74	1499	5283.6	1499	6092.43	1499	3034.82	1499	5518.74	1499	4932.3	1499	15519.5	1499	15491.4	1499	9867.71	1499	6575.57	1499	23499.3	1499	14386.8	1499	13657.4	1499	5026.27
1500	6394.33	1500	5127.51	1500	16290.6	1500	15069.9	1500	12973.7	1500	13686.7	1500	6552.01	1500	5277.09	1500	6451.34	1500	3770.61	1500	4475.4	1500	4072	1500	17498	1500	17472.6	1500	8690.04	1500	5944.07	1500	25415.2	1500	16755.7	1500	12054.4	1500	4089.25
1501	5878.9	1501	5731.25	1501	14078.1	1501	12445.4	1501	14010.8	1501	14260	1501	7268.49	1501	5967.89	1501	6602.17	1501	4514.42	1501	3982.53	1501	3564.06	1501	18135.4	1501	18335.8	1501	7398.58	1501	4324.52	1501	26464.5	1501	15623.7	1501	10160.2	1501	2594.66
1502	7196.54	1502	5378.52	1502	15016.7	1502	11282.5	1502	14026.6	1502	13292	1502	7764.82	1502	6489.37	1502	9413.13	1502	6610.68	1502	3449.61	1502	3040.93	1502	17789.1	1502	17955.5	1502	5680.38	1502	3297.98	1502	26610.8	1502	15537.6	1502	10880.8	1502	2930.68
1503	7083.65	1503	4348.35	1503	13311	1503	7833.61	1503	15266.4	1503	14516.7	1503	7147.19	1503	5775.22	1503	7739.06	1503	5377.39	1503	3331.29	1503	3522.82	1503	18599.4	1503	19583.7	1503	5973.57	1503	3616.71	1503	27157.6	1503	14544.7	1503	9652.51	1503	2105.79
1504	7711.33	1504	4366.09	1504	13135.4	1504	9623.24	1504	18865.5	1504	18754.4	1504	6253.9	1504	4408.48	1504	8553.93	1504	4758.72	1504	4943.77	1504	4980.62	1504	18585	1504	24100.4	1504	6942.87	1504	4006.97	1504	31016.7	1504	16211.2	1504	7906.17	1504	2098.41
1505	6171.11	1505	4369.02	1505	13324.3	1505	11370.9	1505	19724.4	1505	19909.9	1505	6110.32	1505	3691.93	1505	9995.49	1505	4714.91	1505	4948.73	1505	5083.98	1505	19456	1505	24625.4	1505	7213.83	1505	3138.98	1505	28571.2	1505	14771.9	1505	11196.7	1505	2886.72
1506	8661.83	1506	6565.61	1506	10966.6	1506	9355.18	1506	19062.3	1506	18742.8	1506	5204.09	1506	2987.78	1506	9241.28	1506	4905.29	1506	4743.08	1506	5463.61	1506	16416.6	1506	21427.8	1506	9675.46	1506	5284.39	1506	29151.4	1506	16264.2	1506	11996.7	1506	4078.07
1507	8725.59	1507	5331.73	1507	9011.9	1507	9820.81	1507	17081.6	1507	17437.5	1507	4407.5	1507	2843.96	1507	7798.83	1507	3721.97	1507	4210.44	1507	4910.62	1507	16818.7	1507	18816.8	1507	12536.5	1507	6707.8	1507	27698	1507	16180.4	1507	10505.6	1507	2929.11
1508	10016.6	1508	7161.28	1508	10541.5	1508	10247.3	1508	16711.9	1508	16404.7	1508	3669.34	1508	2598.75	1508	8677.86	1508	4766.97	1508	3769.48	1508	3783.1	1508	14988.3	1508	18221.3	1508	13493.9	1508	6282.85	1508	29854.6	1508	18766.9	1508	9637.82	1508	3399.96
1509	10255.5	1509	7751.32	1509	14201.7	1509	13796.4	1509	17101.8	1509	16955.9	1509	3048.25	1509	2809.92	1509	7577.06	1509	4074.59	1509	2705.89	1509	2978.9	1509	16172.3	1509	15845.3	1509	15784.8	1509	7964.18	1509	27514.3	1509	17814	1509	10912.9	1509	2741.23
1510	9918.14	1510	8191.96	1510	11946.5	1510	11435.3	1510	17573.8	1510	16091	1510	2921.52	1510	3022.21	1510	5923.03	1510	3628.3	1510	2570.1	1510	2639.18	1510	17109.3	1510	15103.3	1510	17029.3	1510	8479.15	1510	29860.3	1510	20024.6	1510	10796.3	1510	3154.78
1511	10790.4	1511	7346.51	1511	11778.4	1511	11149.7	1511	15849.5	1511	14569.6	1511	3077.59	1511	3613.05	1511	4860.82	1511	2885.58	1511	3274.15	1511	3136.33	1511	16075.5	1511	13775.4	1511	15544.1	1511	7893.74	1511	28718.4	1511	19770.9	1511	10479.6	1511	3220.21
1512	10442.7	1512	6960.6	1512	16077.5	1512	17077.3	1512	14341.8	1512	13482	1512	4147.55	1512	3655.73	1512	4180.55	1512	2557.34	1512	3598.16	1512	3885.34	1512	14869.3	1512	12427.3	1512	17929.2	1512	10096.3	1512	25956	1512	17203.3	1512	12130.6	1512	3072.01
1513	10034.5	1513	7090.06	1513	17304.1	1513	17222.6	1513	12641.5	1513	11610.7	1513	4824.3	1513	3383.53	1513	4080.73	1513	2760.26	1513	4494.45	1513	4572.03	1513	15202.8	1513	11936.1	1513	15403	1513	9213.09	1513	27496.3	1513	17532.7	1513	10714.5	1513	2986.26
1514	11713.2	1514	8291.81	1514	18353.6	1514	18574.1	1514	12623.3	1514	9943.91	1514	3264.11	1514	2434.01	1514	3429	1514	2674.59	1514	4340.71	1514	5238.69	1514	14036.6	1514	11081.9	1514	21180.6	1514	11554.7	1514	25879.2	1514	18976.9	1514	12190.3	1514	3046.82
1515	12557.6	1515	7940	1515	16316	1515	17087.7	1515	11146.5	1515	8657.51	1515	2813.22	1515	2674.18	1515	4449.96	1515	2862.78	1515	5049.71	1515	5800.81	1515	14158.4	1515	11686.3	1515	17816.7	1515	10389.9	1515	26582.4	1515	19472.7	1515	10439.4	1515	4636.67
1516	12502.1	1516	7346.54	1516	18234.2	1516	17705.3	1516	9295.04	1516	8324.89	1516	2720.56	1516	3393.47	1516	5953.32	1516	5123.15	1516	4288.33	1516	4721.05	1516	13306.4	1516	11690.1	1516	17479.8	1516	9303.14	1516	25952.7	1516	19226.5	1516	12704.5	1516	6490.2
1517	10890.5	1517	4906.21	1517	17176.4	1517	17205.8	1517	8581.7	1517	8058.17	1517	2402.74	1517	3487.33	1517	6575	1517	5625.23	1517	4236.19	1517	4594.1	1517	12273.3	1517	14797.8	1517	16771.7	1517	7754.69	1517	27958.7	1517	20606.5	1517	18275.5	1517	9954.83
1518	9426.56	1518	7132.42	1518	14525.8	1518	13338.2	1518	6517.39	1518	6074.55	1518	2738.39	1518	4709.43	1518	5742.34	1518	4362.35	1518	3501.9	1518	3693.96	1518	14153.7	1518	15468.2	1518	15064.5	1518	6431.42	1518	28752.1	1518	20065.1	1518	20248.5	1518	11809.1
1519	9178.25	1519	6343.3	1519	14408.6	1519	11668.5	1519	4896.88	1519	5342.7	1519	2355.23	1519	3792.88	1519	5281.8	1519	3754.6	1519	4656.45	1519	4489.83	1519	13736.8	1519	13543.8	1519	17825.6	1519	9084.6	1519	31230.4	1519	21107.2	1519	22069.1	1519	12312.6
1520	8979.9	1520	5111.15	1520	17297.6	1520	15063.7	1520	3453.92	1520	4867.42	1520	3725.54	1520	4250.91	1520	5917.96	1520	4178.34	1520	5019.57	1520	5088.5	1520	13855.1	1520	11882.7	1520	15507.9	1520	8455.43	1520	31225	1520	20294	1520	22979.9	1520	12207.3
1521	10067.2	1521	5478.11	1521	20258.8	1521	14241.3	1521	2248.66	1521	3413.68	1521	4220.01	1521	4087.95	1521	7680.13	1521	5646.14	1521	6404.47	1521	5931.42	1521	14226.6	1521	13503.3	1521	18123.7	1521	9467.9	1521	34576.5	1521	23706.7	1521	23806	1521	10915.9
1522	8924.68	1522	4220.89	1522	18280.9	1522	12860.3	1522	238.159	1522	898.786	1522	4473.48	1522	3785.35	1522	7711.35	1522	5778.92	1522	6865.66	1522	6628.76	1522	13818.9	1522	14101.3	1522	17026.4	1522	8450.85	1522	33782.5	1522	23359.6	1522	22160.8	1522	8627.57
1523	9504.16	1523	5512.03	1523	17066.4	1523	12580.7	1523	1211.14	1523	981.356	1523	4007.09	1523	4712.96	1523	9057.87	1523	7284.27	1523	6477.44	1523	6325.98	1523	13741.7	1523	13563.9	1523	21002.1	1523	9912.1	1523	34832.9	1523	23241	1523	20466.6	1523	9068.39
1524	10123.8	1524	5688.27	1524	19303.9	1524	14038.4	1524	2104.28	1524	2501.16	1524	3749.68	1524	5598.25	1524	8509.12	1524	7080.18	1524	6912.36	1524	6635.23	1524	14317.7	1524	13088.7	1524	21058.9	1524	8653.06	1524	33599.2	1524	21737.5	1524	18053.6	1524	8460.44
1525	9854.34	1525	6407.39	1525	22256	1525	16691.7	1525	2145.85	1525	1259.59	1525	4031.86	1525	5725.23	1525	6062.84	1525	4376.92	1525	6576.19	1525	6420.59	1525	13659.5	1525	8011.15	1525	20867.6	1525	8732.6	1525	35230.2	1525	21388.8	1525	14413.3	1525	7349.21
1526	9951.92	1526	5623.88	1526	18318.2	1526	13438.6	1526	1072.62	1526	2198.46	1526	5054.03	1526	5981.45	1526	7587.15	1526	6135.87	1526	7331.81	1526	7453.57	1526	14216.1	1526	11101.5	1526	19680.8	1526	7721.23	1526	31853.5	1526	18302.9	1526	12363.5	1526	5501.46
1527	11679.7	1527	5926.05	1527	18690.5	1527	14393.4	1527	4394.15	1527	5712.18	1527	6952.12	1527	7228.03	1527	9074.01	1527	6938.55	1527	7264.55	1527	6798.34	1527	17023	1527	12004.4	1527	19042.4	1527	5858.51	1527	32093.1	1527	20575.2	1527	11927.1	1527	4886.52
1528	11356.1	1528	5967.8	1528	17611.9	1528	13315.7	1528	7494.34	1528	9186.36	1528	6945.95	1528	4791.27	1528	8901.98	1528	7107.51	1528	7088.55	1528	7591.78	1528	17512.4	1528	13126.9	1528	19882.8	1528	7459.85	1528	31126	1528	19622.1	1528	9443.28	1528	3334.15
1529	12335.7	1529	6475.54	1529	18608.5	1529	15432.1	1529	9643.22	1529	13102	1529	7126.74	1529	4914.51	1529	7766.73	1529	6792.21	1529	6824.3	1529	6106.5	1529	18122.7	1529	14350.8	1529	17170.9	1529	7643.62	1529	30951.3	1529	20622.2	1529	10883.4	1529	4109
1530	12338.2	1530	6303.45	1530	16289	1530	12730.7	1530	9039.57	1530	13024	1530	4655.79	1530	3372.23	1530	8767.14	1530	9023.63	1530	6852.69	1530	6283.05	1530	18266.1	1530	13168.9	1530	16078.5	1530	8208.7	1530	32947.3	1530	21523.7	1530	13866.5	1530	4065.74
1531	9129.23	1531	4999.51	1531	15228.6	1531	10540.6	1531	8931.69	1531	13277.4	1531	4995.18	1531	3032.37	1531	7486.46	1531	7347.37	1531	7166.65	1531	7096.62	1531	14835.7	1531	11272.5	1531	14849	1531	7972.53	1531	33834.3	1531	21491.2	1531	12807.6	1531	4985.91
1532	10773.7	1532	7462.26	1532	13204	1532	9606.34	1532	9673.8	1532	14344.3	1532	3769.36	1532	3124.21	1532	10963.9	1532	10626.1	1532	7104.27	1532	6058.4	1532	20109.5	1532	15018.7	1532	14890.3	1532	7410.42	1532	31777.5	1532	19518	1532	13606.5	1532	4845.71
1533	8056.61	1533	5255.47	1533	12281.5	1533	7719.81	1533	10463.5	1533	14159.8	1533	4285.21	1533	4761.88	1533	11037.1	1533	10091.3	1533	6860.81	1533	5323.58	1533	18076.8	1533	17732.1	1533	12774.6	1533	7470.32	1533	31083.8	1533	18220.1	1533	12780	1533	4680.77
1534	9694.11	1534	5903.39	1534	12004.2	1534	6202.04	1534	11035	1534	14756.1	1534	3917.33	1534	4239.24	1534	9843.84	1534	9076.51	1534	6908	1534	5813.36	1534	17405.2	1534	15390.9	1534	11919	1534	6659.17	1534	31639.4	1534	19666	1534	13687.5	1534	5405.17
1535	8802.35	1535	5913.41	1535	12107.6	1535	6804.39	1535	11847.7	1535	15550.4	1535	5422.61	1535	4535.51	1535	9840.18	1535	7920.42	1535	6379.59	1535	6888.08	1535	17739.3	1535	17096.6	1535	11095.8	1535	5315.85	1535	29384.4	1535	16013.5	1535	13775.5	1535	3966.53
1536	9248.16	1536	5779.37	1536	11894.5	1536	9582.57	1536	11615.5	1536	14920.4	1536	6674.75	1536	4871.25	1536	9049.17	1536	7335.01	1536	6127.29	1536	7019.68	1536	17215.9	1536	16330.4	1536	11563.9	1536	6784.19	1536	26129.6	1536	14766.8	1536	14555.6	1536	4445.62
1537	12733.7	1537	7288.66	1537	14475	1537	11612.9	1537	12661.4	1537	14907.7	1537	6838.12	1537	3703.1	1537	9957.4	1537	6790.35	1537	5311.29	1537	6862.53	1537	19104.1	1537	16157.2	1537	12234	1537	7790.18	1537	23210.4	1537	15801.2	1537	13853.7	1537	4579.29
1538	12260.2	1538	7366.81	1538	16257.7	1538	13309.6	1538	14330	1538	15532.1	1538	5347.99	1538	2758.55	1538	10785.1	1538	6712.85	1538	4017.09	1538	5818.62	1538	20243.5	1538	19624	1538	12035.3	1538	6263.72	1538	18713	1538	12402.4	1538	13917.6	1538	4395.98
1539	14664.8	1539	7547.38	1539	20156.9	1539	17594.8	1539	15224.7	1539	17411.6	1539	4174.96	1539	3325.5	1539	10019.7	1539	6242.35	1539	2765.69	1539	4421.19	1539	21575.6	1539	20757	1539	10236.6	1539	6092.81	1539	21156.7	1539	14359.9	1539	13344.4	1539	2873.64
1540	14061.1	1540	5904.8	1540	17920	1540	14678.5	1540	14968.1	1540	16656.3	1540	4646.6	1540	3434.66	1540	8695.37	1540	5130.54	1540	2077.23	1540	3409.52	1540	21831.2	1540	22070.8	1540	9247.49	1540	5553.03	1540	23748.5	1540	16583.4	1540	10558.2	1540	2523.96
1541	12546.1	1541	7300.45	1541	19546	1541	15850.7	1541	14540.5	1541	17231.3	1541	4602.48	1541	2675.67	1541	6429.85	1541	3211.22	1541	1290.24	1541	2223.03	1541	21558.4	1541	23285.1	1541	10982.8	1541	7384.6	1541	24910.9	1541	17234.7	1541	8311.28	1541	1790.17
1542	12056	1542	5882.84	1542	22386.9	1542	20760.2	1542	12945.8	1542	14835.6	1542	4826.16	1542	2418.79	1542	6905.93	1542	3551.52	1542	1680.76	1542	2725.9	1542	20346.5	1542	22296.8	1542	12548.7	1542	7755.01	1542	25992.8	1542	17079.1	1542	6578.57	1542	1250.09
1543	12259.9	1543	8238.67	1543	21517.3	1543	20397.7	1543	14219.4	1543	17155.7	1543	4606.06	1543	3052.63	1543	6183.47	1543	4236.55	1543	1624.11	1543	1693.61	1543	20243.6	1543	18703.7	1543	14151.6	1543	9351.42	1543	22662.5	1543	14599.8	1543	6431.98	1543	1265.23
1544	10364.9	1544	6521.45	1544	19921.1	1544	16870.8	1544	13033.1	1544	14173.6	1544	5865.86	1544	3644.36	1544	6492.43	1544	4339.24	1544	1846.99	1544	2135.93	1544	20980.4	1544	16668.7	1544	15688.6	1544	7617.23	1544	24350.7	1544	17482	1544	5124.88	1544	822.081
1545	13428.6	1545	9247.18	1545	18026	1545	13111.7	1545	14546.7	1545	15291.2	1545	6473.11	1545	3954.45	1545	8085.38	1545	4605.84	1545	2738.07	1545	2606.87	1545	20069.4	1545	17499.9	1545	16306.5	1545	6723.76	1545	22809	1545	18274.4	1545	6566.84	1545	401.501
1546	11154.6	1546	6676.02	1546	18352.7	1546	17108.4	1546	12299	1546	11311.8	1546	6948.73	1546	4331.11	1546	8370.4	1546	5173.85	1546	3080.1	1546	2536.85	1546	20527.1	1546	18608.6	1546	16614	1546	6441.47	1546	25148.2	1546	21603.4	1546	5719.01	1546	441.33
1547	12720.7	1547	7371.98	1547	17863.5	1547	14730.5	1547	11760.1	1547	11571.6	1547	6624.38	1547	4641.91	1547	9776.96	1547	6114.64	1547	3296.21	1547	1808.54	1547	20808.1	1547	16704.1	1547	15223.4	1547	6501.95	1547	26601.4	1547	19879.5	1547	4430.27	1547	784.39
1548	12725.7	1548	6336.85	1548	16670.6	1548	15960.3	1548	10547.3	1548	11919.6	1548	7349.03	1548	6000.31	1548	9363.99	1548	6506.65	1548	2828.14	1548	2295.24	1548	20128.9	1548	17933	1548	17109.1	1548	5620.53	1548	27625.3	1548	20732.6	1548	5711.86	1548	2024.9
1549	10886	1549	4416.04	1549	18183	1549	17272.3	1549	10805.2	1549	12722.3	1549	7887.52	1549	7115.19	1549	9500.63	1549	5912.45	1549	3572.11	1549	2453.1	1549	17981	1549	18857.2	1549	17393	1549	6545.3	1549	30954.4	1549	21680.5	1549	7346.27	1549	4525.97
1550	14003.4	1550	4158.99	1550	17486.4	1550	17233.7	1550	7899.68	1550	9042.26	1550	9797.58	1550	8061.35	1550	9346.46	1550	6066.59	1550	4287.73	1550	2787.49	1550	16008.3	1550	16350.3	1550	19029.7	1550	8549.56	1550	29913.6	1550	21108.4	1550	10738.5	1550	3565.02
1551	11081.3	1551	3326.69	1551	19490.6	1551	16903	1551	7919.65	1551	9875.58	1551	9842.61	1551	6699.45	1551	8370.01	1551	5578.81	1551	3808.26	1551	2696.7	1551	14093.7	1551	13895.6	1551	19126.1	1551	9336.77	1551	31880.9	1551	22479.6	1551	8667.75	1551	4097.9
1552	10887	1552	4355.78	1552	14911.4	1552	16744.3	1552	7839.91	1552	9111.4	1552	8726.22	1552	5815.56	1552	9524.57	1552	5734.61	1552	3811.71	1552	2807.96	1552	14163.6	1552	13226.6	1552	18036.2	1552	8545.87	1552	35114.3	1552	25168.2	1552	12634.7	1552	3739.71
1553	11459.8	1553	4415.59	1553	14474.4	1553	15422.4	1553	9038.4	1553	10165.3	1553	7828.61	1553	5765.9	1553	8315.38	1553	5396.72	1553	2927.33	1553	1653.39	1553	14272.4	1553	12768.1	1553	18467.1	1553	8759.33	1553	33507.7	1553	24740.6	1553	12549.1	1553	4419.56
1554	11200.3	1554	5460.51	1554	15104.3	1554	17902.3	1554	8246.3	1554	8688.27	1554	7202.6	1554	5726.54	1554	8774.74	1554	5565.32	1554	1899.04	1554	1369.67	1554	15549.3	1554	15352.8	1554	18230.6	1554	10201.7	1554	30409.7	1554	22502.2	1554	9457.22	1554	4079.34
1555	11119.2	1555	6718.07	1555	13249.4	1555	14468.1	1555	8768.84	1555	9051.41	1555	7538.35	1555	5804.23	1555	8273.42	1555	5555.45	1555	1098.7	1555	636.056	1555	15377.9	1555	17253	1555	16541.8	1555	8552.29	1555	32197.9	1555	24821.6	1555	9030.47	1555	2898.43
1556	12296.1	1556	8285.8	1556	13549.4	1556	14720.7	1556	7835.96	1556	9210.89	1556	9205.86	1556	6016.54	1556	8674.97	1556	6771.62	1556	1288.48	1556	1462.31	1556	13949.9	1556	17165.4	1556	15694.2	1556	8644.29	1556	27256.4	1556	20699.3	1556	9358.98	1556	2973.08
1557	9839.67	1557	6627.03	1557	14121	1557	15214.8	1557	7735.81	1557	8225.78	1557	8737.07	1557	5339.91	1557	9561.07	1557	7534.94	1557	1715.83	1557	1234.1	1557	13303.4	1557	16294.7	1557	14008.3	1557	6958.61	1557	22113	1557	17629.8	1557	8059.75	1557	3364.21
1558	9506.05	1558	8326.72	1558	18335	1558	20296.3	1558	7355.1	1558	6356.16	1558	9224.62	1558	5584.17	1558	8984.03	1558	6491.74	1558	1918.55	1558	1350.61	1558	12958.8	1558	14520.4	1558	15319	1558	7864.6	1558	24950.5	1558	21204.1	1558	7574.43	1558	2212.52
1559	9977.6	1559	7264.01	1559	18306.7	1559	18909.8	1559	8567.44	1559	6285.58	1559	8787.26	1559	5289.93	1559	10106.2	1559	6478.54	1559	2462.93	1559	1678.46	1559	12128.2	1559	12940.5	1559	14342.4	1559	7778.93	1559	21289.1	1559	16087.7	1559	10514.1	1559	3969.86
1560	8232.44	1560	7195.81	1560	16537.1	1560	14436.4	1560	6129.87	1560	5998.64	1560	7865.81	1560	5765.03	1560	10674.4	1560	5517.38	1560	2867.62	1560	1632.83	1560	9698.82	1560	10987.7	1560	14409.4	1560	7648.49	1560	15808.2	1560	12425.2	1560	8932.04	1560	4289.59
1561	4864.76	1561	5016.44	1561	14601.2	1561	13050.9	1561	7182.3	1561	6353.02	1561	7438.86	1561	4937.53	1561	10128.2	1561	5125.52	1561	4988.7	1561	2542.74	1561	10203.2	1561	10600.1	1561	13649.8	1561	6909.4	1561	18161.1	1561	15784	1561	8533.72	1561	2792.92
1562	4008.15	1562	4155.02	1562	16870.7	1562	12518.3	1562	7531.44	1562	6701.89	1562	7784.37	1562	6238.53	1562	10036.9	1562	5880.24	1562	6792.61	1562	3892.01	1562	10535.7	1562	11062.9	1562	16803.6	1562	8508.78	1562	18313.1	1562	15194.7	1562	9339.83	1562	4664.12
1563	3468.1	1563	3143.68	1563	15416.2	1563	10340.8	1563	7176.33	1563	5305.96	1563	9003.23	1563	7090.9	1563	8118.37	1563	4650.82	1563	5781.1	1563	2982.21	1563	7889.75	1563	7714.58	1563	16230.6	1563	8688.71	1563	22291.2	1563	17126.6	1563	9381.17	1563	3991.22
1564	8773.18	1564	6296.27	1564	13166.7	1564	9953.37	1564	6050.64	1564	4071.63	1564	10272.4	1564	8010.12	1564	6379.81	1564	3232.69	1564	7628.41	1564	4513.58	1564	10319.5	1564	7118.62	1564	21007.2	1564	9463.25	1564	29770.3	1564	22366.7	1564	12589.6	1564	5333.86
1565	6358.96	1565	3486.78	1565	13486.3	1565	11450.3	1565	5771.8	1565	3743.28	1565	11505.2	1565	7970.09	1565	6879	1565	4493.59	1565	7473.63	1565	4444.98	1565	11056.8	1565	9146.93	1565	21011.7	1565	9387.99	1565	28629.1	1565	22856	1565	14777.3	1565	5310.37
1566	7145.48	1566	4896.01	1566	12186.1	1566	9627.8	1566	4658.56	1566	4497.47	1566	11136.4	1566	8392.36	1566	3717.44	1566	3464.61	1566	6853.15	1566	3915.89	1566	8708.75	1566	7434.58	1566	18478.1	1566	9524.54	1566	34528.6	1566	27196.3	1566	14936.5	1566	6593.39
1567	9704.53	1567	6214.73	1567	11570.6	1567	7810.99	1567	4533.44	1567	5069.27	1567	11438.2	1567	9562.24	1567	3627.44	1567	3101.67	1567	5932.66	1567	3705.5	1567	9864.15	1567	7164.39	1567	15809.6	1567	7942.44	1567	34801.6	1567	28320	1567	13539.9	1567	3742.24
1568	12860.9	1568	7252.62	1568	10223.7	1568	5929.19	1568	6805.25	1568	5496.12	1568	12103.1	1568	9671.89	1568	2459.33	1568	1503.66	1568	5016.02	1568	3319.38	1568	13874.8	1568	9850.72	1568	15003.9	1568	7129.6	1568	35990.7	1568	30868.3	1568	16204.9	1568	5417.79
1569	14098.9	1569	8629.52	1569	10300.7	1569	5369.75	1569	7723.67	1569	6892.48	1569	11595.7	1569	8716.4	1569	4204.66	1569	3135.09	1569	5559.14	1569	3277.78	1569	12962.2	1569	12208.3	1569	14430.2	1569	6722.11	1569	35893.2	1569	31917.2	1569	16677.6	1569	7578.36
1570	13602.1	1570	6254.85	1570	11802.5	1570	7041.03	1570	8554.15	1570	8783.75	1570	11102.6	1570	7856.34	1570	3852.84	1570	2879.37	1570	6696.2	1570	4019.98	1570	10046.3	1570	12292.8	1570	13888	1570	6147.56	1570	33777	1570	31829.6	1570	17954.7	1570	8891.52
1571	11579.2	1571	5128.54	1571	13775.8	1571	8478.58	1571	10791.5	1571	11103	1571	11064.4	1571	8115.26	1571	5065.15	1571	3532.85	1571	6616.46	1571	3383.07	1571	10431.8	1571	11440.7	1571	14123.5	1571	6457.19	1571	32283.1	1571	31713	1571	15718.1	1571	7332.84
1572	12120.9	1572	6632.09	1572	12959.4	1572	7711.99	1572	12838.1	1572	13973.5	1572	10058.7	1572	7065.92	1572	6152.49	1572	4216.12	1572	6915.9	1572	3522.45	1572	7751.88	1572	10646.3	1572	13852.5	1572	6192.94	1572	25698.9	1572	27004.6	1572	15794.6	1572	7812.35
1573	11444	1573	7576.74	1573	12790.7	1573	8299.68	1573	12203	1573	12413	1573	8911.24	1573	5743.31	1573	8312.66	1573	5244.34	1573	5862.78	1573	3019.01	1573	9880.45	1573	9787.23	1573	14898.9	1573	6307.62	1573	18719	1573	16998.7	1573	15310.3	1573	7524.68
1574	9771.88	1574	4112.93	1574	14406.9	1574	9134.57	1574	11235.1	1574	11194.6	1574	8216.32	1574	6459.09	1574	9367.5	1574	6054.17	1574	5855.16	1574	3034.13	1574	10778.7	1574	13211.9	1574	14255.1	1574	7386.07	1574	19274.1	1574	14823.6	1574	16064.6	1574	8373.77
1575	9236.66	1575	4898.06	1575	15343.3	1575	9627.2	1575	10831.2	1575	10749.8	1575	7522.06	1575	6619.89	1575	9749.35	1575	6440.55	1575	6371.99	1575	3375.86	1575	10040	1575	13437	1575	11796.9	1575	7854.83	1575	20484.6	1575	18323.3	1575	18479	1575	9451.18
1576	8478.64	1576	4675.08	1576	15307.9	1576	12584.8	1576	11033.1	1576	11944	1576	7918.43	1576	7664.89	1576	11091.6	1576	6232.11	1576	5240.93	1576	3410.35	1576	12684.9	1576	14763.3	1576	11828.8	1576	7569.5	1576	18438.3	1576	14761.3	1576	17189.7	1576	9097.14
1577	7597.96	1577	3824.96	1577	17034.2	1577	14714.2	1577	10122.2	1577	11047.6	1577	10099.4	1577	8965.57	1577	8876.77	1577	4680.95	1577	4376.55	1577	2236.81	1577	11775.3	1577	11695.7	1577	8634.18	1577	6139.62	1577	16714.8	1577	13076.4	1577	18421	1577	8495.82
1578	6287.02	1578	3313.71	1578	16261.8	1578	13732.9	1578	10008.6	1578	12159	1578	11605.5	1578	7976.45	1578	9340.75	1578	4638.93	1578	4110.82	1578	2129.6	1578	11091.1	1578	9589.15	1578	10624.7	1578	7007.42	1578	17086.2	1578	12957.1	1578	20437.5	1578	8442.03
1579	7556.4	1579	3389.05	1579	15830.7	1579	15074.5	1579	10396.3	1579	12375.9	1579	9723.29	1579	8440.42	1579	7646.56	1579	3776.16	1579	3622.07	1579	1936.57	1579	9811.96	1579	9936.22	1579	10742	1579	4705.88	1579	16018.2	1579	12850.6	1579	20439.4	1579	8744.44
1580	9794.35	1580	5120.06	1580	17568.1	1580	16166.1	1580	8039.84	1580	9881.85	1580	9867.6	1580	8313.96	1580	7604.23	1580	3714.33	1580	3175.41	1580	1547.24	1580	11156.9	1580	10349.1	1580	11993.7	1580	5590.49	1580	17229.2	1580	12902.9	1580	21397.4	1580	9807.15
1581	12649.6	1581	6199.97	1581	15339.5	1581	13731.5	1581	7443.1	1581	7746.23	1581	9184.28	1581	7712.77	1581	8510.63	1581	5114.4	1581	3493.97	1581	2336.91	1581	13216.4	1581	11226.1	1581	10708.4	1581	7172.55	1581	18733.1	1581	14011.7	1581	20127.4	1581	8822.52
1582	13371.9	1582	7477.35	1582	16358.3	1582	15621.4	1582	7556.77	1582	7197.48	1582	8016.11	1582	6031.97	1582	8413.64	1582	4799.93	1582	3555.8	1582	2421.92	1582	14607	1582	12528.1	1582	6794.6	1582	6401.2	1582	20410.2	1582	13559.3	1582	16887.9	1582	6353.23
1583	14824	1583	8231.15	1583	17916.4	1583	19907.8	1583	6951.58	1583	6884.32	1583	7138.34	1583	4235.98	1583	9294.56	1583	5257.95	1583	5208.07	1583	3835.66	1583	17527.6	1583	18287	1583	2899.08	1583	3561.67	1583	22586.1	1583	14820.5	1583	15913.8	1583	7037.43
1584	16762.8	1584	8436.28	1584	17624.5	1584	17673.5	1584	6071.54	1584	7479.39	1584	5795.97	1584	4246.41	1584	10631.6	1584	6222.73	1584	5240.22	1584	3781.52	1584	23899.4	1584	27299.6	1584	4828.82	1584	5011	1584	24181	1584	16817.4	1584	12059.8	1584	6411.85
1585	16955.3	1585	7987.55	1585	18089.3	1585	15080.8	1585	6756.15	1585	9014.84	1585	3773.07	1585	3123.14	1585	11953.3	1585	7733.14	1585	5073.06	1585	4490.87	1585	23615.8	1585	25251.3	1585	3775.03	1585	3875.28	1585	24853.7	1585	16314.2	1585	13464.2	1585	6131.96
1586	16659.2	1586	8736.15	1586	17839.3	1586	14329.1	1586	7411.85	1586	8890.1	1586	3967.27	1586	2640.17	1586	11415	1586	9168.45	1586	7452.54	1586	6109.81	1586	25717.9	1586	27010.1	1586	4037.3	1586	3752.83	1586	28453.3	1586	20414.9	1586	15200.5	1586	5906.48
1587	14556	1587	6643.56	1587	17946.8	1587	14614.6	1587	9375.96	1587	9983.84	1587	3744.52	1587	2270.95	1587	10638.9	1587	9638.52	1587	5522.76	1587	4858.29	1587	20756.1	1587	22806.2	1587	2917.96	1587	3309.97	1587	22930.5	1587	18109.6	1587	15710.4	1587	6325.77
1588	15205.7	1588	6780.59	1588	18281.2	1588	16502.7	1588	8700.36	1588	10053.3	1588	4361.76	1588	3652.42	1588	10198.8	1588	8459.62	1588	7000.58	1588	6315.77	1588	17501	1588	18082.9	1588	6002.71	1588	5103.59	1588	24353.2	1588	21285.4	1588	14299.1	1588	7131.04
1589	14645.6	1589	8602.26	1589	22283	1589	22693.8	1589	8384.59	1589	8672.73	1589	4127.8	1589	3399.12	1589	10032.2	1589	7733.98	1589	8397.88	1589	6565.09	1589	13908.7	1589	12809.6	1589	8475.67	1589	6463.77	1589	21735.6	1589	17628	1589	13024.5	1589	7553.66
1590	11530.2	1590	6430.08	1590	19869.9	1590	16683.3	1590	10972.9	1590	11357.1	1590	4777.12	1590	3014.81	1590	9846.05	1590	7115.89	1590	8035.24	1590	6896.85	1590	11574.3	1590	13398.1	1590	9482.18	1590	7236.04	1590	20525.8	1590	15205.8	1590	11641.4	1590	6601.01
1591	12754.9	1591	7754.04	1591	19948.2	1591	14801.1	1591	12573.3	1591	10900	1591	6103.79	1591	5213.84	1591	9316.23	1591	6616.48	1591	9636.21	1591	7964.06	1591	12345.6	1591	13818.2	1591	10497	1591	6592.92	1591	21331.9	1591	14704.9	1591	12936.6	1591	6484.62
1592	12191.2	1592	8224.49	1592	18331.3	1592	13108.4	1592	12569.5	1592	11530.6	1592	7039.39	1592	4877.02	1592	8671.49	1592	6521.95	1592	11979.2	1592	9753.77	1592	11126.2	1592	12499.7	1592	10350.3	1592	4490.53	1592	21202.3	1592	14082	1592	10024.4	1592	5804.77
1593	14493.4	1593	8748.78	1593	18966.3	1593	13554.3	1593	12067	1593	11741.5	1593	6361.59	1593	3423.31	1593	8393.88	1593	6543.21	1593	11423.8	1593	8704.29	1593	8167.17	1593	7744.66	1593	8222.1	1593	4186.86	1593	20713.1	1593	14749.2	1593	9876.52	1593	5960.12
1594	17146.6	1594	12663	1594	20909.9	1594	18204	1594	11794.7	1594	14339.5	1594	5892.85	1594	3801.23	1594	8803.99	1594	6406.12	1594	10590.1	1594	8378.84	1594	9124.83	1594	6739.4	1594	6182.78	1594	3880.2	1594	22617.5	1594	14737.3	1594	8880.12	1594	3811.81
1595	18638.3	1595	12381	1595	21153.2	1595	17275.5	1595	13231.6	1595	14290.2	1595	5739.77	1595	4007.15	1595	9358.7	1595	6561.58	1595	11602.3	1595	8367.78	1595	9383.52	1595	5608.44	1595	3821.58	1595	1538.64	1595	16723.4	1595	11389.1	1595	9116.92	1595	6168.49
1596	20043.4	1596	12372.2	1596	20650.1	1596	17604.4	1596	13288.1	1596	15975.5	1596	4789.15	1596	3762.75	1596	9929.46	1596	7887.07	1596	9529.26	1596	7681.36	1596	8487.64	1596	6648.95	1596	3021.51	1596	1334.82	1596	15268.5	1596	11287.2	1596	8729.24	1596	4983.84
1597	19021	1597	12248	1597	20605.2	1597	19413.2	1597	13486.3	1597	14924.9	1597	3127.07	1597	3388.11	1597	9747.65	1597	7755.26	1597	8823.87	1597	7747.29	1597	9278.97	1597	5162.9	1597	1868.53	1597	824.713	1597	15223.4	1597	10654.7	1597	16626.8	1597	8271.49
1598	19556.3	1598	12223.5	1598	20507.7	1598	22277.3	1598	14451.3	1598	16538.9	1598	2560.32	1598	2806.66	1598	9605.76	1598	6977.35	1598	9240.24	1598	7771.27	1598	7095.12	1598	8054.26	1598	995.951	1598	1080.84	1598	12242.9	1598	7505.36	1598	15666.4	1598	7468.85
1599	17758	1599	12115.4	1599	20014.8	1599	21801.4	1599	13166.7	1599	14629.8	1599	2934.18	1599	3142.38	1599	7678.1	1599	5753.07	1599	9484.59	1599	8123.19	1599	8809.21	1599	8789.08	1599	1615.74	1599	2462.72	1599	10867.7	1599	8433.43	1599	13588.9	1599	5416.16
1600	18393.9	1600	13330.5	1600	22432.2	1600	21565.5	1600	11399.7	1600	13607.3	1600	2719.51	1600	2521.51	1600	5966.67	1600	5942.5	1600	7761.52	1600	7184.69	1600	4912.01	1600	5790.6	1600	801.957	1600	2282.51	1600	8286.15	1600	9024.67	1600	12690.2	1600	5534.72
1601	15988.6	1601	9870.57	1601	23292.9	1601	18713.5	1601	9677.4	1601	12719.1	1601	3656.63	1601	3073.49	1601	8283.93	1601	7286.44	1601	7567.85	1601	7368.17	1601	5596.97	1601	7645.15	1601	2039.01	1601	3223.25	1601	8370.39	1601	9485.36	1601	14024.4	1601	7595.01
1602	15707.9	1602	9473.31	1602	22770.8	1602	18227.9	1602	8823.09	1602	11046.9	1602	5085.61	1602	3935.78	1602	6570.68	1602	5418	1602	6920.95	1602	6943.5	1602	7005	1602	6749.77	1602	2017.75	1602	2619.24	1602	8329.82	1602	7806.76	1602	15482.1	1602	7828.77
1603	16835.3	1603	12194.8	1603	24853.9	1603	22624.1	1603	9402.62	1603	10008.9	1603	6501.48	1603	3783.44	1603	6671.81	1603	4776.31	1603	6399.94	1603	6061.77	1603	8286.52	1603	7320.04	1603	2538.75	1603	2203.83	1603	9115.58	1603	10458.3	1603	14810.4	1603	6400.65
1604	17729	1604	13367.7	1604	26261.8	1604	21538.9	1604	8458.47	1604	10034.7	1604	7321.42	1604	4110.4	1604	6609.9	1604	4555.12	1604	6719.38	1604	6381.53	1604	10093.3	1604	8925.37	1604	2696.82	1604	3038.92	1604	10495.6	1604	10115.8	1604	12724.8	1604	5512.97
1605	20305	1605	13953.3	1605	27263.6	1605	22746.6	1605	9120.59	1605	10569.9	1605	7322.22	1605	5161.35	1605	5775	1605	4483.84	1605	6478.32	1605	6262.8	1605	9079.18	1605	8126.24	1605	3794.93	1605	3967.2	1605	9257.61	1605	8702.74	1605	13197.9	1605	4814.63
1606	20804.4	1606	14008	1606	27790.5	1606	23339.4	1606	8693.71	1606	12249.8	1606	6405.12	1606	4374.01	1606	4877.23	1606	4199.98	1606	6547.85	1606	5584.18	1606	9304.51	1606	9206.06	1606	5487.4	1606	3851.23	1606	8974.67	1606	8328.8	1606	12380.9	1606	5368.72
1607	21047.5	1607	14239.4	1607	28007.2	1607	26103.8	1607	6622.59	1607	10647	1607	5569.77	1607	3795.25	1607	4795.13	1607	4750.76	1607	6117.09	1607	5696.22	1607	10868.7	1607	13790.2	1607	7679.91	1607	5774.77	1607	7914.11	1607	4764.72	1607	15013.4	1607	9513.05
1608	20889.4	1608	17372.7	1608	29101	1608	27805.9	1608	4559.02	1608	8609.03	1608	6520.36	1608	4486.63	1608	5112.35	1608	5341.28	1608	6008.87	1608	5541.42	1608	12561	1608	14716.1	1608	10316.8	1608	6261.87	1608	7513.4	1608	4123.17	1608	17335	1608	9591.33
1609	23018	1609	18055.9	1609	28511	1609	31409.3	1609	3268.74	1609	6010.27	1609	7274.53	1609	4716.77	1609	5563.68	1609	6342.84	1609	5418.59	1609	4718.3	1609	14065	1609	15599.6	1609	11652.3	1609	5088.39	1609	6443.12	1609	6195.88	1609	18502.8	1609	9980.22
1610	20222	1610	12808.1	1610	27657.3	1610	29852	1610	4190.52	1610	5665.93	1610	7559.3	1610	3684.12	1610	5654.27	1610	6331.93	1610	4743.68	1610	4238.56	1610	14271.7	1610	15316.5	1610	10468.4	1610	4397.62	1610	6100.55	1610	6635.61	1610	18062.7	1610	9417.5
1611	18812.8	1611	12832.6	1611	25940.2	1611	25736.1	1611	5654.55	1611	7118.8	1611	7563.24	1611	4599.7	1611	5366.25	1611	6059.64	1611	4129.14	1611	3374.18	1611	14016	1611	16877.2	1611	9060.52	1611	3405.36	1611	5524.19	1611	5659.89	1611	17256	1611	9714.04
1612	18529.7	1612	13372.5	1612	28426	1612	30675	1612	7238.26	1612	9085.52	1612	7579.36	1612	4655.71	1612	4694.01	1612	5465.51	1612	3928.63	1612	4101.11	1612	13698.5	1612	14463.3	1612	9652.04	1612	4272.04	1612	6153.04	1612	4222.81	1612	18027.6	1612	9880.86
1613	15788.3	1613	12500.3	1613	21645.2	1613	19857.1	1613	8433.35	1613	9562.02	1613	8923.02	1613	4177.38	1613	4299.27	1613	4752.52	1613	3692.69	1613	3342.78	1613	16197.7	1613	17200.6	1613	8648.38	1613	3690.29	1613	8843.91	1613	4856.73	1613	16539.2	1613	8982.87
1614	18244.1	1614	14101.7	1614	20697.1	1614	19645	1614	8323.13	1614	8905.84	1614	8762.42	1614	4220.85	1614	3874.18	1614	4620.43	1614	3854.82	1614	3031.38	1614	12563.8	1614	13387	1614	8157.38	1614	2952.88	1614	8775.25	1614	4606.35	1614	14829.2	1614	7301.56
1615	16631.6	1615	13327.2	1615	18301.2	1615	15470	1615	9437.9	1615	10444.6	1615	8426.53	1615	4937.79	1615	3908.32	1615	4945.97	1615	4215.98	1615	3034.48	1615	12039.3	1615	13991.5	1615	8183.18	1615	3219.79	1615	7373.05	1615	4093.32	1615	12925	1615	7148.15
1616	17910.4	1616	13841.4	1616	18592	1616	15825.5	1616	7056.32	1616	10862.3	1616	7674.91	1616	4727.24	1616	3900.41	1616	4963.01	1616	4485.66	1616	3879.43	1616	12748	1616	14263.8	1616	7293.15	1616	3069.52	1616	8896.49	1616	4684.7	1616	11090.6	1616	6271.41
1617	14000.8	1617	10805.4	1617	17748.5	1617	16068.1	1617	9285.36	1617	11162.2	1617	5656.94	1617	4610.05	1617	3963.68	1617	4439.65	1617	5195.83	1617	4823.22	1617	12583	1617	13301.8	1617	7075.02	1617	3600.31	1617	8466.34	1617	7113.96	1617	12273.6	1617	6272.92
1618	14481.9	1618	9964.54	1618	16796.2	1618	13788.6	1618	8050.8	1618	11374.6	1618	5365.3	1618	4669.5	1618	3987.01	1618	4436.49	1618	5839.56	1618	5467.63	1618	13050	1618	12562.1	1618	11306.4	1618	5159.98	1618	11175.1	1618	10934.1	1618	9591.42	1618	7789.73
1619	11636.5	1619	7592.54	1619	18165.2	1619	17361.2	1619	7412.8	1619	11448.3	1619	6575.48	1619	5486.9	1619	4290.43	1619	4561.65	1619	7088.27	1619	6010.63	1619	13608.5	1619	12627.5	1619	7875.17	1619	4085.59	1619	12553.1	1619	14475.3	1619	9013.55	1619	6491.18
1620	8849.11	1620	6693.51	1620	19321.8	1620	18639.4	1620	9786.09	1620	12473.7	1620	7178.58	1620	5022.81	1620	4969.48	1620	4636.97	1620	7367.78	1620	6573.23	1620	15815.3	1620	14334.6	1620	10851.1	1620	5205.31	1620	16468.7	1620	20189.6	1620	9303.07	1620	5476.09
1621	9894.89	1621	6417.04	1621	21384.8	1621	19555.5	1621	11591.7	1621	14853.4	1621	7385.13	1621	5345.44	1621	6309.77	1621	5189.44	1621	8265.69	1621	7023.48	1621	16516	1621	14258.7	1621	17248.9	1621	10079.8	1621	15742.3	1621	18442.4	1621	10370.1	1621	4467.03
1622	10473.9	1622	5822.37	1622	23066.1	1622	19408	1622	11400.4	1622	13477.7	1622	6964.29	1622	5280.4	1622	6810.34	1622	5229.97	1622	8579.35	1622	7664.34	1622	17974.8	1622	13190.5	1622	20508.1	1622	10246.3	1622	14116.5	1622	15781.9	1622	10822.7	1622	5151.02
1623	9468.74	1623	4856.65	1623	23291.3	1623	18877.8	1623	10902.3	1623	13434.1	1623	5981.03	1623	4135.76	1623	6062.82	1623	4752.79	1623	8259.81	1623	6899.33	1623	16316.8	1623	13336.9	1623	17899.1	1623	9774.64	1623	16444.2	1623	17287.9	1623	9217.38	1623	6338.73
1624	8534.37	1624	2505.17	1624	23999.5	1624	21258.1	1624	11909.1	1624	15242.8	1624	7178.15	1624	4767.79	1624	5717.96	1624	3356.18	1624	7293.17	1624	6084.4	1624	14936.9	1624	11904.8	1624	18121.5	1624	10590.2	1624	16326.5	1624	16870.6	1624	6576.47	1624	3600.61
1625	6033.56	1625	3069.05	1625	24299.8	1625	21798.5	1625	8062.94	1625	9407.72	1625	8446.66	1625	6622.77	1625	5686.22	1625	3529.63	1625	5920.06	1625	4760.89	1625	12164.1	1625	10065.6	1625	20175	1625	11739.7	1625	15556.8	1625	15373.9	1625	7142.94	1625	7252.98
1626	5995.73	1626	3337.46	1626	25247.9	1626	21003.2	1626	8009.29	1626	8961.84	1626	7195.09	1626	5934.08	1626	5608.49	1626	3210.41	1626	6549.47	1626	5778.31	1626	11468.7	1626	10048	1626	25738.8	1626	15755.3	1626	14182.9	1626	14757.2	1626	7055.42	1626	5281.06
[truncated: 5,499 more rows]

## Sheet: F47A
0	10835.6	0	2979.09	0	1046	0	2108.83	0	1555.26	0	1341.65	0	3049.17	0	2996.23	0	11908.5	0	8255.79	0	3927.35	0	3672.18	0	4171.56	0	4930.35	0	5892.83	0	6235.83	0	970.333	0	2073.33	0	12101.3	0	11036.2
[truncated: 4,690 more rows]

[truncated: 20 more sheets: F55A, R85A, S86A, RS85,86AA, Q76A, S77A, QS76,77AA, S77E, KK98,99AA, K102A, R122A, Q130A, H80A, S100A, F116A, GS119,120AA, GE89,90AA, GV114,115AA, RR122,123AA, Lin28+Lin28-GS119,120AA]
