# Supplementary material for: Lin28, a major translation reprogramming factor, gains access to YB-1-packaged mRNA through its cold-shock domain
Source: Commun Biol. 2021 Mar 19;4:359. doi: 10.1038/s42003-021-01862-3 (PMC7979924; doi:10.1038/s42003-021-01862-3)
Supplement: Supplementary file 7 — Supplementary Data 4 [file 42003_2021_1862_MOESM7_ESM.xlsx]

## Sheet: Fig. 6b
Lin28	YB-1		G3BP-1	YB-1		LARP-6	YB-1		Mean intensity of indicated protein in stress granules
212	901		1100	1062		1435	2707
484	1116		823	1084		1511	1294		The relative enrichement is the ratio of the two columuns
764	1965		1283	1146		2150	1723
708	1732		1288	1388		1705	1325
636	2641		1111	862		2802	1294
172	1819		945	766		2351	847
568	2890		619	510		2454	1081
840	1780		812	582		2441	1000
992	3097		591	378		3538	1386
468	1199		921	714		1695	888
424	1505		707	496		2363	1162
420	1405		817	512		2234	1000
756	2167		1078	748		2454	1467
852	2162		1240	1308		2518	1000
336	2660		1421	1246		1021	746
684	2754		1083	696		2338	2555
544	2532		801	566		3409	1996
528	2321		1559	1146		3719	2341
564	2697		1105	742		2432	857
724	3058		1358	872		3682	1518
768	3105		1415	1062		2325	835

## Sheet: Fig. 6d
Lin28			Lin28-RS
Control	Si-YB-1		Control	si-YB-1		Enrichment (Log2) of indicated genes represented in Fig. 6 d
0.874266	1.5957	act	-1.1502	1.19998
5.7786	6.26573	pkm2	-2.26676	7.0058
7.13588	7.35864	gapdh	0.635959	6.12619
6.1846	6.26573	eef2	-3.51775	4.48801
-1.05567	2.51995	rpl8	-2.31848	3.7323
-6.03827	-5.49969	ctnnb1	-5.73047	-2.66216
-1.08418	0.0178186	eif4g1	-5.02492	-1.29705
1.24735	2.21483	eif5a	-1.80972	2.84552
1.50928	1.80546	oaz1	-1.09533	1.1413
-1.87511	-1.24603	ddx	-6.05694	3.06667
0.78328	1.95096	b2m	-1.94759	1.3619
6.21994	6.87639	eefa1	-0.0204777	6.35111
