# Supplementary material for: Lin28, a major translation reprogramming factor, gains access to YB-1-packaged mRNA through its cold-shock domain
Source: Commun Biol. 2021 Mar 19;4:359. doi: 10.1038/s42003-021-01862-3 (PMC7979924; doi:10.1038/s42003-021-01862-3)
Supplement: Supplementary file 8 — Supplementary Data 5 [file 42003_2021_1862_MOESM8_ESM.xlsx]

## Sheet: Lin 28 RS si Neg
Fluorescence Intensity (mean)
Stress granules (GFP-labelled-proteins)	Stress garnules (YB-1)	Cytoplasm (GFP)	Cytoplasm (YB-1)		These data were used to obtain the SG/ cytoplasm enrichment of YB-1 and indicated GFP-tagged proteins (Figure 6c and Supplementary Figure S6)
0.33098	0.199216	0.125516	0.143987		The histogram in Figure 6c represents the slope obtained with a linear regression with 95% confidence bounds (error bars)
0.502418	0.251373	0.196307	0.123187
0.158088	0.210294	0.0642819	0.116375
0.151248	0.211408	0.062111	0.108252
0.190399	0.202705	0.084698	0.0955168
0.369459	0.227867	0.165393	0.113626
0.460625	0.251086	0.207396	0.138273
0.252288	0.171765	0.114784	0.100039
0.127554	0.185965	0.0584726	0.0991073
0.53325	0.260743	0.247274	0.139135
0.242297	0.161345	0.11355	0.0793288
0.431699	0.325752	0.205764	0.146041
0.35645	0.197936	0.173972	0.113115
0.114611	0.350032	0.0561678	0.172996
0.25901	0.313259	0.129116	0.159063
0.341176	0.231373	0.17126	0.11024
0.141869	0.194925	0.0713988	0.117056
0.452941	0.236975	0.232222	0.172846
0.174265	0.180882	0.0893903	0.112114
0.26028	0.307675	0.134682	0.159411
0.316258	0.267402	0.16484	0.126947
0.269978	0.229368	0.140764	0.0994987
0.10098	0.184874	0.0527251	0.11118
0.372549	0.220915	0.194968	0.151571
0.0983957	0.278313	0.0517066	0.139821
0.553431	0.383946	0.292569	0.211531
0.111373	0.192157	0.0589626	0.118648
0.171373	0.18085	0.0913806	0.110218
0.260963	0.15615	0.140043	0.098181
0.290383	0.176284	0.156165	0.107411
0.601863	0.342549	0.327503	0.199123
0.449216	0.24049	0.244465	0.146938
0.25042	0.20112	0.13738	0.100262
0.248119	0.189295	0.137735	0.102921
0.655686	0.475686	0.364531	0.287325
0.1993	0.214006	0.112977	0.120032
0.403922	0.205637	0.229532	0.143177
0.238207	0.274174	0.136071	0.174271
0.299897	0.239732	0.171584	0.143371
0.277284	0.332712	0.158827	0.196071
0.537985	0.392978	0.30962	0.248771
0.147514	0.479303	0.0849975	0.226635
0.491155	0.227625	0.284422	0.160167
0.15719	0.112092	0.0912721	0.0685796
0.457572	0.3068	0.266343	0.179906
0.435294	0.237868	0.253524	0.156598
0.365184	0.328742	0.213054	0.207278
0.584884	0.390873	0.345785	0.241298
0.404263	0.251492	0.240523	0.148148
0.335539	0.242402	0.200093	0.148646
0.197255	0.248235	0.117888	0.140764
0.373657	0.295567	0.223731	0.187406
0.452549	0.298562	0.271385	0.166238
0.414379	0.219281	0.248543	0.141198
0.0991087	0.301604	0.0596899	0.188053
0.182073	0.250196	0.109668	0.142491
0.612018	0.45098	0.36901	0.300312
0.305818	0.239987	0.185457	0.186148
0.394464	0.208074	0.243059	0.129412
0.284804	0.146863	0.175553	0.109846
0.361569	0.231765	0.223022	0.145839
0.421569	0.263235	0.260056	0.170896
0.304859	0.179028	0.188627	0.107015
0.0965686	0.352941	0.0599871	0.188451
0.180599	0.235501	0.112451	0.150686
0.153326	0.130104	0.0962841	0.0814571
0.105011	0.166449	0.0662675	0.108747
0.339216	0.210364	0.214648	0.126978
0.194771	0.229339	0.123252	0.158835
0.353633	0.209919	0.224498	0.149917
0.248802	0.184749	0.158887	0.134008
0.236007	0.15615	0.150895	0.104859
0.173975	0.100891	0.111538	0.073454
0.417974	0.297712	0.268089	0.186899
0.397162	0.336481	0.254952	0.219768
0.159804	0.102941	0.103173	0.0720143
0.112255	0.163235	0.0724914	0.116782
0.268212	0.161735	0.173249	0.104873
0.524887	0.332428	0.340051	0.237364
0.135371	0.184852	0.0878154	0.127646
0.504706	0.259085	0.328003	0.174281
0.266396	0.155105	0.173516	0.110744
0.532872	0.304268	0.350125	0.22832
0.170806	0.0958606	0.043573	0.0285997
0.216412	0.0861293	0.0743494	0.0447415
0.587123	0.211238	0.204369	0.0910796
0.257952	0.0997821	0.0977792	0.0502437
0.235131	0.201307	0.0903313	0.0758891
0.455462	0.163305	0.18376	0.0845543
0.333905	0.132271	0.135378	0.0609303
0.656423	0.188876	0.268844	0.0881703
0.0965594	0.256086	0.0411627	0.0972245
0.159477	0.0782135	0.0713438	0.0460874
0.203318	0.14359	0.0912752	0.0659034
0.176627	0.15498	0.0792954	0.074111
0.318627	0.168627	0.143839	0.0895845
0.258039	0.0960784	0.116729	0.046638
0.241737	0.147339	0.110863	0.0808793
0.226209	0.196732	0.104165	0.0961932
0.223856	0.126035	0.103274	0.0648035
0.52549	0.276004	0.243224	0.1225
0.228571	0.123249	0.106187	0.061401
0.535227	0.179581	0.248992	0.0957904
0.335574	0.142857	0.156618	0.0710352
0.0993464	0.135076	0.0463721	0.06298
0.20098	0.1	0.0942029	0.0572606
0.598092	0.204663	0.280896	0.104061
0.501961	0.272676	0.236564	0.109531
0.222619	0.160014	0.105523	0.0840199
0.17549	0.161765	0.0840027	0.0732657
0.212803	0.183045	0.102579	0.0826618
0.556042	0.268764	0.268579	0.14224
0.581961	0.272092	0.285018	0.131301
0.268192	0.140741	0.132078	0.0749978
0.219005	0.174057	0.108356	0.0903966
0.209005	0.0987654	0.1036	0.05937
0.147059	0.139869	0.0731333	0.0692437
0.252661	0.134734	0.125723	0.0737043
0.326797	0.117647	0.162969	0.0729964
0.186555	0.072605	0.0931149	0.0438535
0.501681	0.185714	0.250684	0.110207
0.755182	0.247246	0.378087	0.124596
0.676586	0.197693	0.339029	0.106189
0.439356	0.167927	0.220987	0.0925331
0.266894	0.204035	0.134619	0.10814
0.306318	0.144227	0.154883	0.0755873
0.136275	0.126716	0.069186	0.0660725
0.611052	0.30107	0.310634	0.159434
0.232603	0.202076	0.118307	0.109871
0.255882	0.158333	0.130233	0.100228
0.754325	0.401769	0.384439	0.213949
0.180941	0.159608	0.0927756	0.0840948
0.373137	0.145686	0.191887	0.0858967
0.269136	0.153232	0.138415	0.0926971
0.264379	0.170588	0.136144	0.101336
0.12244	0.0915033	0.0631351	0.0570902
0.288545	0.118885	0.148893	0.0789796
0.241503	0.183333	0.125132	0.0991134
0.62549	0.215686	0.324316	0.131893
0.441533	0.2	0.230558	0.115931
0.701813	0.43818	0.366712	0.211186
0.339938	0.172343	0.178669	0.0913201
0.466933	0.281755	0.246401	0.157845
0.233333	0.178039	0.123164	0.107012
0.787917	0.326126	0.416311	0.185219
0.58366	0.283987	0.308683	0.156962
0.127843	0.124314	0.0676532	0.063411
0.286425	0.107391	0.151674	0.0689642
0.820728	0.266106	0.434729	0.152147
0.822956	0.49297	0.436587	0.248287
0.242266	0.175599	0.128892	0.0998819
0.498039	0.204902	0.26535	0.118039
0.864052	0.247582	0.460922	0.133529
0.206061	0.150089	0.110013	0.0895532
0.339706	0.219608	0.182859	0.124731
0.822917	0.28799	0.443943	0.159191
0.289291	0.196833	0.156132	0.106171
0.173241	0.217532	0.0935025	0.114059
0.269717	0.189978	0.145677	0.116807
0.339163	0.126762	0.183664	0.069938
0.505581	0.206938	0.274623	0.125733
0.19276	0.248567	0.10481	0.139149
0.406353	0.204314	0.221951	0.0913086
0.223039	0.177696	0.121939	0.0990998
0.268908	0.203922	0.147154	0.114065
0.24183	0.184314	0.132498	0.107862
0.581647	0.199216	0.318919	0.10473
0.180559	0.237213	0.100109	0.120103
0.135621	0.187909	0.075352	0.0962495
0.236228	0.185621	0.131499	0.111453
0.363188	0.19241	0.202391	0.1004
0.26141	0.246224	0.146257	0.128253
0.480392	0.238431	0.268813	0.129983
0.208189	0.195617	0.116587	0.11097
0.69297	0.361358	0.389584	0.208692
0.31	0.250784	0.17477	0.127115
0.179441	0.159952	0.101176	0.0891912
0.266555	0.10521	0.150331	0.0648992
0.80424	0.222364	0.454503	0.13446
0.920261	0.236601	0.520129	0.150633
0.147843	0.0745098	0.0836078	0.064
0.399564	0.205664	0.22651	0.103922
0.296331	0.3358	0.168687	0.195467
0.290686	0.184477	0.165721	0.105986
0.321063	0.14649	0.183306	0.0849351
0.170196	0.144575	0.0974044	0.0842996
0.246187	0.223529	0.141139	0.1229
0.430196	0.215686	0.247798	0.139987
0.217255	0.149804	0.125551	0.0901552
0.185166	0.158227	0.107052	0.0985437
0.252832	0.190959	0.146791	0.116409
0.266275	0.203399	0.154632	0.130196
0.390374	0.186275	0.226859	0.117746
0.322282	0.23268	0.187419	0.14466
0.407541	0.179487	0.237483	0.108571
0.221064	0.257479	0.129012	0.136093
0.158673	0.505581	0.0928342	0.296685
0.347549	0.140196	0.203387	0.0900178
0.273084	0.166132	0.159873	0.103894
0.431603	0.23714	0.252976	0.143912
0.174619	0.116558	0.102454	0.0740165
0.164404	0.155656	0.0965567	0.0890961
0.197255	0.147059	0.116052	0.0976639
0.380549	0.226196	0.224145	0.108777
0.126109	0.0423117	0.074281	0.0365359
0.237433	0.154724	0.139946	0.0958772
0.307376	0.251074	0.18118	0.153883
0.210407	0.17089	0.124035	0.104055
0.892564	0.277248	0.526294	0.159852
0.606595	0.409804	0.359642	0.23636
0.219541	0.168694	0.13023	0.113707
0.233464	0.177778	0.138631	0.106765
0.279216	0.114118	0.165847	0.0762567
0.170392	0.198431	0.101546	0.125611
0.455948	0.208627	0.271832	0.134388
0.822941	0.239804	0.490721	0.149789
0.191176	0.145294	0.114093	0.0872549
0.413072	0.188235	0.246771	0.126048
0.144986	0.12381	0.086648	0.0741803
0.293028	0.191285	0.175261	0.122408
0.211765	0.186601	0.126816	0.104923
0.269519	0.132264	0.161518	0.086148
0.831663	0.408787	0.49908	0.235747
0.768159	0.48288	0.461636	0.247137
0.371644	0.186124	0.2237	0.110169
0.459804	0.209412	0.277509	0.136563
0.861078	0.412157	0.519693	0.252271
0.370019	0.203036	0.223727	0.119763
0.456055	0.249712	0.276563	0.164428
0.321133	0.121569	0.195118	0.0770833
0.175599	0.139869	0.106758	0.0867297
0.232843	0.189216	0.141744	0.121156
0.657484	0.304735	0.401214	0.175585
0.26	0.198235	0.158824	0.114792
0.135481	0.0785247	0.0830487	0.0524035
0.164706	0.182773	0.10137	0.117127
0.871078	0.265686	0.536949	0.158442
0.986373	0.312843	0.608829	0.176314
0.585911	0.347858	0.362062	0.194277
0.398413	0.240336	0.246667	0.1365
0.226144	0.208889	0.140014	0.123342
0.810757	0.425652	0.502175	0.239604
0.479158	0.248657	0.296829	0.156053
0.154314	0.155294	0.0958941	0.0920731
0.653221	0.244818	0.406366	0.161565
0.208333	0.233333	0.129679	0.134565
0.209955	0.0832579	0.130768	0.0563571
0.224706	0.22	0.140039	0.142275
0.304902	0.14902	0.190045	0.0925905
0.256373	0.113235	0.159885	0.0789351
0.212255	0.184559	0.132403	0.116612
0.183922	0.158824	0.114753	0.094822
0.22244	0.139325	0.138889	0.112605
0.20084	0.237255	0.125678	0.160441
0.182426	0.165577	0.114205	0.101068
0.222816	0.139394	0.139549	0.0958698
0.210039	0.239294	0.132107	0.148987
0.2273	0.136953	0.143093	0.0896613
0.172549	0.190963	0.108644	0.127727
0.310912	0.237425	0.195933	0.138794
0.288537	0.146154	0.182112	0.0907391
0.171176	0.0760784	0.108191	0.0582493
0.653221	0.28605	0.41312	0.196159
0.273669	0.211765	0.173209	0.146271
0.444742	0.238859	0.281603	0.143895
0.837999	0.27789	0.531622	0.17118
0.523228	0.24178	0.332502	0.161044
0.27478	0.209195	0.175192	0.12387
0.362963	0.213943	0.231549	0.143332
0.156863	0.120588	0.100169	0.0828855
0.931653	0.284258	0.597023	0.178183
0.656689	0.435244	0.421132	0.235166
0.131027	0.163552	0.0840942	0.0987416
0.282584	0.247674	0.181392	0.160441
0.242157	0.169608	0.155654	0.121703
0.944986	0.453109	0.608024	0.200241
0.104575	0.053159	0.067298	0.0398713
0.272493	0.156078	0.175487	0.0778659
0.222745	0.114118	0.143737	0.0803398
0.905447	0.275817	0.585014	0.176447
0.202614	0.279739	0.13106	0.179284
0.221747	0.183957	0.14358	0.1179
0.192593	0.150327	0.124837	0.100173
0.210126	0.242962	0.136246	0.138941
0.238803	0.218782	0.155212	0.136498
0.722261	0.317301	0.473066	0.207298
0.668863	0.35451	0.438362	0.212334
0.217647	0.13549	0.142919	0.0832412
0.0933333	0.0686275	0.0612971	0.0500553
0.220856	0.196702	0.145098	0.129878
0.153431	0.0578431	0.10097	0.0401238
0.169139	0.148508	0.111318	0.0842814
0.126891	0.107843	0.0835784	0.0856209
0.268984	0.198217	0.177721	0.129242
0.18061	0.0122004	0.0461588	0.00601093
0.095098	0.0338235	0.0284456	0.0141517
0.147304	0.045098	0.0457098	0.0174118
0.443972	0.172585	0.153496	0.0598487
0.204687	0.0553802	0.0763009	0.0248869
0.873998	0.0259165	0.353359	0.0151634
0.111697	0.0822177	0.0456665	0.035754
0.150683	0.0446821	0.0628983	0.0195159
0.341757	0.0668119	0.144954	0.0369491
0.865495	0.322129	0.370493	0.137048
0.22246	0.0629234	0.0957333	0.0271279
0.175941	0.0462109	0.0761514	0.0340538
0.22044	0.0579917	0.0957153	0.0288308
0.220199	0.0556003	0.0965722	0.0243953
0.28057	0.0979204	0.123148	0.0433257
0.23066	0.0342246	0.101271	0.0174531
0.220235	0.0403137	0.0967528	0.0177612
0.311411	0.200771	0.137089	0.0853938
0.254902	0.0529412	0.113084	0.0304107
0.294464	0.044406	0.131057	0.0210037
0.253476	0.0263815	0.11368	0.0111455
0.539983	0.0678602	0.243863	0.0351093
0.324421	0.0121212	0.146694	0.0114455
0.219073	0.111408	0.0992885	0.0525338
0.117106	0.147667	0.0532439	0.0585784
0.684766	0.11644	0.3125	0.0572193
0.150409	0.124428	0.0687354	0.0557294
0.282238	0.189792	0.12905	0.0788632
0.322017	0.0964706	0.147342	0.0450456
0.132941	0.0568627	0.0608292	0.0366113
0.170588	0.052549	0.0781664	0.0250397
0.216512	0.10289	0.0996234	0.038956
0.190704	0.0616558	0.0884967	0.0287984
0.114902	0.0403922	0.0538532	0.0257638
0.355098	0.0872549	0.167257	0.0427711
0.526144	0.0875817	0.248116	0.0485934
0.705882	0.0776844	0.332941	0.0398745
0.238677	0.11065	0.11354	0.0523839
0.415114	0.0742647	0.197569	0.0403691
0.162374	0.136407	0.0774268	0.0550593
0.285509	0.0746055	0.136371	0.0400615
0.218519	0.0620915	0.104853	0.0347894
0.243213	0.0810709	0.116941	0.0409429
0.126144	0.0140523	0.0606887	0.0138211
0.211683	0.0356209	0.102143	0.0175292
0.124567	0.112418	0.0601133	0.0491043
0.506884	0.199917	0.245391	0.0831329
0.116157	0.0545882	0.0567626	0.0287677
0.150196	0.0835294	0.0735455	0.0326797
0.256373	0.164216	0.126	0.0761961
0.302422	0.0580161	0.14902	0.0302491
0.297639	0.12533	0.14681	0.0597335
0.77507	0.0736695	0.383457	0.0430471
0.164314	0.0258824	0.0813819	0.014043
0.624252	0.222394	0.309461	0.118725
0.141282	0.0881823	0.07016	0.043002
0.278033	0.0697242	0.138219	0.036555
0.265783	0.0988125	0.132258	0.0520557
0.362092	0.0749455	0.180681	0.0382714
0.892054	0.0262126	0.446336	0.0201238
0.0982175	0.0800357	0.0492629	0.032632
0.147619	0.0302521	0.0742297	0.0223689
0.153333	0.17949	0.0775433	0.0722149
0.322129	0.108403	0.165181	0.06224
0.310084	0.0961485	0.159047	0.0563258
0.0940243	0.0397759	0.0482655	0.0204751
0.101153	0.0637832	0.05193	0.0262728
0.134423	0.0518519	0.0691264	0.0288433
0.215196	0.05	0.110734	0.0363908
0.113408	0.144568	0.0583585	0.0584716
0.323856	0.139216	0.16695	0.0966345
0.209626	0.0452763	0.108417	0.021362
0.246078	0.0543301	0.12729	0.0311384
0.198588	0.123922	0.10369	0.0658824
0.668347	0.0710084	0.349094	0.0484342
0.226405	0.157974	0.118424	0.0715395
0.131202	0.0610401	0.0687356	0.0313049
0.120532	0.144647	0.0638393	0.0699685
0.187553	0.0485934	0.0997133	0.0257769
0.134403	0.107724	0.0714866	0.0542603
0.116032	0.0873126	0.0618268	0.0519484
0.110196	0.0606536	0.0588235	0.0316166
0.22569	0.0459384	0.120588	0.0277311
0.437451	0.182876	0.23374	0.0892874
0.725529	0.245021	0.387852	0.131552
0.188072	0.0686275	0.100707	0.0443111
0.33816	0.136048	0.181132	0.0706992
0.0969363	0.119853	0.0519303	0.0658872
0.12541	0.0617847	0.0676949	0.0321856
0.179521	0.0631808	0.0969188	0.0324022
0.182633	0.0681606	0.0987222	0.0376515
0.345098	0.116078	0.187048	0.053175
0.168024	0.0953243	0.0916367	0.0465329
0.205023	0.167614	0.111849	0.077369
0.570392	0.254902	0.311656	0.102966
0.386057	0.134205	0.211075	0.0589688
0.238963	0.0737508	0.131068	0.0424654
0.441721	0.0637255	0.242937	0.0338012
0.111216	0.138405	0.0613456	0.0619147
0.176292	0.054902	0.0973039	0.0331747
0.279638	0.0576169	0.154556	0.0474625
0.138725	0.0911765	0.0768889	0.0463268
0.0984477	0.0638889	0.0546186	0.0169557
0.168627	0.0230937	0.0936316	0.0114295
0.298235	0.131176	0.166641	0.0714248
0.21329	0.02687	0.119469	0.0162827
0.966013	0.090719	0.54287	0.049792
0.820697	0.0836601	0.461732	0.0490843
0.843678	0.0916836	0.480801	0.0568627
0.114439	0.144884	0.06558	0.0673754
0.233613	0.0373483	0.134344	0.0241068
0.494943	0.0859649	0.286417	0.0519786
0.22381	0.145378	0.12967	0.0825851
0.347451	0.0517647	0.201788	0.0331795
0.554309	0.00966712	0.3222	0.00727218
0.109122	0.0988917	0.0636474	0.0468506
0.142345	0.110722	0.0832812	0.0626314
0.850784	0.106275	0.497981	0.0815335
0.938431	0.328235	0.550089	0.228877
0.18223	0.0760417	0.106937	0.0438936
0.362567	0.178966	0.212779	0.0897228
0.171989	0.108543	0.101089	0.0508932
0.132549	0.100392	0.0779581	0.0496957
0.110644	0.0841737	0.0652632	0.0462126
0.168067	0.0487395	0.0993168	0.0329612
0.14613	0.0995872	0.086578	0.0510971
0.112854	0.087146	0.0668998	0.0500053
0.383385	0.0486068	0.227412	0.0263474
0.167283	0.0957983	0.0993464	0.070683
0.151936	0.0520865	0.0902667	0.0309309
0.325641	0.0614882	0.193925	0.0390446
0.0941176	0.0627451	0.0561576	0.0371001
0.118454	0.0914648	0.0707202	0.0447021
0.206398	0.0740282	0.123346	0.0474118
0.271078	0.0965686	0.162161	0.0558898
0.164902	0.0688235	0.099095	0.0420384
0.690026	0.269565	0.415499	0.147025
0.106383	0.0628285	0.0640777	0.0337902
0.120664	0.0660634	0.0727565	0.0393763
0.136601	0.119363	0.0824991	0.0598222
0.657726	0.0727843	0.398231	0.0481046
0.159913	0.0679739	0.0969188	0.0362045
0.177451	0.0617647	0.107591	0.0352381
0.22719	0.0729412	0.137846	0.0479721
0.424064	0.0488414	0.257728	0.0193195
0.111029	0.079902	0.0674857	0.0368578
0.151895	0.129412	0.0923982	0.0660181
0.306275	0.0903268	0.1865	0.0569671
0.202406	0.0764706	0.123493	0.0475123
0.166667	0.0803922	0.102469	0.0604212
0.103361	0.0415966	0.0635897	0.0249372
0.830422	0.0676174	0.51203	0.052655
0.220021	0.0551084	0.135696	0.0364753
0.142484	0.14597	0.0881531	0.0817424
0.112784	0.112471	0.0698674	0.0603806
0.283224	0.0968773	0.175674	0.0616983
0.138039	0.047451	0.0858039	0.0301176
0.169935	0.143573	0.105692	0.0868464
0.904639	0.0743185	0.563247	0.0480848
0.314624	0.102614	0.195901	0.0631561
0.182152	0.152941	0.113617	0.102817
0.175625	0.12526	0.110012	0.0701499
0.143945	0.061361	0.0901961	0.0457516
0.734997	0.0703506	0.460729	0.0457738
0.119608	0.0727669	0.0750111	0.0453192
0.113725	0.0529412	0.0714533	0.02797
0.162489	0.113555	0.10214	0.0608964
0.164706	0.0558824	0.103558	0.0407165
0.188034	0.074359	0.118415	0.0473322
0.170232	0.0682709	0.107703	0.0454482
0.168802	0.131068	0.106963	0.0758421
0.297479	0.180532	0.188968	0.11127
0.376114	0.137968	0.238966	0.0727613
0.91329	0.076398	0.58097	0.0488045
0.147502	0.0455408	0.093863	0.0306595
0.142892	0.132108	0.090943	0.0858077
0.148897	0.123897	0.0949065	0.0663511
0.18777	0.0796278	0.119738	0.0580301
0.108824	0.0803922	0.0695324	0.0558572
0.359041	0.0854031	0.229733	0.049697
0.132442	0.0613191	0.0849477	0.0380952
0.261765	0.0647059	0.168389	0.0456954
0.122745	0.0560784	0.0790955	0.0330171
0.29902	0.115686	0.19281	0.0748366
0.270915	0.05	0.175003	0.0357753
0.112941	0.05	0.0730681	0.0391292
0.435556	0.133333	0.282186	0.0974134
0.270028	0.112605	0.175133	0.0701484
0.546021	0.197232	0.35417	0.124829
0.223338	0.134959	0.145364	0.0878676
0.121289	0.0865546	0.0789511	0.0498464
0.114461	0.0828431	0.0745763	0.0484768
0.106938	0.0509804	0.0696848	0.0287855
0.124118	0.153333	0.0809591	0.0750059
0.377376	0.0645551	0.246261	0.0384845
0.105208	0.0820466	0.0687208	0.042692
0.109281	0.0444444	0.0713839	0.0296817
0.144066	0.120537	0.0942569	0.0627915
0.169063	0.0509804	0.110673	0.0305678
0.230431	0.0895686	0.151077	0.0563786
0.354643	0.220644	0.233905	0.134232
0.125606	0.102768	0.083018	0.0611627
0.519751	0.206408	0.0999106	0.0528875
0.444937	0.189907	0.112607	0.0568146
0.551753	0.225431	0.150007	0.0677362
0.621599	0.242715	0.195893	0.0867994
0.386997	0.226625	0.126082	0.0926871
0.541041	0.221636	0.177853	0.0803096
0.418269	0.140029	0.140763	0.0585357
0.277739	0.111649	0.0938944	0.047938
0.136383	0.213072	0.0487656	0.10954
0.710112	0.260285	0.264807	0.109615
0.317306	0.216368	0.120308	0.0967987
0.481307	0.24	0.188976	0.0991732
0.167898	0.133607	0.0666387	0.0591877
0.818995	0.257721	0.338878	0.103537
0.287582	0.245752	0.119441	0.092136
0.42381	0.152381	0.177835	0.0696221
0.492702	0.168845	0.207115	0.0876835
0.246691	0.216054	0.104923	0.0926366
0.442549	0.197647	0.189847	0.0900057
0.386171	0.19773	0.16709	0.136294
0.491317	0.227115	0.212702	0.0938232
0.367792	0.297718	0.162331	0.136642
0.287745	0.2	0.127901	0.0900282
0.487075	0.24922	0.21739	0.141482
0.427753	0.154148	0.195451	0.0766431
0.0916221	0.111586	0.0422535	0.051367
0.12187	0.128808	0.0562167	0.0619744
0.162923	0.16221	0.0754902	0.0930927
0.33369	0.407605	0.154832	0.195716
0.15207	0.139434	0.0708983	0.0650616
0.182745	0.227451	0.0853221	0.120196
0.489305	0.175758	0.231223	0.0941923
0.419346	0.20732	0.19972	0.11591
0.365531	0.287513	0.17462	0.14629
0.25098	0.126644	0.122648	0.0696978
0.164216	0.070098	0.08081	0.0422372
0.172059	0.0785539	0.0847968	0.0425007
0.394348	0.202768	0.194958	0.0942219
0.172549	0.234087	0.0858767	0.12029
0.163137	0.072549	0.0815712	0.0436193
0.254633	0.48939	0.128796	0.234747
0.496112	0.235892	0.251373	0.133442
0.412927	0.243428	0.209505	0.136967
0.219216	0.188627	0.111505	0.0934196
0.230356	0.189833	0.117273	0.0905702
0.548086	0.536134	0.279765	0.294
0.381105	0.178966	0.195246	0.0844818
0.25289	0.498968	0.129635	0.229349
0.540254	0.413841	0.277314	0.241499
0.553216	0.423598	0.284166	0.203182
0.569845	0.259162	0.292981	0.117125
0.230065	0.263072	0.118583	0.159425
0.113424	0.143891	0.0585276	0.0735664
0.353695	0.301508	0.183273	0.155924
0.528889	0.392157	0.275679	0.220846
0.216963	0.0870953	0.113514	0.0487357
0.515535	0.168929	0.270212	0.0999086
0.33144	0.33881	0.174392	0.179998
0.175223	0.183066	0.0928214	0.085733
0.655521	0.228277	0.34766	0.132501
0.381818	0.176649	0.202737	0.0845473
0.147059	0.15615	0.0782167	0.0731215
0.330742	0.173319	0.175999	0.0885455
0.260675	0.125599	0.139162	0.0813346
0.590347	0.395173	0.316639	0.22282
0.502099	0.595202	0.269966	0.296474
0.38276	0.315945	0.205863	0.173787
0.268362	0.466349	0.144554	0.272452
0.127273	0.0691622	0.0687852	0.0415371
0.184917	0.191101	0.100822	0.10317
0.44492	0.186096	0.242955	0.103493
0.387701	0.177718	0.21179	0.119441
0.193862	0.224041	0.106079	0.116788
0.552465	0.427158	0.303691	0.241713
0.510364	0.436751	0.282189	0.252953
0.411275	0.120098	0.228371	0.0753813
0.141889	0.0745098	0.0789243	0.0458977
0.12732	0.0554248	0.0709891	0.0385011
0.460475	0.308978	0.257325	0.185063
0.157298	0.0740741	0.0879786	0.0484898
0.243529	0.183529	0.136225	0.103149
0.244444	0.25817	0.13676	0.140059
0.271709	0.280112	0.152187	0.157315
0.484124	0.329159	0.271582	0.187959
0.258824	0.111509	0.145315	0.0695056
0.57465	0.268908	0.324361	0.17257
0.389132	0.31507	0.219848	0.188765
0.537132	0.409804	0.303526	0.238046
0.185434	0.248319	0.104916	0.130707
0.184784	0.0903529	0.104677	0.0596369
0.105526	0.118004	0.0598762	0.0626213
0.18342	0.337801	0.104187	0.200604
0.317878	0.150865	0.180758	0.0915948
0.535014	0.287955	0.304584	0.181483
0.701826	0.466396	0.39988	0.290316
0.242333	0.305882	0.138138	0.162086
0.339542	0.18268	0.194251	0.108076
0.0901961	0.122745	0.05163	0.0649104
0.564846	0.205462	0.323663	0.132754
0.205746	0.3627	0.117899	0.198487
0.173769	0.247756	0.100792	0.139064
0.294056	0.379351	0.170575	0.204128
0.390056	0.170308	0.227775	0.0935574
0.557909	0.49098	0.326006	0.273839
0.330481	0.160428	0.19319	0.101425
0.17624	0.334487	0.103308	0.17963
0.424434	0.346305	0.249681	0.222543
0.133333	0.0657516	0.0785163	0.0412827
0.0995737	0.0924126	0.0586368	0.0507314
0.320588	0.190196	0.188827	0.123961
0.281046	0.11634	0.165606	0.0672069
0.422745	0.30298	0.249673	0.175945
0.338714	0.275878	0.200275	0.159942
0.507576	0.410784	0.300459	0.235273
0.451471	0.179167	0.267435	0.119341
0.611363	0.44002	0.362481	0.249662
0.394346	0.366712	0.23396	0.19842
0.237824	0.325111	0.141285	0.18414
0.309524	0.365826	0.184208	0.224201
0.426832	0.191538	0.255311	0.116843
0.0915033	0.0962092	0.054902	0.0646691
0.373203	0.107516	0.22402	0.0719457
0.146606	0.169231	0.0882551	0.0955041
0.31268	0.256863	0.188326	0.144253
0.0910364	0.182353	0.0549693	0.115324
0.476134	0.367451	0.287979	0.209683
0.469841	0.212512	0.284604	0.13686
0.280091	0.229563	0.170032	0.142054
0.302542	0.23268	0.183892	0.134986
0.134379	0.156471	0.0818154	0.097581
0.487885	0.403922	0.297302	0.229062
0.282831	0.147681	0.172739	0.0923037
0.371078	0.169608	0.226884	0.108535
0.179789	0.0853695	0.110199	0.0582155
0.661002	0.183442	0.405771	0.127084
0.219608	0.0929412	0.13484	0.0586851
0.107949	0.203964	0.0663266	0.122285
0.498892	0.377664	0.306908	0.21098
0.411947	0.340356	0.253741	0.189378
0.372113	0.16122	0.22963	0.0971281
0.37278	0.247751	0.230043	0.159455
0.373631	0.210277	0.230642	0.148731
0.163725	0.21585	0.101074	0.129
0.172059	0.0686275	0.106338	0.0488828
0.521895	0.194118	0.322876	0.132389
0.486863	0.0694118	0.301629	0.110688
0.346324	0.275735	0.214761	0.179247
0.255354	0.214932	0.158585	0.148934
0.412157	0.139216	0.25645	0.107946
0.422323	0.197285	0.262918	0.131873
0.370588	0.1	0.231274	0.0756937
0.143316	0.130838	0.0895375	0.0896273
0.592157	0.409291	0.370282	0.253469
0.455147	0.33652	0.284727	0.202806
0.199308	0.0843137	0.124861	0.0650671
0.432269	0.308908	0.27119	0.18773
0.384314	0.327591	0.241812	0.205623
0.265635	0.139112	0.167558	0.0928189
0.194916	0.100654	0.123052	0.0706518
0.154902	0.205882	0.0979494	0.141506
0.243978	0.0526611	0.154824	0.048732
0.378582	0.245852	0.240593	0.162266
0.230179	0.112361	0.14654	0.0829389
0.315478	0.149937	0.201005	0.0831087
0.1	0.202941	0.0638305	0.120098
0.141717	0.0701826	0.0906547	0.0503153
0.183529	0.28902	0.117452	0.163574
0.309477	0.161765	0.199815	0.0881353
0.292242	0.219608	0.188834	0.141776
0.184314	0.151961	0.119294	0.10476
0.367722	0.300452	0.238272	0.199455
0.133096	0.246821	0.0866492	0.144149
0.209374	0.172549	0.136404	0.1103
0.0901961	0.0512821	0.0588612	0.0370664
0.340523	0.178758	0.222412	0.117211
0.255902	0.180161	0.167624	0.11645
0.273137	0.199804	0.179197	0.126495
0.466013	0.180065	0.305942	0.119667
0.105882	0.130472	0.0695839	0.0833254
0.482567	0.354296	0.317443	0.23204
0.430588	0.322745	0.283973	0.213001
0.639127	0.417647	0.421966	0.267725
0.538375	0.168067	0.355779	0.122007
0.182559	0.267079	0.120643	0.147277
0.463373	0.107137	0.138305	0.0329474
0.292513	0.0500891	0.0903982	0.0155852
0.624452	0.0835063	0.210843	0.0301189
0.488889	0.0637255	0.175752	0.0306226
0.354592	0.0503612	0.129425	0.0203786
0.670343	0.0627451	0.251937	0.0331765
0.189244	0.122801	0.0714966	0.0499169
0.475882	0.0817647	0.184724	0.0370232
0.274183	0.0205882	0.107029	0.00954495
0.576672	0.0948215	0.228915	0.0365621
0.619281	0.0794118	0.247018	0.035645
0.419401	0.0555212	0.168136	0.0250697
0.316422	0.0612745	0.127413	0.0242814
0.251765	0.0164706	0.102898	0.0132612
0.564216	0.0466912	0.231801	0.0225603
0.300915	0.0656209	0.123767	0.0294864
0.337128	0.0698292	0.139097	0.0299822
0.259496	0.169188	0.10898	0.0744335
0.140196	0.0142157	0.0590656	0.00721375
0.6	0.0406863	0.253708	0.0198124
0.826471	0.0679739	0.35095	0.033082
0.509216	0.115098	0.216444	0.0449493
0.49302	0.0287059	0.209792	0.0177416
0.149106	0.142211	0.0638228	0.0554932
0.249968	0.0206199	0.107543	0.0105001
0.785006	0.0147636	0.339537	0.00744404
0.346779	0.0434174	0.149994	0.0205578
0.418301	0.106754	0.181242	0.0446405
0.544378	0.122289	0.236736	0.0516314
0.17792	0.120119	0.0774637	0.0536457
0.541407	0.126413	0.237548	0.0499437
0.422969	0.0752301	0.186718	0.0365944
0.134575	0.144641	0.0601556	0.0558357
0.424736	0.0918552	0.190841	0.0383049
0.143529	0.0180392	0.0650671	0.00980392
0.448775	0.0387255	0.204155	0.0147993
0.461656	0.0784314	0.210466	0.0416456
0.21909	0.090492	0.100439	0.0358014
0.285134	0.02959	0.131866	0.0143791
0.675129	0.107327	0.313501	0.0541737
0.39902	0.0973856	0.185581	0.0475152
0.447124	0.107124	0.208608	0.0508339
0.390275	0.0905098	0.18225	0.045786
0.200218	0.14655	0.0936383	0.067756
0.229572	0.166956	0.108052	0.0797654
0.52598	0.0840686	0.248608	0.0467403
0.403735	0.0797386	0.191236	0.0386435
0.255338	0.0383442	0.121151	0.0198045
0.251911	0.190296	0.119587	0.085189
0.594721	0.0892911	0.282987	0.0465248
0.35207	0.0603486	0.167866	0.026839
0.197804	0.0630588	0.0943311	0.0296385
0.158016	0.0426759	0.0754256	0.0225666
0.578039	0.08	0.276402	0.0418366
0.127801	0.121429	0.0613437	0.0514475
0.283922	0.0624314	0.13684	0.02965
0.854412	0.0558824	0.412708	0.0327128
0.80719	0.0736383	0.392259	0.0373289
0.0992459	0.105128	0.0488267	0.0489071
0.722295	0.0538853	0.357501	0.0271044
0.674303	0.0544892	0.334392	0.0339372
0.623436	0.0937442	0.309653	0.0435255
0.587965	0.0824882	0.293624	0.042577
0.918824	0.00862745	0.459815	0.0144365
0.390649	0.0292609	0.197085	0.0153153
0.731155	0.0104575	0.369359	0.0116601
0.146036	0.11526	0.0738228	0.0482181
0.566667	0.102451	0.286951	0.0588686
0.135419	0.133083	0.0686002	0.0652778
0.743007	0.0820915	0.378026	0.0442944
0.141114	0.101836	0.0718008	0.0425474
0.343604	0.048366	0.175421	0.0262934
0.287255	0.173039	0.146841	0.0836601
0.104344	0.0867359	0.0538944	0.0476788
0.171373	0.128235	0.0888025	0.0618376
0.671774	0.0943	0.351124	0.0502152
0.531907	0.085205	0.279254	0.0408078
0.528205	0.0395173	0.278835	0.0193772
0.39505	0.10884	0.208561	0.0526999
0.788671	0.027451	0.416422	0.0158088
0.49951	0.0705882	0.2638	0.0427474
0.536765	0.0612745	0.283939	0.040846
0.401961	0.0703081	0.21278	0.0345938
0.473039	0.0764706	0.250573	0.0486866
0.124059	0.113414	0.0658357	0.0541083
0.626906	0.0269063	0.332971	0.0159847
0.410114	0.0619195	0.217962	0.03508
0.136415	0.110644	0.0725169	0.0668917
0.913072	0.0728758	0.488046	0.0378558
0.424221	0.0553633	0.226917	0.0334783
0.522454	0.0852625	0.280006	0.0486606
0.474118	0.0533333	0.255483	0.0278141
0.0910675	0.032244	0.0492726	0.0187381
0.898475	0.100654	0.486898	0.0466952
0.76152	0.0985294	0.414531	0.042209
0.139908	0.118685	0.0764123	0.0615026
0.117301	0.101615	0.0641312	0.0472786
0.16227	0.136364	0.0887737	0.0670655
0.154196	0.0978039	0.084423	0.0517624
0.557555	0.0846597	0.305824	0.0520481
0.362923	0.0641711	0.199192	0.0367389
0.517333	0.110745	0.285718	0.0537037
0.445683	0.108978	0.246487	0.0592622
0.528894	0.142508	0.295353	0.0788871
0.13799	0.0522059	0.0772059	0.0294935
0.299782	0.0618736	0.167971	0.0349947
0.409935	0.0449673	0.229784	0.0274013
0.928733	0.0965309	0.521266	0.0554968
0.53281	0.0185621	0.299114	0.0154206
0.465406	0.130882	0.261452	0.0538533
0.623922	0.0752941	0.350633	0.0415658
0.389281	0.0433987	0.218992	0.028172
0.52605	0.0915406	0.296349	0.0439931
0.3918	0.0245989	0.221126	0.0137255
0.547144	0.0806479	0.309686	0.0443657
0.239951	0.0193627	0.135876	0.0113338
0.389619	0.0733564	0.220864	0.0367034
0.149717	0.13037	0.08505	0.0670542
0.821462	0.10082	0.467268	0.0385621
0.618873	0.0977941	0.352868	0.0593
0.252941	0.0352941	0.144447	0.0214791
0.255479	0.121799	0.146122	0.080158
0.373913	0.0289855	0.214363	0.0154028
0.420185	0.0775087	0.241839	0.0375968
0.312128	0.0341322	0.180627	0.0162019
0.227094	0.0360071	0.131612	0.0207723
0.490039	0.0666667	0.284156	0.0258065
0.647059	0.0814192	0.376685	0.0349429
0.212101	0.141064	0.12356	0.0789241
0.602179	0.053159	0.350906	0.03112
0.560893	0.078976	0.328706	0.0464969
0.699915	0.123785	0.410275	0.0764554
0.737661	0.093712	0.433464	0.0562789
0.77549	0.0297386	0.456674	0.0196078
0.167546	0.136579	0.0986865	0.0745098
0.619131	0.0931108	0.366029	0.0520246
0.314286	0.0770308	0.186784	0.0520754
0.431992	0.0388029	0.256972	0.0206155
0.115294	0.0803137	0.0685918	0.0397148
0.612138	0.0250233	0.364424	0.0152784
0.354684	0.0688453	0.21139	0.0382497
0.432611	0.100516	0.258151	0.0592717
0.800672	0.0588235	0.477912	0.0288298
0.116615	0.0288958	0.0698201	0.0215686
0.898643	0.13273	0.538172	0.085299
0.714924	0.114924	0.430989	0.0622782
0.369222	0.0797386	0.222722	0.0485582
0.817391	0.0956522	0.493789	0.056849
0.358824	0.0702614	0.217022	0.0467409
0.38366	0.029085	0.233109	0.0184874
0.607582	0.0528105	0.370279	0.0312644
0.268564	0.0478178	0.163797	0.0346263
0.153351	0.135031	0.0938584	0.0672338
0.456747	0.0745098	0.279578	0.0416742
0.939988	0.0453951	0.576981	0.0239758
0.428507	0.0914027	0.263292	0.0505057
0.617892	0.0958333	0.380487	0.0499051
0.183373	0.152784	0.113176	0.0906667
0.126961	0.0397059	0.0784962	0.0251823
0.261502	0.0709708	0.161702	0.0432207
0.183529	0.0384314	0.113805	0.021728
0.565577	0.0718954	0.351205	0.0474874
0.172549	0.112745	0.107488	0.0697197
0.164103	0.0335847	0.10283	0.0250022
0.252941	0.0372549	0.158915	0.021979
0.994771	0.223203	0.626725	0.166546
0.208279	0.145708	0.131328	0.0951055
0.494491	0.0496732	0.312113	0.0362551
0.467178	0.084058	0.295092	0.0415361
0.424211	0.0363171	0.268063	0.0208165
0.10107	0.0823529	0.0638985	0.054729
0.860377	0.106252	0.54615	0.0470738
0.377591	0.0658263	0.240269	0.0407619
0.892288	0.00993464	0.568058	0.0147328
0.677163	0.0966551	0.431273	0.0588235
0.107651	0.0877355	0.0686189	0.0474527
0.111765	0.0960784	0.0712644	0.0604462
0.11629	0.102262	0.0743697	0.0607143
0.406162	0.0369748	0.26014	0.0233053
0.205392	0.0699346	0.131936	0.0425062
0.383555	0.0313726	0.24684	0.0198069
0.505882	0.106972	0.326533	0.0662703
0.228604	0.0369089	0.14757	0.0239578
0.378431	0.0500754	0.245098	0.0395391
0.0953431	0.178431	0.0619523	0.113074
0.0996732	0.095098	0.0648109	0.0574055
0.243529	0.0831373	0.158543	0.042577
0.284263	0.120161	0.185206	0.0935438
0.215468	0.0323529	0.140725	0.0212699
0.102745	0.0298039	0.0674109	0.0196651
0.724837	0.0554248	0.476797	0.0282353
0.454478	0.203498	0.151696	0.0807553
0.278431	0.0928105	0.0985994	0.0564647
0.267291	0.157665	0.0954645	0.0641051
0.386144	0.223268	0.13928	0.0897196
0.524575	0.148105	0.198727	0.0741694
0.0909804	0.191961	0.0346536	0.0813856
0.158053	0.255952	0.0608268	0.114903
0.350458	0.285425	0.139234	0.113286
0.665931	0.191667	0.269683	0.0919238
0.179412	0.129085	0.0733894	0.0692131
0.215813	0.137634	0.0889874	0.0579371
0.8	0.269519	0.33917	0.099641
0.206373	0.232493	0.0881359	0.096485
0.26646	0.270451	0.113979	0.0997924
0.438235	0.250357	0.191628	0.113285
0.139451	0.216157	0.0611199	0.0929341
0.305382	0.287776	0.134339	0.11157
0.386443	0.178599	0.170045	0.0919915
0.111239	0.182975	0.0494009	0.0667756
0.108497	0.161438	0.04822	0.0836893
0.421008	0.136975	0.193043	0.0742412
0.139562	0.165398	0.0642857	0.106478
0.198295	0.164706	0.0916738	0.0912191
0.244	0.179137	0.113252	0.095
0.377415	0.16703	0.175774	0.101976
0.453708	0.173856	0.211415	0.0936041
0.253243	0.171493	0.118787	0.0742818
0.350425	0.269552	0.164511	0.107249
0.286703	0.250245	0.136499	0.0913016
0.267635	0.419898	0.127901	0.194957
0.534804	0.337745	0.255736	0.165624
0.162486	0.143692	0.0778408	0.0623435
0.895658	0.222269	0.431522	0.120051
0.13185	0.145204	0.0636088	0.0972689
0.516129	0.183428	0.253138	0.0862933
0.141333	0.239373	0.0694031	0.151216
0.172386	0.20049	0.0856299	0.130486
0.297603	0.299782	0.147964	0.17454
0.102397	0.120261	0.0516512	0.0610423
0.274153	0.232086	0.139067	0.151893
0.388358	0.239338	0.197911	0.122826
0.276018	0.317949	0.140745	0.170113
0.206723	0.121289	0.105722	0.0659916
0.31644	0.159879	0.162064	0.0904412
0.249271	0.287381	0.128394	0.149807
0.231495	0.281373	0.120027	0.143152
0.113725	0.189951	0.0590577	0.106448
0.359508	0.197538	0.187478	0.0886067
0.401961	0.434211	0.210372	0.212298
0.112187	0.376818	0.0592478	0.127406
0.253014	0.159041	0.133657	0.102244
0.359314	0.0848039	0.191472	0.0644258
0.387273	0.258824	0.206449	0.129709
0.310303	0.334973	0.16598	0.167876
0.166013	0.277778	0.0888438	0.148228
0.206013	0.129412	0.110838	0.0750874
0.133255	0.249725	0.0718554	0.112285
0.140392	0.166275	0.0757988	0.0821532
0.210271	0.0950514	0.114521	0.059893
0.40311	0.240162	0.221549	0.146801
0.14085	0.255229	0.0776782	0.132554
0.522745	0.276863	0.288882	0.154924
0.273741	0.106574	0.151446	0.0655301
0.143754	0.241232	0.0795484	0.125918
0.140285	0.213191	0.0780879	0.131072
0.556983	0.286637	0.311026	0.157963
0.146586	0.230832	0.0819102	0.121885
0.315294	0.47451	0.17637	0.251119
0.113725	0.213977	0.0637132	0.108245
0.130719	0.219048	0.0732634	0.121523
0.0931145	0.104332	0.0522786	0.0664503
0.13065	0.139938	0.0734325	0.101702
0.494342	0.251541	0.278131	0.140767
0.224183	0.338889	0.126256	0.18083
0.130764	0.210277	0.0740859	0.103551
0.17284	0.116049	0.0979527	0.0640859
0.288235	0.247712	0.163607	0.140983
0.593695	0.30619	0.337823	0.183382
0.734205	0.304575	0.418715	0.169329
0.195294	0.166667	0.111413	0.0893414
0.766934	0.226471	0.437549	0.126294
0.952505	0.25069	0.546783	0.134631
0.150267	0.0962567	0.0863713	0.0560881
0.455686	0.277647	0.262857	0.145358
0.218538	0.116934	0.126094	0.0823297
0.188473	0.154367	0.108986	0.0668372
0.914201	0.214736	0.529203	0.125403
0.208456	0.137745	0.120806	0.0844227
0.232921	0.261197	0.135074	0.154748
0.102674	0.216934	0.0596038	0.117407
0.179811	0.254176	0.104477	0.133375
0.161275	0.240196	0.0939608	0.109199
0.19451	0.262222	0.113665	0.137798
0.439216	0.246251	0.257527	0.138308
0.364956	0.205507	0.214076	0.0933196
0.30669	0.192734	0.180041	0.109082
0.196229	0.177677	0.11607	0.110838
0.415033	0.125163	0.246408	0.087039
0.14134	0.175163	0.0839157	0.110924
0.151111	0.211895	0.0897518	0.108946
0.522672	0.192525	0.310702	0.14905
0.103431	0.193627	0.0615196	0.0879902
0.138763	0.0651584	0.0827342	0.0543573
0.571373	0.254118	0.341444	0.164501
0.23032	0.229938	0.137924	0.147824
0.151872	0.156506	0.0913062	0.0964706
0.106905	0.167093	0.0644732	0.106813
0.239335	0.3041	0.144412	0.188107
0.359804	0.223039	0.217168	0.126911
0.205173	0.26116	0.123924	0.135663
0.230361	0.32081	0.139496	0.192102
0.593915	0.258688	0.359689	0.176506
0.125144	0.283737	0.0758538	0.156274
0.506443	0.271989	0.30734	0.169633
0.10719	0.195062	0.0651416	0.1565
0.335266	0.345325	0.203817	0.202266
0.210211	0.270366	0.12783	0.140709
0.118954	0.110327	0.0725088	0.0918981
0.317469	0.13975	0.193555	0.0835566
0.161642	0.212868	0.0986624	0.126285
0.644608	0.331513	0.393718	0.200327
0.141407	0.229527	0.0863919	0.122109
0.267015	0.28854	0.163416	0.168716
0.131699	0.193464	0.0808414	0.121797
0.178026	0.327316	0.109576	0.172161
0.194163	0.345463	0.119782	0.201635
0.34549	0.146928	0.214162	0.0847283
0.418347	0.215546	0.259568	0.125705
0.329098	0.296471	0.205211	0.184493
0.210626	0.130044	0.131416	0.0817496
0.677996	0.31939	0.424522	0.190122
0.331661	0.355133	0.207843	0.180238
0.234759	0.220143	0.14729	0.121437
0.112549	0.121176	0.0710878	0.0719995
0.103137	0.122941	0.0654252	0.0773081
0.723645	0.290427	0.459823	0.197028
0.223965	0.120697	0.142415	0.0890437
0.177778	0.19134	0.113332	0.108978
0.15	0.1875	0.0958111	0.104441
0.217087	0.232493	0.139013	0.156187
0.479463	0.215067	0.307664	0.127152
0.342266	0.179956	0.219759	0.128394
0.0991597	0.184034	0.0637113	0.0975845
0.589333	0.267608	0.378836	0.172964
0.124619	0.095207	0.0801666	0.0661982
0.095264	0.201146	0.0613277	0.107552
0.0980392	0.0932773	0.0631664	0.0570734
0.246355	0.285772	0.158957	0.173321
0.143682	0.232026	0.0931201	0.142432
0.312724	0.280768	0.203171	0.137623
0.781636	0.24725	0.507825	0.174861
0.134211	0.242776	0.0872057	0.142554
0.123708	0.201901	0.0804023	0.12163
0.126444	0.20212	0.0822013	0.122435
0.194233	0.254095	0.126531	0.15102
0.0933132	0.127602	0.0608708	0.0822376
0.10305	0.103922	0.0672269	0.0561158
0.126275	0.065098	0.0824094	0.042841
0.722059	0.329412	0.471297	0.202169
0.175	0.137745	0.114415	0.0915759
0.0941916	0.313208	0.0616842	0.149891
0.330392	0.170588	0.216625	0.114848
0.708691	0.292422	0.464891	0.170255
0.319118	0.252745	0.209378	0.159155
0.403565	0.20713	0.265074	0.13098
0.975321	0.467613	0.641552	0.248866
0.553431	0.247549	0.364196	0.157507
0.972362	0.35873	0.640141	0.199926
0.196613	0.248663	0.129556	0.153403
0.269821	0.319608	0.177894	0.177255
0.285154	0.238375	0.188235	0.156714

## Sheet: Lin 28 QS siNEG
0.130719	0.102191	0.0435114	0.0431788
0.449935	0.20183	0.193103	0.106423
0.502674	0.214973	0.220047	0.150275
0.0994591	0.242867	0.0436011	0.104322
0.6678	0.279651	0.293059	0.151161
0.170951	0.137836	0.0763533	0.068309
0.25207	0.355686	0.117429	0.170085
0.690498	0.221921	0.327941	0.121569
0.241952	0.356863	0.115686	0.305764
0.437562	0.328514	0.211845	0.15372
0.218232	0.352391	0.106557	0.172983
0.163866	0.129132	0.0805789	0.0709617
0.133856	0.162092	0.0676787	0.0773182
0.371569	0.162255	0.191451	0.104314
0.0973856	0.213943	0.0504007	0.109957
0.482353	0.27549	0.250075	0.161086
0.135761	0.365453	0.0708109	0.21757
0.165686	0.116471	0.0870894	0.0687548
0.127887	0.359259	0.067714	0.183315
0.38076	0.234804	0.202819	0.160989
0.169076	0.2493	0.0906863	0.133915
0.431233	0.292017	0.232049	0.147217
0.225606	0.299423	0.12175	0.170015
0.337255	0.244706	0.182983	0.147149
0.553726	0.233725	0.303588	0.154902
0.459847	0.301449	0.252813	0.180489
0.443708	0.285062	0.244033	0.151388
0.441947	0.288165	0.243902	0.148278
0.141351	0.185447	0.0782756	0.101662
0.528258	0.376932	0.293203	0.20149
0.176819	0.43085	0.098435	0.231373
0.158927	0.290815	0.0887359	0.190864
0.0998217	0.190731	0.0558903	0.120819
0.107534	0.246956	0.0606061	0.133111
0.104469	0.30155	0.0590606	0.14659
0.120868	0.255882	0.0683601	0.137244
0.454325	0.300346	0.257143	0.178395
0.538864	0.373052	0.306436	0.20904
0.573176	0.267294	0.326501	0.156961
0.214726	0.367747	0.122349	0.185113
0.43219	0.314379	0.246837	0.156673
0.146667	0.199373	0.0838006	0.114733
0.469906	0.303325	0.268723	0.160233
0.210784	0.273627	0.120915	0.157149
0.292335	0.253832	0.168027	0.139141
0.0963585	0.290546	0.0555767	0.124835
0.507301	0.223947	0.29267	0.149883
0.202294	0.144876	0.116754	0.0806575
0.842068	0.328342	0.48732	0.202353
0.480277	0.183391	0.278105	0.11545
0.612306	0.186477	0.355421	0.133903
0.108235	0.355793	0.0632247	0.185019
0.438985	0.334948	0.256743	0.205282
0.0996435	0.196078	0.0583589	0.103689
0.158431	0.306928	0.0932629	0.197612
0.715772	0.264791	0.422639	0.172606
0.0923747	0.171678	0.0549341	0.0983607
0.114461	0.148652	0.0687627	0.0943205
0.13887	0.205075	0.0836871	0.132969
0.115648	0.256055	0.0698112	0.151206
0.441026	0.244646	0.26766	0.173542
0.625641	0.31825	0.379716	0.186369
0.33159	0.163399	0.201582	0.118266
0.493405	0.14492	0.300191	0.0956002
0.319418	0.26186	0.195225	0.162837
0.390171	0.27013	0.238582	0.136587
0.418776	0.267142	0.256786	0.144141
0.196608	0.287758	0.120685	0.176794
0.545722	0.235294	0.335131	0.153856
0.346021	0.232757	0.214308	0.139852
0.316776	0.200871	0.196212	0.15098
0.485686	0.19902	0.303299	0.113679
0.134165	0.210398	0.0837855	0.1095
0.506839	0.279962	0.316802	0.168956
0.376325	0.234713	0.236114	0.145683
0.385528	0.268908	0.242024	0.158214
0.498569	0.308744	0.313363	0.207876
0.669236	0.208384	0.42167	0.139288
0.747059	0.306723	0.471029	0.160123
0.146078	0.243791	0.092955	0.141787
0.142484	0.214379	0.0910364	0.134454
0.138269	0.226572	0.0888539	0.127881
0.337037	0.215033	0.21695	0.14902
0.10149	0.226196	0.0663064	0.133153
0.243718	0.167756	0.15943	0.122888
0.159761	0.224211	0.10462	0.140951
0.183638	0.32549	0.120513	0.188808
0.462418	0.177778	0.303711	0.110971
0.116509	0.17685	0.0767998	0.101703
0.164706	0.156863	0.0514457	0.0643735
0.332607	0.177633	0.105033	0.0848008
0.214566	0.164146	0.0690881	0.0685255
0.13269	0.183028	0.0431587	0.0693453
0.103193	0.118095	0.0343787	0.0401682
0.159925	0.163255	0.055993	0.0662776
0.371366	0.29972	0.136808	0.10797
0.195335	0.171129	0.0720653	0.0641494
0.266254	0.174888	0.09843	0.0775243
0.10346	0.120069	0.038671	0.0486383
0.148328	0.132872	0.0590777	0.0572259
0.232201	0.211654	0.0959312	0.0860575
0.267941	0.20902	0.113812	0.10039
0.160846	0.169547	0.0684941	0.0743497
0.169896	0.153057	0.0728244	0.0669837
0.164846	0.0981793	0.07113	0.0429488
0.106463	0.167901	0.0466106	0.0586512
0.180046	0.138524	0.07898	0.0649577
0.25303	0.166756	0.111279	0.0776196
0.110458	0.150683	0.0491379	0.0607674
0.33657	0.262683	0.150391	0.130732
0.224755	0.21299	0.102864	0.0908411
0.139776	0.134454	0.0643896	0.0585846
0.217039	0.221501	0.100343	0.103497
0.110745	0.125804	0.0517181	0.0675015
0.210893	0.392593	0.0989957	0.164897
0.220814	0.142584	0.104271	0.0645312
0.226331	0.17543	0.107153	0.0852208
0.295867	0.294962	0.142499	0.133194
0.439216	0.260639	0.215456	0.138777
0.127336	0.10496	0.0624893	0.0548593
0.118125	0.184601	0.0584784	0.100037
0.359586	0.225054	0.178803	0.0989453
0.0971429	0.170196	0.0487631	0.102914
0.265311	0.512854	0.133262	0.200531
0.236045	0.225866	0.119292	0.115741
0.293265	0.21796	0.148343	0.0994929
0.483802	0.268542	0.245448	0.134489
0.12465	0.208683	0.0632987	0.0843368
0.141603	0.130861	0.0720101	0.0683179
0.250743	0.172549	0.127512	0.088734
0.118519	0.135076	0.0606199	0.0765844
0.352668	0.30871	0.182144	0.152928
0.386791	0.222291	0.200659	0.111694
0.0946524	0.161586	0.0494688	0.0706168
0.106985	0.168627	0.0560583	0.0992081
0.207108	0.384804	0.108768	0.202812
0.132157	0.127059	0.0694962	0.0637875
0.488796	0.169188	0.257435	0.0838644
0.176634	0.096732	0.0942882	0.0621199
0.184874	0.182423	0.0988014	0.0930922
0.130574	0.12215	0.0698938	0.0663194
0.263283	0.155248	0.142337	0.0956235
0.243238	0.16189	0.13181	0.0767668
0.2061	0.220334	0.111773	0.120035
0.129804	0.136471	0.0704079	0.0749606
0.401535	0.263853	0.218908	0.147496
0.101754	0.14386	0.0554961	0.0784653
0.199657	0.349706	0.109084	0.188779
0.107843	0.0971165	0.0589214	0.0539888
0.0994152	0.116409	0.0545903	0.0702506
0.332264	0.229055	0.182554	0.121904
0.120908	0.185768	0.0665481	0.088418
0.188001	0.213755	0.103908	0.112353
0.179672	0.359104	0.0998266	0.173136
0.137582	0.149673	0.0765879	0.0878498
0.196993	0.176732	0.110077	0.103137
0.123021	0.124038	0.0688391	0.0628565
0.114991	0.208729	0.0647059	0.100961
0.1347	0.386869	0.0758088	0.183701
0.163399	0.15719	0.0921267	0.0962896
0.0922353	0.156392	0.0521176	0.0842549
0.181373	0.104248	0.103061	0.0709708
0.180323	0.288063	0.102485	0.151967
0.109804	0.116032	0.0624599	0.0620321
0.110094	0.119099	0.0630025	0.0698917
0.131638	0.158718	0.0756544	0.0837414
0.278824	0.196863	0.160314	0.117059
0.132957	0.414934	0.0767688	0.19859
0.126395	0.0822021	0.0736168	0.0472141
0.356789	0.197336	0.208849	0.110897
0.157983	0.181625	0.0927091	0.10553
0.158857	0.186108	0.0937434	0.0884224
0.15923	0.172697	0.0940627	0.0949056
0.200802	0.183422	0.11872	0.0918732
0.156863	0.169412	0.0929972	0.120575
0.236975	0.162785	0.141313	0.0882267
0.154734	0.0936695	0.0922958	0.0556122
0.0978085	0.0754325	0.0585906	0.0568433
0.385476	0.259114	0.231179	0.143784
0.168301	0.143137	0.101013	0.0825292
0.224045	0.195666	0.134704	0.125433
0.154044	0.152574	0.092911	0.0768896
0.659069	0.312745	0.399346	0.187945
0.291503	0.183878	0.17676	0.112408
0.215973	0.177427	0.130966	0.114071
0.340463	0.199287	0.206622	0.127747
0.106069	0.129318	0.064446	0.0664777
0.108219	0.147184	0.0657903	0.0938548
0.153081	0.497094	0.0931258	0.267582
0.352771	0.179881	0.215351	0.120027
0.186507	0.219807	0.114246	0.12193
0.375045	0.157932	0.22992	0.115493
0.245518	0.168768	0.150544	0.108264
0.1878	0.181481	0.115236	0.105722
0.137255	0.111011	0.0849797	0.0667592
0.164706	0.143791	0.102533	0.0689543
0.163499	0.121569	0.10186	0.0655222
0.230112	0.212465	0.14365	0.136048
0.124619	0.132462	0.078454	0.0823303
0.267675	0.198431	0.169113	0.120971
0.321046	0.205752	0.203137	0.130458
0.197689	0.164636	0.125397	0.112957
0.256863	0.176471	0.163718	0.111271
0.105434	0.0973669	0.0672992	0.0466974
0.116863	0.141176	0.0746978	0.0820843
0.140647	0.1469	0.0899183	0.0893627
0.112656	0.109804	0.0720443	0.0708794
0.0911188	0.118108	0.0584471	0.0738196
0.24793	0.150763	0.159041	0.111329
0.14902	0.47631	0.0956598	0.23655
0.156863	0.184314	0.100751	0.0851429
0.147813	0.115837	0.0953243	0.0795949
0.157451	0.149804	0.101961	0.0951512
0.213445	0.166667	0.138358	0.116023
0.167102	0.120697	0.108364	0.0642343
0.255594	0.248212	0.165938	0.145434
0.135409	0.229988	0.0879713	0.12089
0.193213	0.184163	0.125599	0.115269
0.0989619	0.151788	0.0644449	0.102393
0.141556	0.110816	0.0922794	0.0791492
0.68999	0.221053	0.450258	0.127368
0.120362	0.0995475	0.0786342	0.0635565
0.176185	0.184742	0.115106	0.108796
0.0945534	0.192593	0.0620155	0.11772
0.136471	0.144627	0.0896216	0.0865493
0.16388	0.165944	0.107643	0.109559
0.116578	0.0994652	0.0765772	0.0588399
0.254226	0.145504	0.167003	0.0905674
0.157435	0.119853	0.103655	0.0793918
0.571135	0.181678	0.376456	0.110416
0.129972	0.164034	0.0427451	0.0482353
0.436275	0.106373	0.144966	0.0417202
0.0970588	0.0465686	0.032993	0.0167558
0.139275	0.0505051	0.0475301	0.0196752
0.453627	0.12598	0.157988	0.0612716
0.335686	0.0918768	0.116913	0.0429362
0.354443	0.125574	0.125658	0.0428779
0.101108	0.055584	0.0359026	0.0174949
0.430468	0.134766	0.15908	0.0521475
0.361796	0.171537	0.137205	0.0773145
0.321656	0.100131	0.123358	0.0393648
0.253554	0.126961	0.0973509	0.0537495
0.321781	0.0921039	0.127434	0.0429808
0.110879	0.224541	0.0449451	0.111653
0.105664	0.133878	0.0430515	0.0505732
0.315535	0.142584	0.132385	0.0516866
0.134295	0.12401	0.0565657	0.0553298
0.35615	0.160784	0.152317	0.0726364
0.321295	0.10871	0.137496	0.0516516
0.118326	0.151207	0.0512877	0.0583318
0.312605	0.270428	0.136205	0.120022
0.67549	0.121925	0.29799	0.0505336
0.237785	0.221198	0.105947	0.104962
0.372549	0.135512	0.166983	0.0595647
0.306787	0.0855204	0.138617	0.0567565
0.125952	0.13341	0.0570468	0.054998
0.383529	0.0601307	0.174364	0.0342894
0.101659	0.0440422	0.0463522	0.021339
0.829804	0.0756863	0.38015	0.0434809
0.694608	0.117157	0.318214	0.0571914
0.293726	0.0454902	0.134987	0.0229037
0.508845	0.159564	0.234044	0.0782419
0.84503	0.142258	0.389737	0.0689032
0.111373	0.0350327	0.0522515	0.0205815
0.144538	0.0752941	0.0681289	0.0354271
0.285434	0.0961718	0.134677	0.043178
0.275686	0.0530392	0.130204	0.0291123
0.205664	0.0775599	0.0975259	0.0415768
0.123361	0.0638655	0.0586954	0.0308984
0.0949635	0.112034	0.045604	0.0489564
0.136863	0.064549	0.0669885	0.0320639
0.159325	0.180392	0.0789465	0.0979561
0.147712	0.184749	0.0732539	0.081379
0.311092	0.218905	0.154298	0.10902
0.223436	0.206349	0.110854	0.104811
0.133894	0.0943044	0.0666448	0.0462482
0.206138	0.0942882	0.10291	0.0436326
0.172712	0.0980392	0.0870803	0.0471931
0.256282	0.112781	0.129524	0.0463866
0.0944193	0.122775	0.0481389	0.05668
0.476883	0.162539	0.243575	0.0926556
0.195752	0.0839869	0.100089	0.0413547
0.243791	0.148439	0.125613	0.0747912
0.285839	0.101307	0.147558	0.0516221
0.202139	0.0777184	0.104646	0.042711
0.17493	0.097479	0.0906599	0.0538478
0.113861	0.135632	0.0590612	0.070311
0.298366	0.289216	0.154784	0.149373
0.250258	0.024871	0.129844	0.0192707
0.117878	0.0980392	0.0615591	0.0551698
0.115686	0.116667	0.0604383	0.0628989
0.201339	0.201339	0.106238	0.107577
0.204159	0.162092	0.107768	0.0775636
0.200871	0.123529	0.106555	0.068849
0.754902	0.122282	0.400871	0.0693603
0.212	0.102039	0.112708	0.0584738
0.198539	0.187389	0.10573	0.0929972
0.234414	0.177271	0.12484	0.0970116
0.484935	0.0755619	0.258624	0.0507262
0.327643	0.226221	0.174955	0.111247
0.566214	0.17089	0.302583	0.0742664
0.0980392	0.112377	0.0524203	0.0590074
0.20253	0.152562	0.108803	0.0818015
0.204525	0.195626	0.109953	0.100889
0.220479	0.0840959	0.118608	0.0506704
0.303167	0.19457	0.163344	0.112079
0.217143	0.200336	0.117529	0.103596
0.259971	0.262649	0.140792	0.136255
0.122614	0.108235	0.0670216	0.0602608
0.104314	0.0768627	0.0570205	0.0489971
0.193521	0.170247	0.105991	0.0943212
0.293333	0.100392	0.16097	0.0633367
0.612687	0.0892734	0.338087	0.0472623
0.1537	0.0826059	0.0853982	0.0465988
0.306209	0.197582	0.170297	0.115488
0.206985	0.102206	0.11524	0.0620189
0.665931	0.108088	0.37225	0.065295
0.210842	0.142561	0.117962	0.0788881
0.109524	0.121849	0.061361	0.0682353
0.281373	0.127255	0.158039	0.067451
0.22452	0.194375	0.126438	0.102148
0.252026	0.118824	0.141991	0.0695023
0.170915	0.101307	0.0963052	0.0663199
0.16732	0.0997821	0.0944209	0.0616333
0.10831	0.105322	0.0611303	0.0631603
0.0980392	0.121569	0.0554062	0.0546779
0.231373	0.145989	0.131133	0.0806313
0.153403	0.154095	0.0869683	0.0892609
0.170727	0.19893	0.0972485	0.102664
0.206491	0.123191	0.117748	0.0645797
0.281373	0.119608	0.160502	0.0721005
0.380939	0.143092	0.217613	0.0864435
0.421662	0.155929	0.240918	0.0950248
0.330846	0.159732	0.189032	0.10872
0.0996904	0.0794634	0.0569735	0.0408441
0.265	0.222353	0.151961	0.126213
0.195588	0.123039	0.112178	0.069293
0.215196	0.197141	0.123589	0.109744
0.186621	0.0784314	0.107298	0.0381927
0.197035	0.143281	0.113306	0.0730024
0.99134	0.150327	0.571233	0.0771917
0.25318	0.110569	0.146218	0.0660821
0.211534	0.163091	0.122194	0.107076
0.0921569	0.126331	0.0533203	0.0707399
0.490196	0.0575851	0.283987	0.0363212
0.512523	0.0844967	0.297136	0.0543637
0.190196	0.170588	0.110373	0.096273
0.136402	0.0970162	0.0792539	0.0583453
0.985056	0.178696	0.572696	0.0767007
0.202614	0.121569	0.117904	0.0733967
0.296078	0.153064	0.172628	0.0941837
0.36783	0.147225	0.214531	0.0848039
0.145455	0.065003	0.084852	0.0401384
0.183686	0.0870588	0.107326	0.0520147
0.912709	0.0996369	0.534306	0.0657081
0.922745	0.151373	0.540236	0.0885678
0.150763	0.115033	0.0883127	0.0661765
0.970473	0.198847	0.568703	0.0900453
0.667023	0.13262	0.390886	0.0824627
0.10719	0.127887	0.062847	0.0725745
0.104739	0.122222	0.0617434	0.0639386
0.0970588	0.0465142	0.0572676	0.0267048
0.592704	0.0840857	0.35	0.0667495
0.297802	0.18574	0.175861	0.112945
0.216176	0.169853	0.128308	0.103598
0.335465	0.143393	0.200133	0.0830016
0.162278	0.128478	0.0969669	0.0722733
0.169281	0.0723312	0.101418	0.0438009
0.145455	0.0878788	0.087154	0.0574539
0.256022	0.215616	0.153615	0.139032
0.243137	0.129038	0.145988	0.0832062
0.210381	0.111188	0.126403	0.0679022
0.17122	0.142838	0.102908	0.0506099
0.322157	0.121765	0.194286	0.0802241
0.981307	0.115163	0.593199	0.0683801
0.190588	0.142073	0.115419	0.0967914
0.130882	0.0406863	0.0794193	0.0287083
0.237618	0.2122	0.144488	0.131242
0.715686	0.0754902	0.435622	0.0494601
0.164349	0.129055	0.100065	0.0722258
0.111419	0.0517878	0.0679332	0.0334325
0.293112	0.11644	0.178855	0.0716549
0.169227	0.16683	0.103456	0.0989216
0.716139	0.135445	0.438048	0.0815186
0.259967	0.154575	0.159439	0.0964619
0.195666	0.0371517	0.120102	0.0273235
0.136928	0.0728758	0.0841769	0.0436541
0.278543	0.132213	0.171797	0.0814589
0.121961	0.060719	0.0753481	0.0343113
0.314613	0.271402	0.194407	0.168049
0.219085	0.0932026	0.135472	0.0565619
0.123312	0.133333	0.0762923	0.0772322
0.219608	0.102275	0.136244	0.0670366
0.909447	0.116578	0.564821	0.083714
0.171429	0.0881419	0.106481	0.0556838
0.383529	0.203137	0.238305	0.127546
0.157966	0.104167	0.09834	0.0657086
0.198988	0.173055	0.123916	0.111958
0.183799	0.182835	0.115208	0.107349
0.186928	0.0864613	0.117481	0.0502542
0.834101	0.100938	0.524959	0.0622733
0.979035	0.109502	0.616958	0.0670553
0.111765	0.127074	0.070506	0.0636912
0.235808	0.200643	0.15005	0.109299
0.771946	0.11644	0.49236	0.0779581
0.0997821	0.0851126	0.0637255	0.055098
0.221048	0.168147	0.141811	0.0974433
0.432337	0.223722	0.277738	0.136854
0.118627	0.0490196	0.0763363	0.0335751
0.202558	0.155669	0.130349	0.0885892
0.763261	0.105676	0.492764	0.0627918
0.201961	0.103529	0.130926	0.0584952
0.104627	0.127137	0.0679513	0.0672887
0.218736	0.091939	0.142538	0.0619608
0.913725	0.112644	0.597994	0.0753534
0.964959	0.107527	0.631957	0.0745098
0.30512	0.136275	0.199842	0.0882406
0.222549	0.0965686	0.146173	0.0622707
0.392717	0.181139	0.258293	0.120963
0.2398	0.178306	0.157762	0.11547
0.657703	0.111765	0.432755	0.075088
0.252885	0.130868	0.166457	0.0830682
0.365403	0.225011	0.241341	0.148718
0.236488	0.111168	0.156209	0.0708396
0.190327	0.0943791	0.125804	0.0749281
0.189828	0.153002	0.0707062	0.0615657
0.252075	0.125308	0.0941401	0.0515182
0.162165	0.194477	0.063619	0.0774902
0.126237	0.147993	0.0509412	0.0561569
0.126588	0.221333	0.0521701	0.0782772
0.0963235	0.139624	0.0403275	0.0574562
0.103791	0.189542	0.0460405	0.078583
0.0943386	0.216239	0.0418778	0.0797481
0.170588	0.16902	0.076259	0.0740302
0.136355	0.221215	0.0621236	0.0880424
0.0993873	0.143995	0.0452953	0.0577097
0.0905882	0.121569	0.0415033	0.0470121
0.200064	0.214915	0.0925517	0.0968022
0.279292	0.128264	0.129962	0.0691664
0.100235	0.156549	0.0467519	0.0622336
0.123656	0.17704	0.0581433	0.0784714
0.125418	0.154684	0.0590299	0.0621259
0.244187	0.252693	0.115376	0.0946255
0.0996229	0.194193	0.0481964	0.0828469
0.16901	0.283405	0.0823529	0.160784
0.104747	0.20258	0.0515294	0.0780392
0.107376	0.131092	0.0532542	0.0647224
0.0979704	0.166013	0.0499882	0.0613592
0.103119	0.132531	0.052806	0.0591165
0.115966	0.165406	0.0595444	0.0859573
0.0971678	0.122876	0.0501163	0.0627008
0.842465	0.168291	0.435759	0.0816649
0.0984749	0.0976035	0.051239	0.0505495
0.134874	0.156793	0.0702793	0.0694712
0.404532	0.17159	0.211139	0.0789607
0.360349	0.177778	0.188482	0.0853482
0.208935	0.21246	0.1097	0.0845523
0.124679	0.132725	0.066356	0.0695011
0.115633	0.112984	0.0618065	0.0559049
0.167565	0.14085	0.0896522	0.0702734
0.328863	0.145647	0.176208	0.0796748
0.199564	0.16122	0.107242	0.0830501
0.112656	0.0998217	0.0607895	0.0513943
0.279739	0.224575	0.152941	0.129567
0.157495	0.1642	0.0863874	0.0914374
0.121133	0.186318	0.0664716	0.0779436
0.103595	0.116912	0.0568627	0.0612045
0.107784	0.129887	0.0592118	0.0605319
0.096732	0.101525	0.0531413	0.0459384
0.903922	0.153377	0.497471	0.087
0.162092	0.1374	0.0895876	0.0702502
0.220279	0.234933	0.122532	0.0991273
0.147094	0.20328	0.0821532	0.0945897
0.100817	0.124673	0.0564462	0.0692675
0.448947	0.209005	0.252091	0.112841
0.115988	0.199698	0.0654613	0.0833715
0.281214	0.158254	0.158893	0.0788732
0.110675	0.124619	0.0625668	0.0663815
0.138754	0.156632	0.0785547	0.0815637
0.437974	0.197843	0.248065	0.120523
0.140392	0.179412	0.0795892	0.117311
0.208542	0.242869	0.118242	0.114959
0.0997386	0.119346	0.0565874	0.0577388
0.118431	0.154846	0.0672031	0.0798372
0.135403	0.151416	0.0768519	0.0720044
0.188971	0.218971	0.107302	0.0912935
0.936514	0.179869	0.532052	0.0958575
0.700654	0.288889	0.398572	0.171684
0.22064	0.159133	0.125614	0.0897015
0.279346	0.12915	0.159205	0.0654867
0.19682	0.307472	0.112976	0.193556
0.479216	0.0858824	0.276154	0.0691124
0.10019	0.142568	0.0579474	0.0771381
0.20276	0.250835	0.117475	0.135537
0.164404	0.167572	0.0955781	0.0911697
0.773435	0.297154	0.44998	0.17547
0.32854	0.0784314	0.19119	0.0535487
0.0961417	0.168627	0.0561782	0.0928646
0.101342	0.177193	0.0593564	0.0690111
0.0923922	0.0873726	0.054132	0.0542931
0.371972	0.174856	0.219236	0.0966726
0.190289	0.22577	0.112271	0.112402
0.188017	0.188889	0.111172	0.109637
0.203651	0.145233	0.120838	0.0787344
0.0990559	0.11634	0.0588719	0.0664972
0.175851	0.14644	0.105027	0.0799351
0.20723	0.142647	0.124865	0.079716
0.0915759	0.174074	0.0552749	0.0823529
0.158693	0.12366	0.0960133	0.0665075
0.161404	0.155005	0.097746	0.0884735
0.108616	0.158051	0.0659146	0.0878682
0.12756	0.136057	0.077525	0.0733074
0.20323	0.125029	0.123539	0.0714536
0.0915033	0.102148	0.0561056	0.0615415
0.108497	0.187277	0.0668366	0.0984444
0.194581	0.230303	0.119968	0.117777
0.0955437	0.0777184	0.0592278	0.051607
0.194853	0.130147	0.120885	0.0718727
0.112418	0.159314	0.0699465	0.0962567
0.227371	0.178151	0.141558	0.109988
0.239065	0.377564	0.149117	0.215243
0.09082	0.1082	0.0567758	0.055752
0.211614	0.25083	0.132439	0.133712
0.206536	0.114379	0.129428	0.0648279
0.251471	0.174387	0.157812	0.104794
0.195889	0.209424	0.1233	0.0957261
0.872549	0.156209	0.550463	0.0892157
0.110686	0.125784	0.0698888	0.0757337
0.203691	0.300069	0.128659	0.162135
0.33371	0.160558	0.211109	0.0899109
0.198155	0.136794	0.125372	0.0752862
0.095098	0.0936275	0.0601986	0.080163
0.909	0.182805	0.575752	0.0972424
0.105609	0.167168	0.0669244	0.0906656
0.125556	0.207909	0.0796993	0.107809
0.13051	0.217882	0.0832393	0.124832
0.13026	0.155273	0.0834423	0.0833333
0.210339	0.131907	0.134831	0.0844682
0.278693	0.146405	0.178842	0.0830626
0.111329	0.117429	0.0715439	0.072236
0.161765	0.148366	0.104022	0.0962544
0.170332	0.152259	0.109655	0.0905105
0.221008	0.232563	0.142302	0.136874
0.188627	0.141961	0.121758	0.0766506
0.149113	0.160037	0.096282	0.0887175
0.109412	0.0839216	0.0707893	0.0608346
0.104706	0.18	0.0677493	0.0889931
0.133058	0.151703	0.0861507	0.0778535
0.495196	0.201814	0.321793	0.118625
0.101449	0.1052	0.0660876	0.0675352
0.115385	0.145852	0.0752	0.0754824
0.165826	0.162838	0.108126	0.0832547
0.298944	0.221418	0.19542	0.136542
0.690498	0.0926094	0.451867	0.0595718
0.151821	0.115966	0.0993831	0.0688412
0.164706	0.192982	0.107843	0.113456
0.183791	0.153595	0.12055	0.0927281
0.206373	0.329762	0.135441	0.197348
0.139434	0.064488	0.0919022	0.037535
0.130642	0.193387	0.0862745	0.112031
0.106486	0.0998492	0.0703834	0.0851039
0.137255	0.127451	0.0527665	0.105882
0.156316	0.106794	0.0678631	0.0429379
0.360273	0.193464	0.166531	0.0722543
0.403182	0.119275	0.196925	0.060739
0.210784	0.164648	0.103141	0.0675806
0.164967	0.111503	0.0863181	0.0571678
0.181326	0.134454	0.0955108	0.0672859
0.249774	0.183107	0.132862	0.0838272
0.175079	0.108412	0.093373	0.0573343
0.448836	0.127757	0.239952	0.0616491
0.0915033	0.0601307	0.0490922	0.0329339
0.555022	0.120368	0.304429	0.0628374
0.390305	0.106318	0.214594	0.0639628
0.405098	0.113333	0.224171	0.0689721
0.109967	0.0828431	0.061086	0.0569801
0.0983007	0.096732	0.0552941	0.0664118
0.364706	0.0981961	0.205425	0.0499673
0.580882	0.10098	0.327385	0.0546816
0.238889	0.144444	0.135017	0.0678696
0.623747	0.155556	0.352618	0.0858593
0.268627	0.0715686	0.151992	0.0340923
0.254902	0.085822	0.144762	0.0463346
0.71451	0.109804	0.410251	0.0663227
0.940285	0.162745	0.54487	0.0847241
0.188903	0.126825	0.11088	0.0728135
0.273844	0.0733259	0.160914	0.0405353
0.369561	0.09169	0.218662	0.0527604
0.528157	0.126275	0.312588	0.0741588
0.605995	0.138652	0.363348	0.0848611
0.119569	0.140408	0.0719759	0.0739668
0.184604	0.108061	0.113255	0.0721961
0.0973856	0.0573529	0.0604908	0.0338852
0.551914	0.137162	0.343651	0.0795943
0.267059	0.0765686	0.166556	0.0448391
0.253641	0.0726891	0.158792	0.0392157
0.41452	0.103763	0.260478	0.0657596
0.106256	0.122502	0.0673035	0.0698508
0.138089	0.159533	0.0881717	0.0812655
0.135143	0.161086	0.0871347	0.0847818
0.211191	0.150072	0.136176	0.0823675
0.209872	0.0743746	0.13574	0.0472816
0.188868	0.122707	0.122503	0.0799308
0.26727	0.0847662	0.174593	0.051367
0.156259	0.0497738	0.102123	0.0367164
0.165961	0.0909804	0.108779	0.0532269
0.0934046	0.0762923	0.0612311	0.0443286
0.255556	0.143954	0.167666	0.0929066
0.129205	0.185707	0.0853955	0.10551
0.22018	0.223284	0.0708047	0.065801
0.250735	0.285417	0.0836675	0.114432
0.0925654	0.134641	0.0342094	0.0405507
0.109955	0.132278	0.042381	0.0530812
0.257179	0.155661	0.106526	0.0768298
0.239093	0.183456	0.101271	0.0834171
0.105656	0.138688	0.0459811	0.0524023
0.202451	0.121324	0.0884498	0.0711857
0.111861	0.252716	0.0504202	0.100192
0.367748	0.165314	0.16642	0.0801094
0.387872	0.239288	0.176427	0.10672
0.090719	0.11268	0.0419718	0.0463595
0.208627	0.263704	0.097637	0.111714
0.101129	0.148544	0.0478668	0.0679476
0.134052	0.20915	0.0648558	0.083876
0.207308	0.102317	0.101128	0.0615999
0.161569	0.240627	0.0793459	0.0989815
0.245698	0.267707	0.120964	0.125278
0.15817	0.186555	0.0783769	0.0814996
0.42848	0.205441	0.212951	0.0997216
0.423284	0.190012	0.210784	0.0977631
0.557023	0.24914	0.281529	0.123019
0.260529	0.130861	0.132979	0.069222
0.428374	0.193233	0.218654	0.0953471
0.100028	0.293095	0.0515323	0.121511
0.408824	0.159804	0.211463	0.0891906
0.215211	0.267855	0.111356	0.125327
0.20373	0.231277	0.105498	0.12153
0.38653	0.198892	0.200263	0.102636
0.0921569	0.104011	0.0485108	0.046014
0.148343	0.16146	0.0781467	0.0767236
0.227376	0.182881	0.119869	0.0787941
0.130524	0.1952	0.0688262	0.113145
0.100392	0.137778	0.0532415	0.0793499
0.197745	0.218039	0.105404	0.108776
0.108115	0.175988	0.0576559	0.0771536
0.247669	0.114597	0.13218	0.0625354
0.317112	0.227362	0.169275	0.110757
0.0941176	0.193464	0.0502427	0.0929334
0.217082	0.177534	0.115885	0.0840978
0.175579	0.259537	0.0939681	0.125656
0.188473	0.185383	0.101137	0.0987018
0.164924	0.244154	0.0892692	0.126684
0.0983352	0.139697	0.0532831	0.0696446
0.149531	0.169991	0.0811525	0.1012
0.202583	0.279962	0.110014	0.130672
0.115523	0.103431	0.062805	0.0583146
0.199296	0.100955	0.108865	0.0669705
0.329503	0.144368	0.180359	0.0838091
0.245408	0.168421	0.134439	0.0877493
0.240642	0.17344	0.132231	0.0967742
0.586707	0.292788	0.324681	0.140315
0.222809	0.166547	0.124632	0.078617
0.176606	0.1286	0.0988906	0.0591847
0.290273	0.271819	0.163089	0.151611
0.0981398	0.189442	0.0551437	0.0887456
0.172629	0.131413	0.0976616	0.0727233
0.146606	0.133635	0.0833087	0.0701385
0.216919	0.171765	0.123422	0.097861
0.108803	0.138757	0.0619944	0.0594557
0.206017	0.293258	0.11751	0.155489
0.096536	0.12366	0.0553355	0.0626072
0.101612	0.221089	0.0582501	0.121532
0.220392	0.087451	0.126664	0.0714745
0.348381	0.184587	0.201294	0.108132
0.143704	0.164183	0.0830325	0.0789327
0.167546	0.126842	0.0968213	0.0648886
0.174246	0.185718	0.100923	0.0963334
0.116615	0.112074	0.0677467	0.0530248
0.157843	0.17535	0.0931466	0.123548
0.132522	0.16545	0.0785247	0.0879707
0.188235	0.0927171	0.111627	0.0582712
0.150794	0.195051	0.0894725	0.0993464
0.209804	0.140196	0.125035	0.0759104
0.260784	0.117059	0.156334	0.0724829
0.28902	0.153725	0.1734	0.0929051
0.156506	0.205348	0.0939988	0.117243
0.202413	0.197964	0.121983	0.108752
0.129472	0.187451	0.0782938	0.0881493
0.0934256	0.207151	0.0565917	0.110187
0.111699	0.231111	0.0676846	0.132733
0.75915	0.3	0.460235	0.170039
0.0918301	0.200763	0.0558415	0.101001
0.103552	0.11077	0.0630758	0.0736593
0.189474	0.102993	0.115633	0.0626038
0.239216	0.12854	0.14606	0.0692934
0.17729	0.16652	0.108296	0.111895
0.16549	0.194118	0.101254	0.105175
0.75264	0.203198	0.461156	0.118225
0.181618	0.221078	0.111458	0.124939
0.380186	0.191331	0.234116	0.115369
0.190649	0.123228	0.117829	0.076653
0.103059	0.207216	0.0637055	0.134174
0.0969188	0.110364	0.0599594	0.0574713
0.10056	0.110504	0.0622264	0.0583463
0.147109	0.115133	0.0912457	0.0639843
0.24183	0.173483	0.150167	0.0968121
0.105306	0.141753	0.0655934	0.0925903
0.0927654	0.113725	0.0577901	0.091309
0.198039	0.181373	0.123768	0.119333
0.0935143	0.195173	0.0584865	0.112714
0.0978431	0.111373	0.0613431	0.0658539
0.150865	0.21684	0.0946305	0.1254
0.15098	0.205147	0.0948097	0.125644
0.149372	0.193391	0.0939012	0.106895
0.120124	0.169556	0.0755294	0.100549
0.195588	0.142647	0.122999	0.0917746
0.327536	0.214493	0.206168	0.121248
0.100784	0.173333	0.0634837	0.102101
0.112532	0.131628	0.0709588	0.0807164
0.407407	0.193713	0.2573	0.116027
0.122946	0.152199	0.0778089	0.0809835
0.255602	0.119748	0.161792	0.0765795
0.211856	0.240857	0.134157	0.127176
0.332068	0.215117	0.210492	0.11775
0.12901	0.139568	0.0825326	0.0906152
0.0948179	0.116247	0.0607678	0.0601911
0.804793	0.202179	0.515978	0.151411
0.0904412	0.0897059	0.0580663	0.0577688
0.201098	0.177804	0.129225	0.116082
0.123366	0.134804	0.0793095	0.0855407
0.0923436	0.187021	0.0594227	0.10079
0.0907465	0.245614	0.0584179	0.136894
0.111216	0.145725	0.072124	0.0899256
0.589583	0.181618	0.382768	0.113232
0.242647	0.197059	0.157916	0.130151
0.20674	0.148284	0.135046	0.095222
0.423156	0.176657	0.276423	0.11297
0.124045	0.100103	0.0811368	0.0572599
0.173669	0.190289	0.113701	0.126669
0.0952941	0.108235	0.0625999	0.0591503
0.0909091	0.116934	0.0599193	0.0628989
0.159804	0.168529	0.105579	0.0992536
0.74919	0.100085	0.235821	0.0376061
0.228966	0.12344	0.0750564	0.0455377
0.304357	0.0915033	0.103883	0.0423491
0.378504	0.0705882	0.134193	0.0256664
0.210824	0.0972549	0.0755299	0.0449054
0.201471	0.164032	0.0733859	0.0573171
0.636863	0.217486	0.251533	0.0715298
0.153365	0.0947536	0.0618783	0.041668
0.25014	0.142997	0.101188	0.0701363
0.767572	0.0960784	0.314927	0.0501417
0.117647	0.0941176	0.0484829	0.0458977
0.291373	0.11098	0.1203	0.0626792
0.179446	0.101149	0.0748463	0.0447616
0.134532	0.105229	0.056327	0.0448937
0.179857	0.0686275	0.0754428	0.027783
0.44183	0.160131	0.191264	0.0706153
0.463201	0.198541	0.201537	0.0673305
0.231016	0.185383	0.101275	0.0709967
0.206275	0.122647	0.0904504	0.0495215
0.489003	0.0712702	0.221115	0.0341916
0.279451	0.127216	0.126797	0.0532538
0.136383	0.037037	0.0622075	0.0141999
0.105011	0.0326797	0.0484848	0.0227192
0.224893	0.120887	0.104199	0.0566312
0.117367	0.0802988	0.0544812	0.0471093
0.210395	0.0970433	0.0983465	0.0427977
0.317746	0.134326	0.148535	0.0497881
0.175686	0.0376471	0.0826692	0.0234556
0.166835	0.181513	0.0786049	0.0680895
0.460784	0.139951	0.217589	0.0649366
0.234938	0.0966132	0.112945	0.0473782
0.121212	0.171242	0.0584357	0.0726568
0.647766	0.0840244	0.313993	0.0492647
0.341667	0.129248	0.167781	0.0665917
0.283805	0.111692	0.139442	0.0568627
0.256	0.110275	0.12625	0.0548108
0.197976	0.118406	0.0982449	0.0584378
0.124454	0.163374	0.0617647	0.0743517
0.356184	0.1454	0.176781	0.057413
0.223094	0.10512	0.110852	0.0391591
0.664547	0.170217	0.33021	0.0579563
0.348824	0.057549	0.174185	0.0299931
0.117367	0.0868347	0.0587852	0.0373379
0.257367	0.100952	0.129007	0.047985
0.272549	0.0803922	0.137299	0.0428949
0.348646	0.122316	0.175916	0.0664861
0.117647	0.0542484	0.0595075	0.0357957
0.137146	0.191285	0.0695187	0.0801167
0.487843	0.0745098	0.248058	0.038985
0.183686	0.124392	0.0934997	0.0593939
0.410183	0.189374	0.209421	0.0953318
0.485294	0.0686275	0.247971	0.0381285
0.373016	0.129879	0.190788	0.0612933
0.430896	0.0641759	0.220592	0.0376951
0.533333	0.0823529	0.273246	0.0494561
0.424242	0.0655972	0.218517	0.0347372
0.25302	0.0798431	0.130495	0.0313433
0.152353	0.188333	0.0786144	0.0881438
0.12037	0.142702	0.062168	0.0634258
0.342048	0.127669	0.177489	0.0680418
0.268666	0.174779	0.139525	0.0808623
0.440724	0.0547009	0.229854	0.0364101
0.123077	0.0576169	0.0642647	0.0278758
0.446154	0.0760181	0.233913	0.0415171
0.639776	0.106816	0.336879	0.0533843
0.143442	0.144401	0.0755367	0.0615031
0.113377	0.146057	0.0597774	0.0625066
0.378898	0.114472	0.2009	0.0573731
0.120238	0.160854	0.0639456	0.0723489
0.68636	0.287212	0.365289	0.146345
0.137535	0.0764706	0.0732026	0.0371671
0.4531	0.0888182	0.241706	0.0416402
0.101279	0.0898551	0.0542419	0.0399146
0.307896	0.110228	0.164974	0.0623872
0.956627	0.137569	0.514192	0.0701424
0.137255	0.0464396	0.0738132	0.02887
0.137159	0.153706	0.0739179	0.0710322
0.153922	0.140196	0.0829787	0.066917
0.153377	0.041467	0.0826974	0.0278948
0.366623	0.17342	0.19778	0.0907325
0.136275	0.159608	0.0737673	0.078733
0.364528	0.122638	0.197765	0.0654069
0.103529	0.0847059	0.0562092	0.0388049
0.128143	0.13045	0.0696476	0.0611818
0.391521	0.177848	0.212932	0.100526
0.507451	0.152941	0.276398	0.0863713
0.11329	0.0823529	0.0618149	0.0444505
0.219118	0.140278	0.119711	0.0656225
0.650109	0.0627451	0.355394	0.0396023
0.251344	0.0992738	0.137807	0.0461107
0.299384	0.16056	0.164314	0.0873987
0.396471	0.151699	0.217661	0.0812576
0.412437	0.157871	0.226648	0.0890494
0.120697	0.0165577	0.0664298	0.0101066
0.110196	0.126765	0.0607468	0.0638316
0.0976621	0.142685	0.053845	0.0617341
0.139572	0.0834225	0.0770319	0.043735
0.449712	0.159862	0.248288	0.0839149
0.1845	0.0493931	0.101916	0.0278609
0.146078	0.101961	0.0807229	0.0546893
0.117541	0.166932	0.0650182	0.0724796
0.448366	0.129412	0.248456	0.0725716
0.341612	0.142702	0.189781	0.0696517
0.22992	0.114742	0.128162	0.0585539
0.11453	0.170538	0.0640677	0.0831373
0.317291	0.130481	0.177647	0.0704202
0.101285	0.11927	0.0568235	0.0597843
0.95049	0.182843	0.533934	0.0823129
0.123945	0.167914	0.0696533	0.0807038
0.294553	0.11634	0.166142	0.0645361
0.0915033	0.0631808	0.0516868	0.0297893
0.293048	0.0987522	0.165982	0.0530892
0.47148	0.0499109	0.267505	0.0395104
0.273831	0.189894	0.155482	0.0875922
0.139091	0.166625	0.07909	0.0665918
0.178824	0.121394	0.10171	0.0458865
0.170098	0.095098	0.0969583	0.0443062
0.259118	0.185294	0.147718	0.0811021
0.312854	0.142048	0.178358	0.0843873
0.139134	0.0493464	0.0794617	0.0271588
0.135294	0.147059	0.0773276	0.0655499
0.156863	0.0912656	0.0898801	0.0390484
0.284083	0.113264	0.163235	0.0553282
0.166521	0.0823529	0.0958833	0.0448932
0.302157	0.121961	0.173984	0.0597262
0.258824	0.152941	0.149219	0.0707212
0.298257	0.196253	0.172174	0.087776
0.116263	0.117993	0.0672483	0.0580259
0.114286	0.0733894	0.0661667	0.0362159
0.284183	0.128235	0.164574	0.0724285
0.296639	0.117927	0.172098	0.0551273
0.231127	0.104412	0.134279	0.0521359
0.246125	0.0989729	0.143606	0.0506728
0.167974	0.163181	0.0985994	0.0885154
0.172549	0.115468	0.101302	0.0634498
0.108597	0.0428356	0.0638213	0.0257182
0.266802	0.137796	0.156819	0.0795848
0.193557	0.0316527	0.113829	0.0203691
0.138756	0.261632	0.0816125	0.133141
0.227451	0.130125	0.13423	0.0666282
0.40289	0.1484	0.237914	0.0892075
0.202299	0.122515	0.119479	0.0572806
0.276932	0.156055	0.163723	0.0871038
0.204202	0.0868347	0.120828	0.0549455
0.145588	0.109559	0.0863363	0.0611394
0.338431	0.114379	0.200925	0.0675918
0.346943	0.123645	0.206329	0.0647253
0.187059	0.0198039	0.111245	0.0140112
0.219608	0.0634581	0.130641	0.0396605
0.236311	0.100073	0.140603	0.0637207
0.129501	0.136185	0.0771439	0.0639224
0.259608	0.102484	0.155069	0.0607426
0.494474	0.181996	0.295766	0.110578
0.109559	0.0919118	0.0655902	0.0400461
0.280882	0.116176	0.168908	0.064986
0.131476	0.100929	0.0790926	0.044072
0.228011	0.10775	0.137179	0.0671835
0.12183	0.11451	0.0733392	0.0501902
0.112449	0.155312	0.0678501	0.0718413
0.345909	0.160649	0.208895	0.0912475
0.183244	0.0737968	0.110721	0.0439079
0.299782	0.0976035	0.18123	0.0535948
0.232423	0.0913866	0.14085	0.0515406
0.0964052	0.102288	0.0585168	0.0557345
0.242484	0.107026	0.147608	0.0651242
0.354724	0.123529	0.215992	0.0752747
0.106223	0.216027	0.0647434	0.121669
0.494699	0.180537	0.30162	0.0911146
0.488515	0.0746965	0.298142	0.0456255
0.27902	0.0845098	0.170464	0.0511983
0.229412	0.0407843	0.140312	0.0260578
0.310065	0.129673	0.18982	0.0647653
0.248235	0.105621	0.152012	0.0509588
0.475026	0.182663	0.291429	0.114201
0.350056	0.124158	0.215395	0.0649814
0.12577	0.12521	0.0777231	0.0738361
0.336898	0.117647	0.208682	0.0618079
0.573529	0.173529	0.35566	0.100312
0.66786	0.258483	0.414161	0.14086
0.258824	0.110784	0.160533	0.0606838
0.245433	0.088857	0.152442	0.0470089
0.117818	0.0953112	0.0733315	0.0471509
0.241522	0.1391	0.150379	0.0805639
0.251961	0.0877451	0.157104	0.0532852
0.272652	0.142828	0.170852	0.0807141
0.353235	0.146667	0.222303	0.0790015
0.307843	0.0367647	0.193788	0.0274667
0.176157	0.112314	0.110943	0.0617647
0.167756	0.111111	0.105838	0.0631987
0.108696	0.0537084	0.0686144	0.0303333
0.222275	0.0944314	0.140347	0.0425322
0.147843	0.0811765	0.0934723	0.0388682
0.185948	0.11634	0.117592	0.072438
0.415098	0.163529	0.262697	0.108058
0.532213	0.168067	0.337368	0.0901281
0.130004	0.054236	0.0824447	0.0352597
0.132127	0.0355958	0.0838368	0.0264971
0.217412	0.121255	0.138032	0.0740038
0.277238	0.11006	0.176975	0.054958
0.909944	0.122689	0.581463	0.0752815
0.231536	0.112418	0.148863	0.0665098
0.124284	0.103771	0.0800784	0.0530588
0.198693	0.143355	0.128273	0.0873647
0.407487	0.0527629	0.263275	0.0378378
0.242424	0.0352941	0.156703	0.0228431
0.291503	0.121569	0.188457	0.0621142
0.118813	0.144462	0.0768271	0.0743316
0.186275	0.0366013	0.120464	0.0252237
0.819753	0.120261	0.530153	0.0687046
0.197386	0.0557734	0.127675	0.0383377
0.356387	0.139156	0.230936	0.0766181
0.221915	0.149481	0.143995	0.0948223
0.295948	0.105882	0.192042	0.0642445
0.173039	0.0904412	0.112311	0.0594343
0.272496	0.027345	0.176868	0.0198065
0.461569	0.0756863	0.299831	0.0431113
0.182724	0.0656068	0.118798	0.0390222
0.146569	0.0748366	0.0953377	0.0364851
0.505573	0.162126	0.3289	0.0886724
0.354657	0.125245	0.230955	0.0816779
0.385098	0.138353	0.250884	0.0740296
0.216099	0.0811146	0.140816	0.0498084
0.139216	0.0357843	0.090776	0.0187241
0.217139	0.0756718	0.14178	0.0480769
0.280392	0.102941	0.183445	0.0732192
0.992437	0.0929972	0.650542	0.0543096
0.202139	0.0631016	0.132572	0.0412057
0.28652	0.15049	0.18815	0.0963781
0.201046	0.105621	0.132235	0.0725659
0.256598	0.133757	0.169399	0.0633009
0.326275	0.131451	0.215547	0.0695695
0.159173	0.146602	0.0661597	0.0432329
0.195617	0.110496	0.0825419	0.0485471
0.199608	0.13902	0.0850585	0.0591275
0.138206	0.115865	0.0614173	0.0489733
0.578322	0.155447	0.257565	0.071409
0.23619	0.175518	0.10797	0.0818845
0.966782	0.270896	0.442661	0.108624
0.16122	0.0666667	0.0738598	0.0324559
0.0986085	0.158634	0.0453039	0.0670567
0.317743	0.214156	0.146364	0.064322
0.363725	0.179804	0.168039	0.0692236
0.184691	0.137481	0.0857252	0.0678546
0.518954	0.0798574	0.241686	0.169417
0.506456	0.213582	0.2429	0.0838531
0.358522	0.300151	0.17385	0.125297
0.141176	0.188235	0.0686059	0.0923508
0.267233	0.280736	0.130362	0.12091
0.140351	0.146646	0.068744	0.0638898
0.340677	0.116578	0.167349	0.0641816
0.231481	0.122113	0.114301	0.0497442
0.114052	0.0928105	0.0569668	0.0494598
0.327216	0.0944314	0.163748	0.0430485
0.12854	0.0492375	0.0644389	0.0249471
0.101471	0.0818627	0.0513575	0.0401961
0.983529	0.198627	0.502574	0.120714
0.261078	0.219804	0.133623	0.139267
0.20112	0.206092	0.104128	0.0964912
0.169369	0.247536	0.0878029	0.104012
0.102521	0.0862745	0.0534811	0.0314673
0.115241	0.106684	0.060127	0.0354501
0.146779	0.190336	0.0766538	0.0739234
0.289725	0.115294	0.15176	0.0621073
0.135342	0.203922	0.0711442	0.0725143
0.356958	0.14242	0.188424	0.0689735
0.127195	0.144928	0.067507	0.0718768
0.264945	0.170827	0.141153	0.0911823
0.44603	0.197557	0.237918	0.0850634
0.12402	0.134314	0.0662597	0.0581576
0.17951	0.184412	0.0961957	0.0718284
0.337909	0.163399	0.181401	0.0740484
0.0999368	0.1284	0.0538628	0.062943
0.131322	0.208597	0.0709504	0.0734751
0.22635	0.185208	0.12303	0.090132
0.169333	0.0921569	0.0927213	0.0448109
0.25084	0.216807	0.137509	0.110679
0.25351	0.175016	0.139152	0.0855226
0.543137	0.13376	0.299621	0.0689582
0.278261	0.100085	0.153523	0.0596854
0.901754	0.169659	0.503662	0.110496
0.138824	0.0907843	0.0781846	0.0526807
0.134967	0.11732	0.0764099	0.0668688
0.120743	0.128793	0.0688897	0.0642438
0.166315	0.140473	0.0949278	0.0822238
0.2	0.112185	0.114156	0.0513467
0.206252	0.210969	0.117824	0.0958015
0.204334	0.150052	0.11726	0.0873239
0.122712	0.0877451	0.070467	0.0511825
0.126697	0.0767723	0.0728758	0.0432115
0.352139	0.254902	0.202728	0.147583
0.185496	0.264786	0.107001	0.113419
0.162848	0.130857	0.0939562	0.0703806
0.112605	0.136321	0.0653234	0.0769581
0.333666	0.225457	0.193594	0.121778
0.219853	0.150735	0.128469	0.0945701
0.128322	0.169826	0.0753484	0.0735479
0.161938	0.113649	0.0953904	0.0393619
0.98798	0.2289	0.584793	0.130481
0.300372	0.207893	0.177826	0.105319
0.106667	0.118039	0.0631532	0.0716529
0.128311	0.151565	0.0760864	0.084539
0.977206	0.144118	0.58025	0.0769559
0.248861	0.176471	0.147875	0.102119
0.152241	0.133333	0.0906342	0.0733049
0.410196	0.052549	0.244364	0.0326475
0.166667	0.0465686	0.0993583	0.0296257
0.0915033	0.0697168	0.0546774	0.0452028
0.293137	0.205882	0.176144	0.131209
0.176471	0.100218	0.106182	0.0509804
0.197909	0.0546405	0.119378	0.0357728
0.151985	0.115543	0.0918364	0.0701357
0.161253	0.161077	0.0974524	0.0897381
0.185714	0.132213	0.11237	0.0845316
0.34303	0.103672	0.210606	0.0701433
0.114206	0.143737	0.0701772	0.0695217
0.195518	0.0932773	0.120222	0.0486392
0.232353	0.207843	0.142936	0.114245
0.11517	0.0693498	0.0709365	0.0370505
0.284314	0.234163	0.175334	0.123775
0.339656	0.280032	0.209528	0.153033
0.187982	0.0537634	0.116295	0.0449899
0.302131	0.0908213	0.186967	0.0551022
0.20183	0.152157	0.125137	0.0885234
0.230134	0.116615	0.143119	0.0556501
0.823529	0.170072	0.512553	0.102767
0.989287	0.252893	0.617552	0.147309
0.139776	0.164146	0.0873487	0.0861552
0.109873	0.168352	0.0690421	0.0720627
0.132026	0.126237	0.0832192	0.0671706
0.148078	0.109961	0.0936071	0.0696833
0.276913	0.166097	0.175339	0.0722468
0.149891	0.118809	0.0951605	0.0744511
0.232773	0.0868347	0.14795	0.0578134
0.110784	0.0568627	0.07052	0.0374766
0.132898	0.0836601	0.0846208	0.0522088
0.140523	0.19085	0.0897308	0.093453
0.622103	0.0588235	0.397572	0.0417834
0.163235	0.126471	0.104928	0.0902491
0.161319	0.135651	0.103747	0.0930283
0.555912	0.144504	0.357531	0.0851852
0.143382	0.104167	0.0926871	0.0559132
0.138562	0.103114	0.0896552	0.0644429
0.296993	0.051634	0.193052	0.0329593
0.12756	0.137255	0.0832391	0.0822775
0.0905882	0.0447059	0.0591737	0.027521
0.205065	0.165033	0.134228	0.100057
0.157437	0.0893352	0.103096	0.0522744
0.178947	0.0945304	0.117392	0.053005
0.166293	0.166293	0.109337	0.0990103
0.119608	0.110458	0.0790542	0.0726182
0.528186	0.229412	0.349142	0.129902

## Sheet: Lin 28 WT si YB-1
0.136214	0.0858581	0.0323146	0.0242469
0.107398	0.0697861	0.0387062	0.0274036
0.1375	0.109951	0.0497765	0.0315633
0.103092	0.0684012	0.0385938	0.029144
0.0921939	0.0660007	0.0345494	0.0191656
0.108539	0.0652751	0.0412735	0.0240342
0.123488	0.0748436	0.0499279	0.0315888
0.351569	0.0647059	0.144608	0.0234133
0.380749	0.0541889	0.166838	0.0245295
0.100952	0.0609524	0.0448966	0.0301907
0.240784	0.0313726	0.107336	0.0141661
0.107745	0.0667647	0.0503437	0.030782
0.404938	0.0681917	0.191776	0.0302056
0.240576	0.070028	0.115279	0.0204516
0.316724	0.0544406	0.154628	0.0248974
0.413943	0.0492375	0.203181	0.0201942
0.431481	0.0783224	0.212337	0.0301439
0.718215	0.106656	0.367742	0.0476403
0.317087	0.0408964	0.165831	0.0205722
0.336471	0.0547059	0.176289	0.0284067
0.10655	0.0778473	0.0559038	0.037441
0.368763	0.0582826	0.195423	0.0254968
0.797365	0.080576	0.426154	0.0396457
0.355479	0.0546713	0.190893	0.0266083
0.300392	0.0470588	0.162502	0.0183169
0.592491	0.0625782	0.321559	0.0283103
0.335539	0.0362745	0.182872	0.0176471
0.286275	0.0454441	0.156078	0.0212281
0.283438	0.0372132	0.155267	0.0192734
0.219795	0.0335201	0.120626	0.0188914
0.495843	0.0770196	0.273715	0.0382353
0.497617	0.0828356	0.27575	0.036613
0.29902	0.0422549	0.167835	0.0214936
0.414035	0.0575851	0.236199	0.0314857
0.317333	0.0519216	0.182364	0.0271851
0.383473	0.0526611	0.226834	0.0299405
0.339951	0.0390931	0.210409	0.0246828
0.638344	0.0618736	0.395806	0.0366731
0.124955	0.014795	0.0786028	0.0104361
0.559314	0.0605392	0.352839	0.0353453
0.437052	0.0731575	0.276471	0.0387032
0.702112	0.0726999	0.445391	0.0411331
0.3	0.0459384	0.190471	0.0268758
0.40049	0.054902	0.260258	0.0316267
0.442857	0.0641457	0.288613	0.0398772
0.166527	0.0239496	0.10896	0.0154381
0.358606	0.048976	0.235305	0.0280419
0.199849	0.180845	0.0426273	0.0610332
0.63391	0.122491	0.239948	0.054708
0.161507	0.141486	0.0625288	0.0761534
0.63098	0.106667	0.284566	0.057814
0.322004	0.125926	0.149149	0.0613661
0.225755	0.15983	0.105427	0.0788866
0.232036	0.162655	0.110857	0.0805371
0.2044	0.156002	0.101184	0.0840769
0.2	0.155817	0.102735	0.0842895
0.197888	0.159578	0.103641	0.0863254
0.160784	0.121307	0.0847038	0.0713789
0.931309	0.16167	0.502643	0.0883067
0.830211	0.130574	0.450739	0.068256
0.709171	0.12081	0.392227	0.062323
0.108556	0.0748663	0.0600443	0.0461433
0.81402	0.139412	0.454058	0.0746974
0.669733	0.124848	0.374415	0.0712379
0.148235	0.119608	0.0832244	0.0722976
0.178627	0.141373	0.100906	0.0870084
0.17613	0.108781	0.0998624	0.0692122
0.575752	0.142614	0.330498	0.0870746
0.574713	0.11359	0.330227	0.0623377
0.148235	0.122353	0.0854437	0.0708209
0.127986	0.0980392	0.0742375	0.061683
0.565686	0.103922	0.328314	0.058
0.900091	0.168507	0.525169	0.0964825
0.878662	0.134948	0.513253	0.0781772
0.400905	0.160282	0.236345	0.0985458
0.84917	0.135747	0.504714	0.0810179
0.197255	0.0472549	0.117568	0.0304849
0.0960784	0.0691176	0.0574118	0.0482353
0.248366	0.117647	0.148423	0.0713221
0.187889	0.14406	0.113133	0.09094
0.266993	0.208715	0.161456	0.165109
0.120697	0.103268	0.0730702	0.0601142
0.838039	0.147974	0.510375	0.0848932
0.587364	0.100654	0.358974	0.0593407
0.815335	0.125022	0.498761	0.0785163
0.193137	0.151471	0.118984	0.0916221
0.92549	0.164812	0.57351	0.0949216
0.562234	0.0896846	0.349095	0.0545446
0.134159	0.0889577	0.0834445	0.0589448
0.794678	0.136695	0.499435	0.0816218
0.692026	0.075817	0.435611	0.0480104
0.383601	0.103387	0.242189	0.0693988
0.227451	0.0987522	0.144372	0.0694747
0.727778	0.129412	0.465303	0.078977
0.126395	0.079638	0.0808548	0.0545935
0.676035	0.0991285	0.436145	0.0637846
0.41267	0.0983409	0.267418	0.067501
0.121695	0.0981657	0.0332289	0.0393781
0.207843	0.146543	0.0569019	0.0633261
0.265993	0.261152	0.076668	0.107962
0.144227	0.0949891	0.0446159	0.0450016
0.162068	0.141462	0.0531757	0.0674735
0.107787	0.0971429	0.0356335	0.0409502
0.126437	0.123732	0.0429127	0.0568196
0.32884	0.11201	0.111665	0.0478263
0.25075	0.0770473	0.0854767	0.0319946
0.28672	0.101872	0.0979002	0.0369322
0.11968	0.106463	0.0409736	0.0545577
0.351872	0.104813	0.120898	0.0403767
0.197572	0.240336	0.0679358	0.108891
0.42861	0.241444	0.147611	0.0886351
0.175817	0.162164	0.0605932	0.0720848
0.771332	0.193644	0.266527	0.0814286
0.183624	0.207972	0.0636728	0.0931583
0.116005	0.105062	0.0410049	0.0454412
0.114684	0.113464	0.0411999	0.0499961
0.133103	0.103114	0.0478658	0.0510434
0.107843	0.0620915	0.0407625	0.0345098
0.220065	0.249477	0.0835155	0.109769
0.224298	0.120953	0.0857819	0.0497679
0.192974	0.0895425	0.0744546	0.0425021
0.0992375	0.105882	0.0384572	0.0532881
0.291979	0.0755793	0.113676	0.0356416
0.745199	0.241126	0.290659	0.104929
0.110431	0.116314	0.0431777	0.0549121
0.179683	0.212265	0.0708842	0.0948132
0.134003	0.117456	0.0544158	0.0523092
0.238867	0.107974	0.097583	0.0447233
0.167823	0.0884867	0.0686523	0.0389178
0.106991	0.134697	0.0439675	0.0641406
0.412403	0.0811674	0.170599	0.0351504
0.167843	0.0805229	0.0694877	0.0385957
0.49197	0.260224	0.204009	0.109339
0.234833	0.077278	0.0989327	0.033383
0.113122	0.103972	0.0477496	0.0582219
0.480516	0.287863	0.204242	0.114786
0.608497	0.2	0.260025	0.0907653
0.096732	0.164052	0.0413495	0.122607
0.20346	0.0521338	0.0879703	0.0259671
0.652364	0.205536	0.282353	0.095614
0.269323	0.116003	0.116581	0.0547215
0.121046	0.0624837	0.0525878	0.0305134
0.356703	0.105482	0.155209	0.047292
0.111319	0.173173	0.049172	0.0934674
0.100654	0.141525	0.0448289	0.0722543
0.0960784	0.075	0.0430147	0.0322304
0.212963	0.1122	0.0957404	0.0542799
0.279739	0.109346	0.126054	0.055594
0.956863	0.204139	0.432887	0.111668
0.237909	0.0732026	0.1093	0.0388447
0.16732	0.111373	0.0769722	0.0729594
0.428722	0.24833	0.199592	0.112304
0.282843	0.0779412	0.132398	0.0463057
0.488235	0.0829412	0.228593	0.0489625
0.613928	0.210548	0.28797	0.102968
0.17817	0.08	0.0841071	0.0370299
0.184693	0.0922201	0.0875592	0.0431913
0.104202	0.100952	0.0494285	0.0615917
0.147988	0.0877193	0.0706827	0.040515
0.290026	0.106905	0.13971	0.0534355
0.155182	0.0756303	0.0752207	0.0417383
0.124401	0.0973856	0.060491	0.0457002
0.276078	0.0513726	0.135512	0.030719
0.444553	0.0911765	0.218421	0.0699174
0.111642	0.100858	0.0550372	0.0577567
0.291413	0.0631508	0.143684	0.0319083
0.178547	0.0599769	0.0889752	0.0328154
0.0926916	0.0527629	0.0466231	0.0311983
0.380091	0.208748	0.19226	0.100774
0.389379	0.10098	0.197295	0.0502835
0.092549	0.0356863	0.047101	0.0250264
0.467712	0.193725	0.238293	0.0939639
0.291979	0.0962567	0.149321	0.0452358
0.495496	0.176789	0.254929	0.0954521
0.352007	0.0870215	0.181109	0.0486763
0.113012	0.109091	0.0582021	0.0646952
0.345633	0.170053	0.178059	0.100943
0.0960784	0.0474323	0.0503737	0.0309582
0.103105	0.169118	0.0541452	0.128793
0.240196	0.128852	0.126935	0.0652219
0.611765	0.0961938	0.324451	0.0538389
0.361793	0.102633	0.192244	0.0549542
0.309804	0.0795933	0.165672	0.0472327
0.458902	0.159216	0.246144	0.0858824
0.253529	0.0741176	0.136054	0.0396639
0.100879	0.135767	0.0541533	0.0736364
0.351501	0.179272	0.190424	0.100812
0.398374	0.228216	0.216174	0.129063
0.256863	0.0969188	0.139716	0.0574468
0.0957647	0.0663529	0.0524663	0.0439032
0.122624	0.221116	0.0673797	0.115758
0.306754	0.0679739	0.169152	0.0398085
0.962682	0.185705	0.53148	0.110873
0.114795	0.055615	0.0636454	0.0360266
0.178431	0.0678431	0.0992919	0.0443355
0.199608	0.0656863	0.111394	0.0392275
0.184874	0.0712185	0.103191	0.0409938
0.382721	0.0952206	0.213823	0.0498156
0.37098	0.134815	0.208127	0.0792818
0.282353	0.0739496	0.159089	0.0460215
0.717647	0.153361	0.404935	0.0791503
0.115535	0.0588235	0.0660174	0.0343722
0.430303	0.0955437	0.246242	0.0590612
0.578914	0.11199	0.332303	0.0678631
0.475724	0.17563	0.276541	0.0900691
0.514551	0.127657	0.300407	0.0703699
0.561765	0.195425	0.328418	0.10468
0.41	0.228431	0.240686	0.122059
0.0948215	0.135847	0.0556723	0.079972
0.275051	0.100473	0.16183	0.0651416
0.542621	0.183488	0.319727	0.107249
0.280582	0.0471853	0.165788	0.0279919
0.390523	0.098366	0.231266	0.0544118
0.3122	0.159477	0.185211	0.0992024
0.340107	0.0916221	0.204022	0.0519356
0.369781	0.0911188	0.222675	0.0609048
0.34184	0.080181	0.205877	0.0534741
0.502451	0.174346	0.303193	0.103866
0.983391	0.209458	0.594836	0.124224
0.455556	0.133333	0.277243	0.0741533
0.269281	0.0813072	0.164388	0.0475888
0.226244	0.11463	0.138231	0.0754667
0.314795	0.176114	0.193388	0.109075
0.986871	0.192839	0.611235	0.116446
0.106275	0.0447059	0.0658696	0.0322334
0.719182	0.153112	0.447267	0.0946035
0.268111	0.0493292	0.167797	0.0308076
0.887364	0.190741	0.556712	0.104726
0.286275	0.0795518	0.180695	0.0481197
0.597025	0.230358	0.376982	0.147059
0.612157	0.13098	0.38733	0.0816674
0.437535	0.170868	0.277015	0.100164
0.347386	0.0859477	0.220206	0.0547287
0.29888	0.0756303	0.18964	0.0473944
0.15098	0.0764706	0.0987823	0.0573375
0.250817	0.0905229	0.165119	0.0590299
0.122946	0.0369899	0.0812136	0.0281752
0.231723	0.12395	0.0637427	0.0496961
0.285683	0.131558	0.0835255	0.0456387
0.108951	0.0849105	0.0342118	0.03223
0.327499	0.100239	0.108568	0.0432626
0.102275	0.0769412	0.03537	0.0286401
0.105098	0.12915	0.0364891	0.0488512
0.447119	0.142564	0.161574	0.0521656
0.139152	0.0931056	0.0516145	0.0436212
0.0998847	0.0668973	0.0374783	0.0290726
0.262045	0.0907563	0.100296	0.0392317
0.171532	0.065069	0.0656727	0.0301256
0.131922	0.0861176	0.050921	0.0396762
0.134641	0.0592593	0.0522201	0.0366856
0.0974359	0.0883861	0.0379406	0.0380128
0.168207	0.0985994	0.0666392	0.0469491
0.294118	0.12451	0.116854	0.0547578
0.139434	0.0440087	0.0563078	0.0283389
0.188235	0.100103	0.0775813	0.049575
0.157059	0.104706	0.0652202	0.0528447
0.1561	0.101961	0.0657816	0.0501259
0.15498	0.102275	0.0656589	0.0505422
0.262032	0.113369	0.111471	0.047451
0.143791	0.05	0.0613072	0.0251634
0.0937611	0.0613191	0.0401638	0.0392157
0.0904025	0.0747162	0.0389178	0.0321999
0.114043	0.0832008	0.049113	0.0459073
0.129825	0.0893705	0.0560058	0.0394287
0.230667	0.100314	0.101404	0.0480271
0.170308	0.0742297	0.0751745	0.0328348
0.183137	0.100784	0.0814609	0.0520744
0.264896	0.106262	0.118038	0.0504452
0.25641	0.0904977	0.115458	0.0447549
0.208964	0.101331	0.0958061	0.047658
0.68493	0.125826	0.318672	0.0713904
0.201961	0.0843137	0.094942	0.0412648
0.154031	0.0847495	0.0726953	0.0405424
0.151765	0.0633333	0.0717748	0.0316475
0.165062	0.0875223	0.0784314	0.0475718
0.143417	0.080112	0.0684649	0.0422382
0.259165	0.0930946	0.124231	0.0464052
0.1122	0.0660131	0.0539129	0.0363526
0.118301	0.0951634	0.0570447	0.0519103
0.20303	0.0777184	0.0982321	0.0409032
0.129412	0.0638146	0.062902	0.0418375
0.251294	0.0988235	0.123785	0.0512689
0.0953431	0.0686275	0.0472293	0.0437766
0.128235	0.100392	0.0637771	0.0531476
0.131322	0.0542986	0.0658765	0.0283728
0.298944	0.100754	0.150299	0.0553192
0.230156	0.0838404	0.117857	0.0454336
0.130532	0.0896359	0.0675479	0.0565763
0.145378	0.0613445	0.0758832	0.03402
0.196569	0.108824	0.10337	0.0566176
0.383007	0.101346	0.202662	0.0598334
0.29574	0.102231	0.158226	0.0560447
0.404202	0.12465	0.216496	0.0707653
0.331839	0.109804	0.178918	0.0665351
0.124665	0.0703818	0.0676292	0.0417825
0.222549	0.0840686	0.121508	0.0495918
0.145098	0.0764706	0.079358	0.0446761
0.383704	0.125577	0.21002	0.070966
0.107922	0.0831373	0.0591459	0.0392963
0.831543	0.0816709	0.455738	0.0465811
0.109804	0.0584967	0.0609139	0.0325818
0.0971913	0.148384	0.054179	0.0849162
0.145439	0.0574595	0.0810767	0.0329505
0.0922876	0.0392157	0.0516273	0.0261573
0.103704	0.0488017	0.0584369	0.0318697
0.345882	0.106405	0.195391	0.0594246
0.254466	0.0981845	0.146487	0.0548457
0.198089	0.0722976	0.115849	0.0435272
0.107201	0.133021	0.0628444	0.0860462
0.1041	0.0846702	0.0613222	0.0495922
0.465686	0.0360294	0.276493	0.0259462
0.0944378	0.12549	0.0563486	0.0839564
0.117477	0.0901961	0.0701269	0.0474363
0.114902	0.0463725	0.0686458	0.0296133
0.234938	0.0912656	0.141837	0.056688
0.0996732	0.0406863	0.0605583	0.0276464
0.177124	0.0964706	0.110084	0.0665066
0.236007	0.102317	0.147178	0.0570014
0.121569	0.0943044	0.0758301	0.044
0.211765	0.0932462	0.133645	0.0562611
0.345098	0.111373	0.218016	0.0694383
0.227967	0.0219814	0.145221	0.0170266
0.187868	0.0789216	0.120523	0.0496405
0.113725	0.0615686	0.0745098	0.0398644
0.118562	0.0538562	0.0780571	0.0361077
0.0970588	0.0366667	0.028093	0.0183758
0.209804	0.0441176	0.070664	0.017145
0.167469	0.126025	0.0604827	0.0646682
0.312984	0.0698463	0.114712	0.0270793
0.302451	0.0818627	0.113126	0.0301218
0.307413	0.0883788	0.115617	0.0295133
0.112745	0.0794118	0.0426723	0.0317162
0.241176	0.0509804	0.0921225	0.0186217
0.22598	0.0565359	0.090169	0.0208249
0.203595	0.0539216	0.0822541	0.0221289
0.151706	0.0896052	0.0634989	0.0461715
0.319804	0.0764706	0.13452	0.0311772
0.308378	0.0762923	0.129789	0.0328485
0.405955	0.0671024	0.171765	0.0293213
0.319356	0.0806435	0.137142	0.0336763
0.297159	0.0818728	0.130065	0.0348491
0.212288	0.0580392	0.0947268	0.031601
0.280205	0.0793651	0.128749	0.0350689
0.296833	0.0661639	0.136828	0.0292112
0.244763	0.0663797	0.113405	0.0273576
0.108392	0.089098	0.0503968	0.0371382
0.204289	0.0609069	0.0952302	0.0256014
0.306256	0.0603175	0.143007	0.0275381
0.276471	0.078316	0.129902	0.0357976
0.248574	0.0650624	0.117378	0.0323018
0.0993464	0.0309368	0.0472182	0.0150592
0.276078	0.0744314	0.131846	0.0342256
0.10031	0.0712074	0.0479726	0.0431563
0.118508	0.087231	0.0568722	0.0463389
0.223284	0.0526961	0.107169	0.0253968
0.308844	0.0813125	0.148384	0.0380263
0.281373	0.0709559	0.135956	0.03125
0.101438	0.0860131	0.0490196	0.0400083
0.242577	0.0636788	0.1185	0.0284058
0.268035	0.0771546	0.132415	0.0349007
0.276649	0.0645276	0.138083	0.0331032
0.24082	0.0618538	0.120873	0.0272906
0.225327	0.0651961	0.113271	0.0307459
0.36461	0.0835007	0.18345	0.0428049
0.0973472	0.0712803	0.0499226	0.0323271
0.167495	0.0911547	0.0866025	0.0458182
0.301325	0.0747218	0.156166	0.0349165
0.319826	0.077342	0.166268	0.0417414
0.342266	0.0739651	0.178551	0.0363119
0.299932	0.0697769	0.157268	0.0344523
0.196706	0.0785882	0.104751	0.0461113
0.214815	0.0562092	0.11472	0.0305602
0.265686	0.0588235	0.142797	0.036315
0.144902	0.0915686	0.077907	0.0497606
0.25451	0.0709804	0.137504	0.0327109
0.331111	0.070719	0.180629	0.0364432
0.224955	0.0631016	0.124351	0.0333478
0.238603	0.0678922	0.132501	0.0363086
0.192941	0.056732	0.108361	0.0341531
0.265167	0.0648212	0.149168	0.0360907
0.172549	0.0573529	0.0972888	0.0307916
0.0971678	0.0265795	0.0551145	0.0157829
0.142208	0.100826	0.0816122	0.0610458
0.190196	0.0362745	0.10955	0.0218125
0.222291	0.0643963	0.128262	0.0320507
0.126729	0.0941176	0.0734618	0.0620014
0.243529	0.0672549	0.141369	0.0363549
0.235948	0.0681917	0.136984	0.0365652
0.0910364	0.0330532	0.0530719	0.020276
0.10049	0.0259804	0.0592054	0.0160828
0.111111	0.0919935	0.0655133	0.0527489
0.0962567	0.0139037	0.0580172	0.0119296
0.248148	0.0701525	0.150279	0.0381769
0.146732	0.0911765	0.0888627	0.0541176
0.237255	0.0410539	0.145052	0.0296025
0.13511	0.0349265	0.082667	0.0230463
0.105882	0.0258362	0.0650624	0.0184698
0.119786	0.0998217	0.073649	0.0566236
0.0918108	0.0170704	0.0565134	0.0142032
0.111111	0.0669935	0.0684148	0.0503189
0.109424	0.0346616	0.0679288	0.0203591
0.121849	0.0854342	0.0762446	0.0516218
0.168347	0.0308123	0.106855	0.0184709
0.097549	0.0585784	0.0619532	0.0350679
0.218347	0.0654062	0.139025	0.0416621
0.203186	0.0553922	0.129412	0.0360821
0.291933	0.131447	0.188529	0.0806078
0.385579	0.10487	0.249123	0.0690288
0.107353	0.0230392	0.0702831	0.0183534
0.0931373	0.0615196	0.0613157	0.0408649
0.198039	0.0495098	0.130845	0.0322668
0.191686	0.0631373	0.0511701	0.0160531
0.165214	0.111983	0.0460057	0.039285
0.189861	0.0606408	0.0532213	0.0176129
0.188745	0.15946	0.0575163	0.0551971
0.210893	0.0427015	0.0646939	0.0170817
0.210624	0.105455	0.0662021	0.0304981
0.109595	0.10081	0.0352836	0.031362
0.100713	0.104813	0.0333656	0.0338085
0.385294	0.0441176	0.128331	0.0151305
0.256347	0.0693498	0.0857871	0.0322366
0.109559	0.0978758	0.0367015	0.0336408
0.146324	0.0563726	0.04992	0.0170468
0.101103	0.0702206	0.0345126	0.0202188
0.123013	0.0524252	0.0422025	0.0151163
0.199686	0.0618039	0.0686205	0.0204731
0.553311	0.099593	0.191194	0.0306505
0.466667	0.0539869	0.162178	0.0196336
0.259851	0.0930906	0.0903828	0.0277957
0.111242	0.0478431	0.0395216	0.0178
0.326084	0.0730838	0.11688	0.0235834
0.143355	0.047785	0.0516116	0.0174556
0.20159	0.0642289	0.0728575	0.0235074
0.168033	0.0582294	0.0628615	0.0230756
0.186555	0.0612512	0.0697976	0.0283892
0.271795	0.0711916	0.10214	0.0384021
0.241533	0.0793226	0.0917619	0.0288334
0.230501	0.0775599	0.0881083	0.0307237
0.124567	0.107036	0.0483282	0.0456307
0.335817	0.0831373	0.130951	0.0311301
0.155556	0.0971934	0.0609248	0.0342435
0.12895	0.0401384	0.0510202	0.0158057
0.177688	0.066261	0.0703469	0.0232076
0.313725	0.0696655	0.124614	0.0263922
0.104482	0.0723389	0.0417634	0.0278162
0.17634	0.0342484	0.0709166	0.016401
0.20886	0.0583878	0.0842947	0.0230725
0.285574	0.0502801	0.117946	0.0245005
0.214801	0.0689437	0.088979	0.0262339
0.299744	0.0745098	0.124398	0.0286044
0.119786	0.0983957	0.0500142	0.050071
0.109804	0.0368627	0.0461108	0.0160167
0.152859	0.0808824	0.0666667	0.0307101
0.193573	0.0384532	0.0847139	0.0195078
0.143137	0.0652941	0.062809	0.0232612
0.298802	0.0697168	0.13182	0.0281963
0.125847	0.055615	0.0556522	0.0203069
0.16687	0.0527383	0.0739792	0.0213841
0.52589	0.0863545	0.234658	0.0360071
0.770058	0.122999	0.345358	0.0490304
0.248128	0.0581105	0.111287	0.0231769
0.141544	0.20815	0.0636451	0.07991
0.379272	0.0689076	0.17268	0.029183
0.134786	0.0595497	0.061416	0.0274018
0.179441	0.0402852	0.082246	0.0202258
0.215126	0.0680672	0.0987002	0.0225307
0.14098	0.0690196	0.0648166	0.0297179
0.249432	0.0566563	0.114685	0.0282685
0.128253	0.083066	0.0593009	0.0335209
0.181118	0.0368918	0.0839561	0.0191639
0.156209	0.0526144	0.0726166	0.0232139
0.303366	0.0485806	0.141793	0.0261737
0.185359	0.199477	0.0869948	0.0977191
0.251634	0.0727669	0.118167	0.0341337
0.218301	0.0291939	0.102914	0.0138447
0.146779	0.196141	0.0694211	0.0786648
0.880245	0.186618	0.417932	0.0612478
0.115686	0.0698341	0.0551731	0.0282019
0.0984127	0.0672269	0.0470421	0.0275683
0.40427	0.0826144	0.194125	0.0403853
0.213922	0.0613726	0.103474	0.0269036
0.184096	0.0794118	0.0891495	0.0376899
0.786785	0.14773	0.38366	0.0670868
0.0963585	0.0212885	0.0471989	0.0121008
0.852941	0.109804	0.419608	0.045028
0.90357	0.156461	0.444805	0.0707118
0.167157	0.0318627	0.0825234	0.0173345
0.148663	0.0431373	0.0737346	0.022891
0.17051	0.0461176	0.0847609	0.0253354
0.216498	0.0926302	0.108206	0.0441699
0.14284	0.0428996	0.071552	0.0218013
0.20805	0.055934	0.105954	0.0302674
0.189886	0.0988648	0.0968788	0.0512205
0.130864	0.0290487	0.0668878	0.0141619
0.210458	0.0588235	0.108374	0.0301062
0.161681	0.0429132	0.0833564	0.0244305
0.177635	0.0454044	0.0920098	0.0247467
0.151748	0.055584	0.0786571	0.0235294
0.14597	0.043573	0.0764579	0.0240101
0.114329	0.041629	0.0601003	0.0186275
0.130719	0.0403595	0.0691068	0.0209368
0.147174	0.0675894	0.0778927	0.0319759
0.290196	0.0595705	0.153835	0.0363033
0.0955882	0.0279412	0.050817	0.0172386
0.138431	0.0671895	0.0739763	0.0314006
0.169697	0.0705882	0.0909804	0.0393015
0.97549	0.154706	0.528948	0.0745941
0.272157	0.0384314	0.148508	0.0201876
0.704627	0.10651	0.385244	0.0527592
0.188889	0.0535948	0.104973	0.0289571
0.161665	0.089876	0.0903499	0.047187
0.147594	0.0691622	0.0833565	0.0356029
0.193137	0.0529412	0.109417	0.0291717
0.226667	0.144706	0.128758	0.0784314
0.107843	0.0245098	0.0613381	0.0131717
0.130672	0.0330532	0.0744387	0.0230137
0.166885	0.0339869	0.095083	0.0245551
0.184615	0.0440422	0.10575	0.0272747
0.113725	0.0971678	0.0657715	0.0621057
0.174359	0.0597285	0.100951	0.0388274
0.131503	0.0828758	0.076147	0.0475157
0.108497	0.0305011	0.0628852	0.0190476
0.11202	0.0574595	0.0654143	0.0282479
0.12244	0.020915	0.0716366	0.0133372
0.646932	0.109045	0.378927	0.0558923
0.191811	0.0991926	0.113098	0.0564078
0.181218	0.0257998	0.107529	0.0145686
0.328028	0.0518262	0.196344	0.0308574
0.198039	0.0686275	0.118702	0.0450304
0.162154	0.0592593	0.0975959	0.0410298
0.112325	0.0708683	0.0681521	0.0313131
0.163458	0.0372549	0.0993125	0.0202954
0.253595	0.0671024	0.154178	0.0354257
0.122672	0.0311275	0.0746108	0.0151224
0.206637	0.0289593	0.126174	0.0194639
0.695229	0.18	0.424684	0.078671
0.0912418	0.0379956	0.0557502	0.0232096
0.0965686	0.0328431	0.0593707	0.0185135
0.554074	0.131416	0.340719	0.075
0.572208	0.104177	0.354132	0.0580532
0.174577	0.0539554	0.109098	0.0646536
0.100265	0.027557	0.0628884	0.0150739
0.485671	0.151433	0.306156	0.072777
0.0972549	0.028549	0.0613439	0.0158935
0.257585	0.073065	0.165146	0.0372916
0.102941	0.0313725	0.0664464	0.0188147
0.233824	0.0656863	0.151078	0.0349684
0.185014	0.0787115	0.120836	0.0420381
0.303922	0.0948307	0.200951	0.0532312
0.282956	0.0536953	0.109144	0.0238859
0.162745	0.0397059	0.0655385	0.0181305
0.191696	0.0569781	0.0811717	0.0271202
0.0936819	0.0296296	0.0427303	0.0437662
0.246902	0.0218039	0.113413	0.0129035
0.403684	0.056328	0.187723	0.0267825
0.242702	0.0738562	0.113093	0.0357369
0.143992	0.0382102	0.0671024	0.0200194
0.143791	0.0490196	0.0739034	0.0242571
0.355065	0.0534314	0.183108	0.0306463
0.362278	0.076564	0.187086	0.0472212
0.461625	0.0736695	0.246882	0.0432405
0.152353	0.0260784	0.082495	0.0125699
0.304977	0.128567	0.168061	0.077576
0.499574	0.0728048	0.277871	0.0427015
0.355556	0.0856209	0.2008	0.0565326
0.386492	0.0915033	0.219975	0.0571021
0.556863	0.0649238	0.318733	0.0434524
0.186555	0.0448179	0.107433	0.0298222
0.436007	0.0613191	0.251396	0.0355279
0.184594	0.0591036	0.106888	0.0332831
0.148952	0.0279243	0.0864163	0.0209332
0.284454	0.0459384	0.165524	0.0250247
0.351938	0.0465116	0.207933	0.0277966
0.434902	0.101569	0.257946	0.0634592
0.118768	0.0182073	0.0713848	0.0130821
0.341903	0.0403776	0.207328	0.0298277
0.124967	0.0414815	0.075812	0.0220626
0.392668	0.0682864	0.238706	0.0449636
0.42959	0.0616756	0.262124	0.0388826
0.255229	0.134804	0.155814	0.0888405
0.247386	0.0555556	0.151198	0.0367756
0.460633	0.06727	0.283086	0.0418912
0.0926652	0.0252723	0.0569924	0.0159152
0.488386	0.115535	0.301683	0.0746333
0.266667	0.11085	0.165466	0.0738733
0.154412	0.0323529	0.0960367	0.0217077
0.3122	0.0420479	0.19451	0.0295425
0.361111	0.0640523	0.225181	0.0467699
0.101961	0.0387255	0.0635854	0.0215686
0.148627	0.027451	0.0942795	0.020921
0.387843	0.0490196	0.247528	0.0351236
0.21629	0.0826546	0.140073	0.055733
0.219608	0.0544118	0.142367	0.0374582
0.294118	0.0405507	0.190708	0.029356
0.207451	0.0321569	0.134952	0.0226787
0.175599	0.0422658	0.115456	0.0294118
0.111373	0.0313726	0.073439	0.0219024
0.360784	0.0819964	0.0734463	0.0170821
0.524821	0.0476327	0.141454	0.0137995
0.288414	0.0713013	0.0842018	0.0254529
0.0907308	0.0736185	0.0318226	0.0326069
0.417804	0.0342745	0.146722	0.0137401
0.578151	0.0581233	0.203922	0.0223193
0.232611	0.0662539	0.0915441	0.02829
0.142614	0.0843137	0.0563238	0.0448687
0.342484	0.0520697	0.136299	0.0161476
0.308235	0.0717647	0.123858	0.0390295
0.188515	0.0254902	0.0762652	0.0127731
0.510873	0.0710636	0.208676	0.0344935
0.315772	0.0419437	0.130033	0.0162745
0.398413	0.0520075	0.165419	0.0213781
0.283847	0.0389356	0.118784	0.0173505
0.527195	0.0439045	0.234165	0.0239008
0.701426	0.0634581	0.314369	0.0261642
0.263427	0.0184143	0.118672	0.0101604
0.23817	0.0261438	0.107598	0.0121324
0.416689	0.0611035	0.189634	0.0296903
0.477933	0.0497355	0.221496	0.0211497
0.501264	0.0817429	0.232582	0.0296623
0.339956	0.0530719	0.158882	0.023997
0.50975	0.0554929	0.239105	0.0243233
0.392503	0.061361	0.185717	0.022861
0.272689	0.0338936	0.129577	0.015631
0.395956	0.0497549	0.189421	0.0240375
0.768865	0.0761735	0.370159	0.0329898
0.263529	0.0193464	0.128378	0.0116735
0.577225	0.0853695	0.29137	0.0446636
0.153453	0.0780051	0.0776587	0.0286318
0.381892	0.0561707	0.200046	0.0374609
0.391087	0.0420677	0.205375	0.0178747
0.735392	0.105588	0.389765	0.0479412
0.229575	0.025817	0.123277	0.0136672
0.231373	0.0485671	0.12435	0.0184474
0.409368	0.035512	0.221765	0.0204902
0.354762	0.0253501	0.193964	0.0159201
0.285294	0.0355392	0.159901	0.0191107
0.970308	0.0498599	0.549042	0.0285585
0.31634	0.0287582	0.179454	0.0159804
0.891114	0.134752	0.507996	0.0661983
0.096732	0.0899782	0.0553187	0.0515677
0.131046	0.027451	0.07637	0.0157868
0.568235	0.0745098	0.332723	0.0493246
0.246047	0.0368121	0.146349	0.0227304
0.354684	0.0610022	0.211001	0.0350512
0.623529	0.0933063	0.37142	0.0545255
0.112549	0.0203922	0.0670868	0.0169001
0.468743	0.0788927	0.280647	0.0422903
0.37098	0.0596078	0.22272	0.0364579
0.368806	0.0554367	0.225779	0.0356285
0.27098	0.0347059	0.166457	0.0201789
0.694444	0.104575	0.426732	0.0651004
0.457315	0.0349925	0.290449	0.029475
0.705135	0.101774	0.449789	0.0656987
0.485003	0.0489666	0.309867	0.0292762
0.502451	0.0436275	0.322454	0.0257432
0.278431	0.0522523	0.180669	0.0309452
0.501038	0.0292964	0.328929	0.019638
0.139706	0.0345588	0.0311956	0.0242076
0.134858	0.0433551	0.033739	0.0109984
0.649237	0.0457516	0.192536	0.0158444
0.134216	0.0853922	0.040528	0.0329595
0.260784	0.0323529	0.0888545	0.0200206
0.493627	0.0431373	0.170948	0.01861
0.252101	0.0553688	0.0889603	0.0227385
0.163091	0.0573241	0.0588554	0.0244859
0.161491	0.0418515	0.0583055	0.0224717
0.106667	0.079287	0.039886	0.0377074
0.703704	0.03878	0.263859	0.0189785
0.334118	0.0184314	0.135258	0.0110339
0.101525	0.0527233	0.0420574	0.0324524
0.145604	0.0447818	0.0610814	0.0204635
0.518406	0.0475648	0.217514	0.0214359
0.406536	0.0424837	0.172113	0.0204357
0.117367	0.0459384	0.0500626	0.0197539
0.0949891	0.0705882	0.0419666	0.0355575
0.105447	0.0329702	0.0470808	0.0157961
0.377664	0.0315431	0.168852	0.0261022
0.147549	0.0421569	0.0671395	0.0210263
0.154118	0.0443137	0.0708651	0.0231142
0.141176	0.0598039	0.0655996	0.0331866
0.118627	0.0465686	0.0552994	0.022496
0.441457	0.0304388	0.210087	0.0157873
0.192437	0.070028	0.0918722	0.0387413
0.204009	0.113725	0.0978525	0.0611889
0.118108	0.0424452	0.0572697	0.0233814
0.133103	0.0835063	0.0651218	0.0458111
0.132428	0.0380091	0.0650206	0.0185911
0.131176	0.0643137	0.0656788	0.0442449
0.210022	0.0409586	0.105603	0.0221809
0.164052	0.0418301	0.0833333	0.0235907
0.324585	0.0546003	0.166057	0.036513
0.16549	0.0583007	0.0850288	0.0304498
0.209106	0.0566966	0.107527	0.0314674
0.420625	0.0287582	0.216899	0.0167785
0.0917647	0.0517647	0.0473324	0.0307342
0.171351	0.0623094	0.0897851	0.0336501
0.133987	0.0205882	0.070987	0.010956
0.203595	0.0151961	0.108192	0.00985377
0.511161	0.0282051	0.272077	0.0172648
0.106863	0.0496732	0.057098	0.0338039
0.18467	0.0636364	0.0987049	0.0342411
0.28999	0.0501548	0.155025	0.0310224
0.122042	0.0275862	0.0655373	0.0158065
0.332714	0.0596491	0.179956	0.0339869
0.0969697	0.0402852	0.0530755	0.0219447
0.202387	0.0753623	0.111469	0.0385762
0.20803	0.0412698	0.114769	0.0262223
0.206325	0.0674257	0.115176	0.039431
0.19085	0.0584967	0.10668	0.0335057
0.271923	0.0680017	0.15207	0.0398495
0.209982	0.0320856	0.117667	0.0214676
0.14951	0.0362745	0.0839216	0.0239776
0.273333	0.0456209	0.153729	0.0275763
0.0926471	0.0196078	0.0523548	0.0168716
0.193838	0.0344538	0.109985	0.0190087
0.173581	0.0262126	0.0988084	0.016859
0.215939	0.0800759	0.122923	0.0452585
0.185965	0.0326109	0.107066	0.0232928
0.246324	0.0303922	0.142472	0.019176
0.107108	0.0142157	0.0620321	0.010303
0.330065	0.024183	0.191338	0.0166343
0.153431	0.0147059	0.0901341	0.0109122
0.128164	0.0467023	0.0757343	0.0288905
0.115686	0.0513214	0.069014	0.0276056
0.11021	0.031643	0.0657849	0.0177979
0.204844	0.0177624	0.122281	0.0128762
0.204902	0.0460784	0.122677	0.0254334
0.132264	0.0456328	0.080042	0.0266807
0.173275	0.0264343	0.105656	0.0191278
0.236053	0.0837445	0.144426	0.0432941
0.0921569	0.0145098	0.0567512	0.0104363
0.17037	0.0422658	0.10522	0.0307097
0.104025	0.0400413	0.0644009	0.027146
0.0934046	0.0320856	0.0579291	0.0210526
0.153403	0.0411765	0.0957569	0.0275519
0.226785	0.0567888	0.142564	0.0386605
0.394474	0.0347594	0.249974	0.0218289
0.362798	0.0259671	0.230174	0.0187643
0.197386	0.0522876	0.125265	0.037638
0.859477	0.0413943	0.548109	0.0354526
0.182222	0.0366013	0.116985	0.0230147
0.365923	0.0259635	0.23588	0.0192114
0.0995207	0.0427015	0.0641745	0.0262507
0.137745	0.0279412	0.0892388	0.0206577
0.222304	0.0357843	0.14439	0.0229848
0.418538	0.0253119	0.272285	0.0184292
0.246324	0.0379902	0.160349	0.0270945
0.153997	0.038914	0.100573	0.0287783
0.0900392	0.0169412	0.0591641	0.0112074
0.446125	0.0427638	0.293485	0.026945
0.17549	0.0272549	0.115724	0.0217746
0.0985006	0.0359862	0.0650624	0.0223708
0.163427	0.118926	0.0554408	0.0507808
0.11634	0.151634	0.0394728	0.0785921
0.170053	0.098574	0.0588792	0.0367404
0.214082	0.105704	0.0743307	0.0497627
0.151131	0.0782303	0.0536667	0.0300392
0.236134	0.120168	0.08583	0.0468909
0.154622	0.115406	0.0573804	0.0511895
0.122353	0.0755556	0.0458858	0.0337761
0.102614	0.0970588	0.0388948	0.0407665
0.118075	0.0997504	0.0454558	0.0440676
0.159936	0.0873344	0.0616878	0.0337562
0.32377	0.1473	0.125126	0.0665454
0.106318	0.0716776	0.0417532	0.0346405
0.0933953	0.129618	0.0367424	0.0688057
0.348203	0.161765	0.139177	0.074302
0.284791	0.130472	0.114731	0.0581915
0.121123	0.171212	0.0497965	0.101739
0.0959695	0.0827887	0.0395734	0.0410837
0.115759	0.100944	0.0488955	0.0476793
0.242967	0.121398	0.102797	0.0540131
0.112491	0.15679	0.0481496	0.0899623
0.227895	0.113504	0.0996408	0.0522876
0.112996	0.107433	0.0494246	0.0504049
0.369902	0.157843	0.164404	0.0750754
0.121856	0.0702056	0.0543619	0.0331598
0.197386	0.0949346	0.0886404	0.0427321
0.0968008	0.0881321	0.0436155	0.0831181
0.118004	0.0720143	0.0551591	0.0541305
0.131242	0.0945098	0.0616867	0.0522966
0.198039	0.104813	0.0937962	0.0545323
0.141327	0.107843	0.0671227	0.0599407
0.265882	0.135529	0.128376	0.0692379
0.336555	0.161204	0.165656	0.0826157
0.402691	0.183083	0.199871	0.097242
0.0915033	0.0575163	0.0464052	0.0315492
0.127986	0.145455	0.06493	0.0887115
0.342974	0.169853	0.174934	0.0834734
0.117647	0.0584967	0.0604389	0.0365907
0.348789	0.192618	0.180596	0.109276
0.157843	0.112353	0.0817755	0.0606039
0.293213	0.144193	0.152441	0.0762705
0.154592	0.120743	0.0821511	0.058045
0.133512	0.0631016	0.0709749	0.0370064
0.140701	0.0810458	0.0755512	0.0404361
0.242157	0.130196	0.13029	0.0788704
0.149608	0.0864706	0.0813085	0.0456006
0.370125	0.21697	0.201231	0.103739
0.350261	0.166245	0.190749	0.0847059
0.113725	0.102745	0.0624801	0.0690779
0.430703	0.181923	0.237787	0.102766
0.140557	0.0825593	0.0776863	0.0393529
0.0996732	0.0552288	0.055248	0.0320877
0.342017	0.164426	0.189597	0.0876366
0.233725	0.129412	0.1301	0.0798074
0.111002	0.0981482	0.0626268	0.042833
0.126094	0.0853695	0.0718687	0.0597839
0.151261	0.124034	0.0862409	0.0760077
0.0928105	0.0457516	0.0533149	0.0293025
0.374245	0.181028	0.217593	0.101745
0.155556	0.108378	0.0905303	0.0722371
0.137486	0.148789	0.080107	0.0842918
0.180392	0.113725	0.105193	0.062056
0.327451	0.156948	0.196019	0.0915432
0.116993	0.0601307	0.0705882	0.0376406
0.189052	0.124183	0.114643	0.0815186
0.256863	0.114006	0.155955	0.0732301
0.254751	0.127602	0.154726	0.0878331
0.106972	0.0503268	0.0651594	0.0329999
0.194062	0.150924	0.1188	0.0929066
0.212478	0.108378	0.130167	0.0663257
0.144151	0.131305	0.0883434	0.0863215
0.12139	0.0661319	0.0752522	0.0435751
0.101634	0.0960784	0.063388	0.0675667
0.183852	0.110727	0.115366	0.07503
0.243137	0.138375	0.15394	0.0932309
0.27268	0.111373	0.173242	0.0645876
0.170934	0.126874	0.108949	0.0835618
0.218487	0.123249	0.139666	0.0766956
0.197683	0.0819964	0.126914	0.055804
0.251693	0.0823529	0.162006	0.0580842
0.222624	0.117647	0.145189	0.0797941
0.143734	0.058653	0.0939285	0.0358111
0.152157	0.132851	0.0995196	0.081534
0.340476	0.184034	0.222764	0.123792
0.143891	0.10186	0.0944708	0.0625381
0.131071	0.0812971	0.0861608	0.0601876
0.301961	0.140875	0.198813	0.0970175
0.0910675	0.03878	0.0183947	0.0168712
0.0969188	0.0548319	0.0377335	0.0212753
0.474118	0.0884706	0.196644	0.0341979
0.098366	0.070098	0.0426884	0.0309709
0.259649	0.072033	0.115152	0.0301375
0.246465	0.132501	0.110704	0.0731363
0.111036	0.0145658	0.0501174	0.0113059
0.311803	0.0812764	0.145204	0.0330684
0.241538	0.0798762	0.117386	0.0376417
0.327328	0.0291667	0.162183	0.0124366
0.136257	0.117647	0.0683625	0.0569334
0.0917647	0.0428758	0.0462643	0.0237857
0.150366	0.105239	0.0761709	0.0473928
0.13268	0.0403595	0.0674962	0.0232529
0.095098	0.0357843	0.0484717	0.0196943
0.186411	0.078705	0.0951442	0.0418438
0.0989858	0.0559838	0.051621	0.0284605
0.0935143	0.0482655	0.0497738	0.0230392
0.18003	0.122775	0.0962626	0.0600693
0.148869	0.0574661	0.0800337	0.0310141
0.188671	0.0740741	0.101872	0.0373348
0.78149	0.0646275	0.425614	0.0322122
0.19628	0.102665	0.107079	0.0607068
0.135512	0.0583878	0.0739496	0.0386181
0.0915033	0.0323529	0.0502608	0.0207951
0.761325	0.0712644	0.419514	0.0350127
0.118464	0.0831699	0.0659	0.0466165
0.117234	0.0959752	0.0655873	0.056503
0.325108	0.128073	0.182214	0.0648666
0.152005	0.114171	0.0852589	0.0606009
0.755686	0.0687255	0.424367	0.0344129
0.71902	0.0605882	0.405538	0.0331179
0.393665	0.0365008	0.222931	0.017251
0.167736	0.0673797	0.0962427	0.0376602
0.195128	0.0767677	0.112985	0.0423711
0.151987	0.064017	0.0882109	0.0341225
0.691422	0.0625	0.403892	0.0316719
0.145621	0.0494118	0.0853092	0.0298039
0.542353	0.0447059	0.319749	0.0247625
0.0962567	0.0331551	0.056779	0.0175968
0.258235	0.085098	0.154424	0.0483979
0.140131	0.0788671	0.0840152	0.0488502
0.749183	0.0637255	0.451316	0.0341039
0.145199	0.0609351	0.0879123	0.0347081
0.197899	0.0897759	0.119918	0.0610561
0.0988235	0.04	0.0602683	0.0225387
0.844706	0.125961	0.516737	0.0786264
0.188948	0.0672014	0.115708	0.0422035
0.0965398	0.0792388	0.059218	0.0414665
0.406713	0.0356265	0.249631	0.0181416
0.23618	0.0951297	0.14514	0.0541371
0.13454	0.0542986	0.0829754	0.0307708
0.172129	0.0710084	0.107502	0.039983
0.27105	0.0468281	0.17057	0.029034
0.723414	0.0694348	0.458354	0.0392918
0.251833	0.0912191	0.159574	0.0595868
0.131825	0.080543	0.0836531	0.048401
0.704248	0.0627451	0.44744	0.0367647
0.107843	0.0482972	0.0688559	0.0230059
0.0980392	0.0662309	0.0626813	0.0389606
0.0994652	0.0349376	0.0639086	0.0229261
0.109804	0.0658824	0.0706634	0.0419232
0.233922	0.0911765	0.150561	0.0520079
0.247059	0.0648091	0.159224	0.0364546
0.176035	0.0891068	0.113597	0.0615558
0.236217	0.07797	0.152873	0.0505928
0.148627	0.0784314	0.0963677	0.0569377
0.196514	0.0172113	0.127731	0.0135633
0.273856	0.0986928	0.178555	0.0594241
0.132095	0.0772962	0.0862064	0.0505991
0.09169	0.0732026	0.0598445	0.0436942
0.152012	0.125077	0.0992397	0.0666186
0.191895	0.069281	0.125523	0.0413726
0.138889	0.053268	0.090933	0.036689
0.11732	0.0565359	0.0771895	0.0344444
0.100073	0.042992	0.0661394	0.0278794
0.150189	0.0907465	0.0415109	0.0303998
0.173897	0.0980392	0.0642974	0.0423747
0.588235	0.14902	0.229197	0.0704687
0.0962963	0.11939	0.0398954	0.0579346
0.182438	0.0709292	0.078445	0.0366013
0.246667	0.0967647	0.108355	0.0488184
0.368794	0.179808	0.162353	0.0864837
0.509653	0.0704374	0.226345	0.0276334
0.178741	0.0990712	0.0802597	0.0486222
0.250598	0.131325	0.114683	0.0626008
0.619608	0.130252	0.284013	0.0626306
0.230392	0.051634	0.10713	0.0325213
0.553664	0.114345	0.262901	0.0479958
0.810799	0.140267	0.38934	0.0463524
0.639052	0.104575	0.30786	0.048783
0.218911	0.0892375	0.105819	0.0452239
0.196779	0.0763305	0.0974659	0.0515079
0.094579	0.0219146	0.0473522	0.0161958
0.500832	0.127807	0.251859	0.0688438
0.475616	0.0747109	0.240184	0.0373275
0.407717	0.0659077	0.206698	0.0296059
0.564706	0.151425	0.287817	0.0575921
0.26902	0.052549	0.137317	0.0273483
0.75408	0.111448	0.386993	0.0522553
0.653922	0.133032	0.335939	0.0659443
0.444706	0.101176	0.229225	0.0490886
0.613508	0.115904	0.317157	0.0519841
0.296157	0.125961	0.153523	0.077723
0.154011	0.0406417	0.0799077	0.0245444
0.262936	0.0448589	0.136923	0.0234914
0.341176	0.0449673	0.179293	0.0213064
0.118709	0.152124	0.0625918	0.0785208
0.359041	0.0492375	0.189434	0.0268337
0.417502	0.132389	0.223498	0.0724404
0.252941	0.0484594	0.136768	0.025848
0.306373	0.0938726	0.166836	0.0507813
0.3	0.0441176	0.163704	0.0277494
0.109804	0.0337255	0.0600272	0.0253155
0.351889	0.0496413	0.192535	0.0248875
0.42291	0.0986584	0.231871	0.0577571
0.0910675	0.109368	0.05	0.0663783
0.139869	0.0492375	0.0774151	0.0304161
0.526759	0.0941176	0.291997	0.0554574
0.465044	0.0983097	0.258246	0.0481115
0.458279	0.144662	0.254744	0.0777989
0.126797	0.165229	0.0707097	0.0871074
0.152941	0.0662745	0.0853832	0.0611408
0.412941	0.0969935	0.231373	0.0495757
0.509368	0.150545	0.28671	0.0848221
0.136078	0.0309804	0.076927	0.021501
0.279832	0.0817927	0.158292	0.0529229
0.663603	0.101225	0.378431	0.0535528
0.168627	0.0443697	0.0963117	0.0304104
0.540131	0.0656209	0.310884	0.0407081
0.404183	0.0760784	0.234183	0.0413726
0.156536	0.0509804	0.0908123	0.0287115
0.537104	0.118854	0.312299	0.0662433
0.337955	0.0940243	0.197048	0.0601994
0.49916	0.0907563	0.293074	0.0516934
0.483497	0.0990196	0.285196	0.0527006
0.552609	0.119242	0.326718	0.0636987
0.54424	0.119975	0.322159	0.0740859
0.321493	0.143213	0.190896	0.0718687
0.367451	0.120392	0.219106	0.0613011
0.137691	0.0413943	0.0829919	0.029566
0.324777	0.0807487	0.19663	0.0521038
0.297168	0.0501089	0.181114	0.0279104
0.477451	0.0958333	0.291827	0.0554225
0.531825	0.0862745	0.325734	0.0485446
0.462309	0.0993464	0.283162	0.0513746
0.335767	0.086545	0.206911	0.0549786
0.283224	0.0583878	0.175569	0.0317059
0.452941	0.0519608	0.281092	0.0307992
0.919511	0.200321	0.570802	0.111444
0.227912	0.0472895	0.141919	0.0424411
0.814302	0.146251	0.514426	0.0997899
0.223886	0.0799762	0.141561	0.0485967
0.156676	0.0478058	0.0991453	0.0352438
0.151111	0.0713726	0.0963342	0.0402387
0.364951	0.0960784	0.232791	0.0636535
0.492157	0.047619	0.314301	0.0290004
0.107958	0.0595156	0.0690598	0.0481859
0.748824	0.132745	0.479709	0.0839172
0.231863	0.0446078	0.148708	0.0279964
0.78366	0.14085	0.503206	0.081399
0.242534	0.0630468	0.15623	0.0458254
0.124444	0.0509804	0.0802241	0.0327451
0.112619	0.0693816	0.0728233	0.0436656
0.979085	0.263745	0.636438	0.120261
0.503114	0.114879	0.327529	0.0595547
0.469906	0.107928	0.307235	0.0723124
0.103676	0.0419118	0.0683747	0.0311983
0.752536	0.103989	0.497023	0.0622912

## Sheet: Lin 28 WT Si Neg
0.254379	0.0504575	0.0796619	0.0273309
0.105229	0.05	0.0340115	0.0263158
0.319493	0.0934256	0.11159	0.0296141
0.241327	0.0561086	0.0919704	0.0293044
0.0961397	0.0970588	0.0368588	0.0370935
0.116206	0.113485	0.0452645	0.0472035
0.323864	0.0949785	0.129504	0.0392311
0.214706	0.0712418	0.0859578	0.0276186
0.218703	0.0380091	0.088785	0.0138171
0.303796	0.0873592	0.124634	0.0369762
0.114846	0.105042	0.0472561	0.0450117
0.244029	0.0765597	0.10164	0.030533
0.254496	0.0880325	0.106328	0.0399733
0.159695	0.0453159	0.0668808	0.0197881
0.332928	0.0719405	0.144442	0.0291957
0.309349	0.0978687	0.134466	0.0381206
0.264851	0.0823529	0.11704	0.0329988
0.174923	0.05645	0.0775884	0.0260216
0.155392	0.0436275	0.069462	0.0182102
0.227045	0.0647735	0.101949	0.0289811
0.113235	0.0362745	0.0518294	0.0192844
0.23819	0.0924284	0.110574	0.034979
0.298039	0.083365	0.140007	0.0439446
0.224276	0.0696545	0.105466	0.034448
0.210022	0.0244009	0.0988235	0.0137342
0.327748	0.0644088	0.156172	0.0329017
0.188442	0.0661507	0.0917892	0.0286064
0.256328	0.076025	0.124862	0.0348979
0.240196	0.0879085	0.117171	0.0370247
0.801017	0.131155	0.396348	0.0540561
0.158301	0.06	0.0788648	0.0268731
0.285389	0.0948767	0.142331	0.0432716
0.240835	0.0833333	0.120411	0.0366155
0.324786	0.0290598	0.162992	0.0154129
0.174902	0.0633053	0.0879839	0.0299983
0.179521	0.0671024	0.0912016	0.0357969
0.487632	0.0565611	0.248039	0.0294686
0.78902	0.135599	0.40211	0.0574301
0.255392	0.0617647	0.131225	0.0315686
0.502633	0.102633	0.258932	0.0495699
0.391503	0.0712418	0.202054	0.0349206
0.403795	0.0970272	0.208717	0.0480133
0.679336	0.100553	0.351882	0.0496863
0.406196	0.0864314	0.210573	0.0402666
0.094902	0.0388235	0.0491979	0.0188694
0.321569	0.0535948	0.167941	0.0281275
0.217974	0.0263072	0.114933	0.0144164
0.169717	0.0230937	0.0901189	0.0132778
0.20511	0.0787879	0.109053	0.0335498
0.418219	0.0314542	0.222665	0.0211917
0.223027	0.0731021	0.118954	0.0342982
0.235049	0.0735294	0.125747	0.0344483
0.151131	0.0782805	0.0810282	0.0341376
0.669717	0.0976906	0.363115	0.0485378
0.195009	0.0477718	0.106024	0.0283
0.339636	0.0767507	0.185	0.0377206
0.12872	0.0329873	0.0711392	0.0178577
0.551895	0.106667	0.305294	0.0565033
0.496275	0.0820588	0.27581	0.0482353
0.330308	0.100728	0.185035	0.0499451
0.125635	0.0347131	0.0709914	0.0243357
0.0914439	0.0383244	0.051762	0.0188532
0.210784	0.0698529	0.119651	0.0329848
0.429599	0.0883287	0.244036	0.0464775
0.465015	0.0798074	0.264717	0.0435906
0.12867	0.0307366	0.0733291	0.0200928
0.161938	0.044752	0.092923	0.0237631
0.392459	0.0733032	0.225662	0.0413668
0.298353	0.0447059	0.171952	0.0243864
0.194118	0.0733333	0.112288	0.0454902
0.200763	0.0775599	0.116175	0.0407633
0.0980392	0.0306595	0.0568627	0.0188406
0.125952	0.0138408	0.0731279	0.00902583
0.183367	0.0282623	0.106874	0.0185736
0.0935574	0.0263305	0.0545811	0.019893
0.246757	0.0647059	0.145759	0.0360784
0.147277	0.0461874	0.0872727	0.02959
0.435651	0.0855615	0.260081	0.050774
0.418106	0.0765957	0.249773	0.0465111
0.509524	0.0460317	0.304651	0.0261312
0.116392	0.0312157	0.0696545	0.0196825
0.130629	0.0398918	0.0790135	0.0244179
0.461569	0.0831373	0.279484	0.0514586
0.393091	0.0661064	0.239706	0.0350679
0.131373	0.032493	0.0801766	0.0192793
0.485352	0.0798924	0.297672	0.0471561
0.245565	0.0605042	0.150991	0.0323685
0.170196	0.0520261	0.10529	0.0347515
0.107376	0.0870215	0.0666881	0.0381442
0.455133	0.0493656	0.283535	0.0336794
0.40915	0.071024	0.256277	0.0460077
0.341792	0.0349865	0.214433	0.0240908
0.473389	0.094958	0.297847	0.0523645
0.10902	0.0303268	0.0686786	0.0189258
0.321925	0.0691622	0.204177	0.0617221
0.155392	0.014951	0.0990281	0.0108213
0.585507	0.0813868	0.377866	0.0505896
0.11448	0.0906486	0.0739496	0.0371429
0.548284	0.0666667	0.357378	0.0433749
0.407114	0.0641131	0.265563	0.0375405
0.319055	0.0444444	0.208863	0.0267827
0.472343	0.0834881	0.309304	0.0485994
0.125	0.0166667	0.0819608	0.0123529
0.586928	0.0650327	0.38589	0.0534061
0.276887	0.0280452	0.1826	0.0208373
0.701357	0.117647	0.462711	0.0622336
0.44845	0.0617331	0.295918	0.0430263
0.125142	0.103094	0.0826508	0.0448995
0.379756	0.269316	0.116973	0.10847
0.101333	0.092549	0.0312448	0.0383854
0.210349	0.100763	0.06501	0.0366153
0.194771	0.160871	0.0679447	0.0618697
0.300235	0.187608	0.105559	0.0817964
0.27265	0.182202	0.0963775	0.0783364
0.234126	0.149103	0.0829878	0.0663595
0.138906	0.121775	0.0530775	0.0576701
0.236275	0.126225	0.0904679	0.0517861
0.343336	0.219381	0.131531	0.0951361
0.137493	0.12038	0.0542239	0.0545855
0.12028	0.245714	0.048381	0.098084
0.598457	0.188492	0.24771	0.0654976
0.574001	0.175163	0.244925	0.0781537
0.582441	0.229031	0.252519	0.103715
0.134985	0.345373	0.0599527	0.183825
0.16675	0.315394	0.0741699	0.132022
0.480901	0.153522	0.217743	0.0671721
0.128431	0.11902	0.0582478	0.0649394
0.106972	0.0673203	0.049064	0.0364363
0.237885	0.37719	0.109717	0.181087
0.44793	0.12244	0.207793	0.0611
0.367787	0.116807	0.171486	0.0545032
0.115535	0.230669	0.054084	0.13865
0.130182	0.221779	0.0614279	0.11841
0.577801	0.344398	0.274065	0.162573
0.602941	0.35402	0.286058	0.169632
0.224837	0.112941	0.107924	0.052456
0.133043	0.129557	0.0639103	0.0662783
0.116022	0.432493	0.0557474	0.211405
0.231078	0.138922	0.111513	0.0634734
0.166488	0.105169	0.0803557	0.0456739
0.11426	0.229144	0.0556177	0.11043
0.170172	0.270588	0.0828837	0.135427
0.104412	0.284314	0.051009	0.160584
0.185425	0.280654	0.0910609	0.130545
0.165196	0.133578	0.0811565	0.079229
0.124252	0.104438	0.061099	0.0578552
0.0936563	0.16955	0.046277	0.0827943
0.593496	0.159732	0.299942	0.0814864
0.243517	0.317141	0.123854	0.193478
0.119073	0.228164	0.0606209	0.121961
0.103464	0.217516	0.0530588	0.0948235
0.101257	0.30005	0.0522969	0.156779
0.113424	0.177275	0.058695	0.104854
0.24902	0.170196	0.129285	0.0728988
0.423922	0.241373	0.221207	0.119785
0.0993967	0.198793	0.052306	0.108294
0.219251	0.125609	0.115771	0.0603922
0.0917044	0.0883861	0.0484532	0.0460566
0.123708	0.242353	0.0657826	0.119438
0.167507	0.143417	0.0893805	0.0760541
0.539732	0.329412	0.288362	0.158838
0.134324	0.576431	0.0719232	0.241736
0.187481	0.146154	0.101311	0.0845968
0.169853	0.254167	0.0920664	0.131222
0.420513	0.133333	0.228831	0.0697755
0.106318	0.0749455	0.0582633	0.0468721
0.24874	0.116713	0.136688	0.0633261
0.527629	0.276649	0.290055	0.121992
0.293137	0.123897	0.161415	0.0716024
0.18877	0.133066	0.103994	0.0702251
0.136275	0.0885621	0.0754325	0.0551615
0.337084	0.115431	0.187321	0.0576546
0.485	0.217157	0.27103	0.116509
0.372423	0.198861	0.208646	0.105315
0.485562	0.160665	0.27262	0.0877718
0.378475	0.201394	0.212524	0.103798
0.0996983	0.0906486	0.0560502	0.0465289
0.189412	0.339346	0.106955	0.178505
0.109227	0.486159	0.0617404	0.272565
0.155381	0.24061	0.0880053	0.12641
0.125278	0.239269	0.0719694	0.144383
0.162512	0.282885	0.0936275	0.146996
0.45374	0.138272	0.262368	0.0719925
0.276726	0.213129	0.160029	0.118654
0.765906	0.432773	0.445628	0.250064
0.15836	0.15943	0.0922364	0.0786963
0.180749	0.146702	0.10598	0.082549
0.133975	0.224314	0.0786367	0.117565
0.149346	0.268954	0.0877092	0.160689
0.194451	0.353755	0.114384	0.182696
0.129499	0.225098	0.0763952	0.132391
0.578259	0.397179	0.342863	0.231162
0.0906863	0.0485294	0.0538936	0.0318627
0.138039	0.126162	0.082086	0.068494
0.558397	0.283546	0.333275	0.146561
0.28716	0.194307	0.171542	0.0948861
0.623905	0.400375	0.373809	0.206237
0.160971	0.248366	0.0970997	0.156209
0.27563	0.182913	0.166422	0.109349
0.232353	0.0583333	0.140542	0.0419983
0.399129	0.105156	0.241485	0.0667241
0.341533	0.244207	0.206888	0.155737
0.309804	0.083779	0.188215	0.0533294
0.210022	0.113725	0.128039	0.0744281
0.165882	0.142745	0.101377	0.0773467
0.126298	0.19827	0.0775658	0.116887
0.518857	0.347809	0.318777	0.185353
0.615686	0.213869	0.378895	0.129305
0.270153	0.109804	0.166818	0.0707606
0.0961938	0.209227	0.0594289	0.118779
0.0919118	0.195833	0.0569077	0.105822
0.186928	0.184749	0.116247	0.100644
0.829337	0.516208	0.518262	0.317586
0.479005	0.25165	0.300636	0.145356
0.569363	0.183578	0.357555	0.114879
0.390196	0.210458	0.245475	0.134465
0.815828	0.430522	0.514134	0.222693
0.0969935	0.210719	0.061146	0.134628
0.510727	0.144175	0.323429	0.085514
0.39241	0.123087	0.248943	0.0714646
0.42949	0.196863	0.272508	0.118349
0.365902	0.241808	0.23235	0.137047
0.46161	0.323529	0.293922	0.197275
0.395337	0.264017	0.25357	0.141088
0.298745	0.202039	0.191752	0.0968501
0.0978151	0.190924	0.062854	0.112767
0.331969	0.212788	0.214166	0.120488
0.309949	0.172113	0.200034	0.0971342
0.132898	0.253159	0.0859649	0.1629
0.544633	0.277102	0.353118	0.163314
0.148063	0.235485	0.0961449	0.131605
0.837909	0.418736	0.544528	0.309519
0.182663	0.171517	0.118784	0.10157
0.103969	0.216069	0.0677834	0.142319
0.167756	0.145534	0.109541	0.0865833
0.100115	0.251557	0.0654743	0.131267
0.506065	0.297036	0.331074	0.167744
0.109967	0.15817	0.0720071	0.0925411
0.238431	0.0764706	0.156273	0.0489459
0.415083	0.180995	0.273081	0.114275
0.176471	0.146168	0.116265	0.0917274
0.227547	0.348159	0.150023	0.234975
0.189739	0.167875	0.069948	0.0611124
0.441426	0.139608	0.164944	0.0711182
0.26212	0.153282	0.0996078	0.0784131
0.236189	0.213278	0.0935629	0.0799617
0.372549	0.121747	0.151493	0.0630504
0.206486	0.115083	0.0891346	0.0661654
0.120588	0.103676	0.0525284	0.052494
0.22246	0.134759	0.0980392	0.0704631
0.121569	0.0871148	0.0537647	0.0466275
0.108777	0.122689	0.0507106	0.054884
0.229848	0.113943	0.108485	0.072202
0.252413	0.190422	0.121209	0.0913399
0.176906	0.131155	0.0862028	0.0704687
0.215966	0.0841737	0.105253	0.0439882
0.181793	0.0658263	0.0894762	0.0459032
0.480672	0.100467	0.236831	0.0519873
0.195365	0.153417	0.0976841	0.114961
0.16493	0.167731	0.0826027	0.106981
0.321267	0.180593	0.161804	0.100431
0.132888	0.159002	0.0669621	0.0901692
0.239706	0.0602941	0.121332	0.0443543
0.114706	0.146456	0.0598509	0.0665163
0.171807	0.0620032	0.0901169	0.0377501
0.196992	0.225625	0.103549	0.124878
0.476582	0.126304	0.250759	0.0634356
0.174342	0.146218	0.0925094	0.0699493
0.180623	0.151326	0.0963256	0.0834734
0.166377	0.191321	0.0887927	0.100216
0.130719	0.137255	0.0698752	0.0872549
0.138469	0.134734	0.0741285	0.0819853
0.202317	0.098574	0.109281	0.0542365
0.117112	0.136631	0.0633858	0.0728402
0.208627	0.103137	0.114966	0.0534175
0.292157	0.115294	0.161511	0.0615105
0.210966	0.178359	0.116982	0.109654
0.562255	0.14902	0.312596	0.0871386
0.118908	0.123389	0.0663223	0.0675849
0.147806	0.157703	0.0834967	0.090733
0.265229	0.23817	0.15002	0.143257
0.31001	0.239009	0.175727	0.138654
0.109804	0.0862745	0.0626942	0.0553603
0.307521	0.225695	0.175699	0.125683
0.18733	0.214982	0.107369	0.115623
0.482663	0.127451	0.277479	0.0709594
0.495727	0.163198	0.285678	0.0933379
0.134205	0.075817	0.0777718	0.0355615
0.164286	0.128431	0.0955283	0.0719566
0.209314	0.0820261	0.121736	0.0519399
0.211765	0.172549	0.123426	0.0936017
0.215865	0.104635	0.125947	0.06169
0.189706	0.230637	0.110686	0.137373
0.138053	0.183117	0.0809109	0.110173
0.100346	0.038985	0.0593375	0.0328193
0.144867	0.119839	0.0861773	0.0823854
0.0995386	0.13887	0.0596107	0.0844569
0.240523	0.207541	0.146474	0.118348
0.132092	0.0660131	0.0806484	0.0448656
0.109804	0.146201	0.0670516	0.0828822
0.212465	0.166247	0.129929	0.104332
0.170806	0.149455	0.104614	0.10496
0.522486	0.125991	0.323551	0.0806938
0.106069	0.121195	0.0659867	0.0739247
0.140243	0.131186	0.0877654	0.0822233
0.097479	0.0855742	0.061411	0.0481908
0.096732	0.0930283	0.0611994	0.0536997
0.142584	0.152841	0.090422	0.0888243
0.189516	0.0665066	0.121267	0.0480483
0.176993	0.0673203	0.113567	0.0447217
0.509982	0.164884	0.328599	0.113177
0.210831	0.247246	0.136326	0.15872
0.180579	0.217927	0.116879	0.135506
0.094579	0.116724	0.0612629	0.0733827
0.229873	0.19677	0.148983	0.126725
0.136601	0.0604575	0.0891308	0.0399568
0.0958606	0.133333	0.0626099	0.0762001
0.540067	0.166704	0.352775	0.106393
0.0998847	0.127566	0.0653017	0.0751381
0.17451	0.0916667	0.114312	0.0551445
0.188392	0.270065	0.0705424	0.114712
0.2714	0.107437	0.102198	0.0497154
0.460703	0.145261	0.177506	0.0596387
0.322856	0.286333	0.124763	0.127629
0.307895	0.280857	0.123182	0.111175
0.425973	0.360273	0.177308	0.163297
0.298097	0.291811	0.127813	0.117449
0.136275	0.215686	0.0586485	0.110679
0.223249	0.0980392	0.0975828	0.0476673
0.511161	0.161614	0.228582	0.0740152
0.453575	0.379005	0.206361	0.182325
0.220804	0.295314	0.101009	0.15083
0.554948	0.144186	0.256503	0.0698921
0.198203	0.153186	0.0924308	0.0775375
0.369048	0.313025	0.17347	0.164618
0.405521	0.390248	0.19111	0.17142
0.179438	0.222576	0.0854031	0.132742
0.303121	0.164374	0.144936	0.0723507
0.267829	0.215735	0.128631	0.103502
0.193242	0.145599	0.0936385	0.068104
0.236939	0.131942	0.115168	0.0602658
0.228824	0.178105	0.111411	0.0823915
0.368773	0.319245	0.18087	0.173326
0.298897	0.160355	0.147137	0.0823641
0.285279	0.235294	0.141679	0.121714
0.20049	0.275817	0.0996033	0.133401
0.177897	0.127273	0.0890582	0.0572183
0.279811	0.160566	0.141289	0.0693874
0.376791	0.254439	0.190617	0.156882
0.282026	0.242266	0.143965	0.127081
0.148273	0.122689	0.0761006	0.0582871
0.278431	0.0682353	0.143168	0.047951
0.313472	0.331562	0.162437	0.175545
0.231631	0.0802374	0.120476	0.0527043
0.288984	0.171052	0.15163	0.0899936
0.154148	0.123982	0.0811765	0.0751693
0.351617	0.311128	0.185559	0.161672
0.126868	0.193853	0.0673957	0.103746
0.251748	0.134697	0.133843	0.0670486
0.219608	0.118954	0.116851	0.0691105
0.247556	0.226954	0.131828	0.117647
0.333191	0.185098	0.1776	0.0970709
0.179487	0.104977	0.0958162	0.0466842
0.137255	0.107843	0.0734403	0.0617469
0.220588	0.224183	0.118115	0.120452
0.371373	0.23051	0.199717	0.11183
0.328676	0.18317	0.177647	0.0902317
0.199608	0.17098	0.10792	0.10792
0.253554	0.235968	0.138479	0.139726
0.178039	0.162588	0.0974536	0.0830095
0.191176	0.160131	0.105238	0.087591
0.323127	0.292828	0.178165	0.155325
0.318824	0.154275	0.176122	0.076887
0.355225	0.171953	0.196575	0.103593
0.218912	0.144972	0.122739	0.0775185
0.199837	0.169608	0.112517	0.0902577
0.137255	0.23393	0.0773447	0.135837
0.23819	0.193303	0.134225	0.0800357
0.235188	0.135029	0.132843	0.0763305
0.154367	0.0882353	0.0882003	0.0510154
0.340312	0.279428	0.194973	0.157643
0.148014	0.100955	0.0855334	0.0574031
0.418954	0.135948	0.242315	0.072124
0.640889	0.220183	0.371403	0.112117
0.239938	0.154076	0.1391	0.0818339
0.18968	0.109391	0.110038	0.06194
0.233832	0.234164	0.135749	0.125368
0.279552	0.0731092	0.16266	0.0513214
0.176264	0.0924665	0.102972	0.0480699
0.102302	0.181245	0.0599903	0.105072
0.271227	0.163703	0.160291	0.0835271
0.614781	0.190649	0.363453	0.117566
0.14902	0.125735	0.0881046	0.0692157
0.202241	0.201494	0.119888	0.104958
0.236797	0.146732	0.140901	0.0704404
0.309348	0.187141	0.18423	0.0997319
0.161307	0.174641	0.0961553	0.104037
0.200784	0.103529	0.120304	0.0639469
0.212885	0.131092	0.127694	0.0698403
0.176153	0.204769	0.105668	0.124848
0.140768	0.166095	0.0844697	0.0927585
0.29697	0.137255	0.178431	0.0965142
0.122196	0.179765	0.0735642	0.10146
0.233072	0.152288	0.141236	0.0887429
0.26935	0.148813	0.16361	0.0826059
0.212255	0.14902	0.128966	0.079085
0.13549	0.106863	0.0824882	0.0686178
0.378667	0.119373	0.230579	0.0697949
0.228843	0.0419987	0.140067	0.0404833
0.222484	0.151634	0.136471	0.0833868
0.227969	0.213688	0.140101	0.126059
0.0980392	0.20692	0.0611672	0.125467
0.333725	0.113922	0.208824	0.0690359
0.244276	0.138014	0.15356	0.0808566
0.192157	0.22139	0.121506	0.131072
0.495494	0.184795	0.313748	0.115253
0.158524	0.21218	0.100468	0.127348
0.214706	0.112941	0.136088	0.0644668
0.144314	0.217451	0.0915033	0.147985
0.219992	0.19085	0.140284	0.118588
0.351604	0.372727	0.224265	0.229943
0.121569	0.0808824	0.077591	0.0601307
0.134314	0.114828	0.0857781	0.063862
0.159104	0.123109	0.103022	0.0750111
0.204263	0.104518	0.132264	0.0650624
0.160458	0.0885621	0.103922	0.0572948
0.14902	0.0769608	0.0965241	0.0540998
0.55085	0.154641	0.356863	0.0967572
0.145764	0.228043	0.0945126	0.149499
0.247691	0.121316	0.161656	0.0855825
0.157108	0.145588	0.102554	0.0886913
0.324408	0.216768	0.21311	0.141892
0.204482	0.307403	0.134658	0.187175
0.106184	0.202614	0.0701443	0.129523
0.333121	0.183678	0.0919457	0.0847964
0.100078	0.0745098	0.0282913	0.0249045
0.164902	0.210392	0.0526201	0.0884061
0.207598	0.160049	0.0866226	0.0568279
0.139988	0.325847	0.0592253	0.171392
0.593627	0.384314	0.253695	0.151031
0.509737	0.32569	0.219186	0.126893
0.255745	0.431263	0.111007	0.173983
0.161176	0.120784	0.0700235	0.0644078
0.205195	0.290043	0.0905389	0.128658
0.161632	0.152411	0.0726766	0.0809979
0.184641	0.173856	0.0844356	0.0945608
0.167216	0.202196	0.0770259	0.101527
0.238293	0.13887	0.112065	0.0597463
0.141724	0.177474	0.0689655	0.0903699
0.166845	0.144207	0.0813525	0.0545418
0.342459	0.22187	0.167291	0.0888592
0.15305	0.179739	0.0749593	0.0984662
0.156566	0.447059	0.0787224	0.251256
0.62651	0.257255	0.319522	0.125818
0.120622	0.264233	0.0616361	0.130201
0.347294	0.261255	0.179306	0.113695
0.17912	0.189189	0.0925406	0.114312
0.377915	0.258927	0.195528	0.121353
0.394163	0.33078	0.203979	0.156977
0.339639	0.281661	0.177931	0.151562
0.497603	0.211329	0.260871	0.112788
0.392464	0.24875	0.205989	0.114577
0.280069	0.380164	0.147965	0.192363
0.107669	0.359444	0.0569191	0.212982
0.185483	0.0978328	0.0986898	0.0454278
0.218227	0.283071	0.116667	0.162042
0.146204	0.220312	0.0782279	0.109526
0.11732	0.0748366	0.0630265	0.0442979
0.224113	0.152774	0.122179	0.0656308
0.512111	0.17624	0.279988	0.0963302
0.272278	0.31463	0.148929	0.161895
0.26577	0.212773	0.145642	0.0923122
0.121569	0.230792	0.0667294	0.139106
0.337909	0.101307	0.186205	0.0659992
0.3637	0.162594	0.200748	0.0687572
0.485857	0.202336	0.268223	0.08122
0.0934641	0.0477124	0.05171	0.0326493
0.0913726	0.08	0.0505564	0.0450299
0.317647	0.110588	0.177326	0.058467
0.172038	0.114408	0.0960654	0.0534736
0.160509	0.16904	0.0896471	0.0925098
0.155252	0.354972	0.0875768	0.200512
0.197759	0.0246499	0.111696	0.0163431
0.178431	0.0637255	0.100851	0.0369195
0.537647	0.202824	0.30409	0.100078
0.398548	0.204793	0.225758	0.0982709
0.398968	0.103818	0.226882	0.0626374
0.138562	0.162963	0.0789386	0.0875817
0.273433	0.189235	0.155887	0.0938104
0.355924	0.42955	0.203066	0.230303
0.177897	0.310619	0.101889	0.17199
0.247426	0.244118	0.142105	0.144634
0.55639	0.272431	0.320515	0.128525
0.24986	0.183353	0.143968	0.0775008
0.642484	0.369526	0.371192	0.191805
0.452496	0.262032	0.261453	0.127249
0.213025	0.109384	0.123461	0.0630203
0.648627	0.468627	0.376035	0.225148
0.129412	0.191176	0.0751131	0.107132
0.249176	0.164	0.144795	0.0727084
0.294419	0.142081	0.171281	0.0834118
0.139668	0.424133	0.0814023	0.219073
0.402112	0.143891	0.234443	0.0778871
0.489935	0.269412	0.285916	0.135842
0.264874	0.369188	0.154753	0.214792
0.131373	0.407843	0.0770525	0.229349
0.240686	0.147549	0.141218	0.0700876
0.15421	0.30323	0.0905203	0.170526
0.0980392	0.182876	0.057619	0.102913
0.626253	0.148802	0.368172	0.0971076
0.213249	0.138633	0.125469	0.0708049
0.489748	0.291765	0.288719	0.1491
0.617087	0.236415	0.364133	0.148359
0.247415	0.150089	0.146107	0.0774221
0.313726	0.31826	0.18586	0.179827
0.107227	0.21042	0.0635596	0.123198
0.415556	0.215294	0.247691	0.0996933
0.317502	0.296587	0.189361	0.177189
0.571324	0.266503	0.341799	0.144706
0.221863	0.149902	0.133185	0.0750116
0.306696	0.214354	0.184263	0.111637
0.224695	0.135029	0.135144	0.0720102
0.104092	0.321483	0.0629293	0.213554
0.220968	0.184394	0.133672	0.111357
0.267507	0.138796	0.162339	0.0717884
0.135367	0.183007	0.0829721	0.116084
0.366118	0.178039	0.22445	0.0929038
0.0962092	0.1139	0.0590037	0.0731241
0.156725	0.302649	0.0961388	0.172971
0.166551	0.0592849	0.102575	0.0326797
0.33454	0.139367	0.206073	0.0838188
0.527843	0.263294	0.325385	0.125782
0.141333	0.344314	0.0871856	0.184195
0.180161	0.110035	0.111358	0.054754
0.365701	0.300439	0.22627	0.176683
0.142252	0.300506	0.0881006	0.171172
0.147549	0.294771	0.0913874	0.170315
0.0923747	0.0453159	0.0572501	0.0320988
0.23112	0.162935	0.143522	0.0688375
0.0954248	0.176144	0.0592692	0.113191
0.12549	0.0877005	0.0779666	0.051968
0.227903	0.128959	0.141615	0.0713561
0.0990196	0.228075	0.0615928	0.130007
0.111438	0.240359	0.0693376	0.119746
0.160558	0.332051	0.0999274	0.189771
0.102832	0.0640523	0.0641663	0.0375576
0.347511	0.161991	0.216896	0.100849
0.127741	0.324837	0.0798886	0.180199
0.13262	0.279144	0.0832775	0.159764
0.0917938	0.111256	0.0576683	0.0711354
0.562028	0.250407	0.353356	0.128771
0.674398	0.21479	0.425879	0.110283
0.604397	0.178491	0.381867	0.104508
0.286928	0.161438	0.182338	0.0961533
0.25042	0.212549	0.159233	0.138232
0.112207	0.199367	0.0714953	0.123783
0.653856	0.255163	0.417119	0.174334
0.264575	0.188497	0.16918	0.102066
0.157647	0.101699	0.100954	0.0556307
0.219048	0.163959	0.140288	0.0919216
0.343012	0.175302	0.219695	0.114315
0.192904	0.102708	0.123922	0.0645408
0.516357	0.35031	0.331852	0.214105
0.180805	0.129618	0.116263	0.0706651
0.146078	0.14451	0.0939951	0.0895833
0.297148	0.184848	0.191306	0.0985942
0.308497	0.167756	0.19911	0.107563
0.292653	0.282542	0.188904	0.159264
0.340299	0.245713	0.219698	0.137273
0.124183	0.0217865	0.0802481	0.0136701
0.487428	0.179931	0.315791	0.103637
0.45818	0.110389	0.297113	0.0776425
0.232493	0.2004	0.150989	0.116654
0.339496	0.265733	0.220929	0.157853
0.325586	0.21473	0.211946	0.137225
0.426916	0.19287	0.277949	0.119458
0.112966	0.149273	0.073566	0.0933854
0.137691	0.109804	0.0896933	0.0671694
0.544764	0.22403	0.355458	0.11165
0.527206	0.194608	0.344873	0.121794
0.475735	0.165686	0.311641	0.0931877
0.314672	0.232995	0.206993	0.137838
0.380051	0.258142	0.250212	0.184031
0.468687	0.251456	0.309091	0.141833
0.117843	0.293725	0.077785	0.173239
0.106863	0.0720588	0.0705882	0.0486174
0.148729	0.246623	0.0461861	0.10608
0.191533	0.227718	0.064992	0.112009
0.30902	0.143922	0.104908	0.0987129
0.274694	0.294056	0.0959284	0.149899
0.166317	0.260854	0.0604716	0.129087
0.171133	0.213943	0.0623463	0.102493
0.144331	0.260443	0.0546535	0.132428
0.129287	0.250607	0.0489573	0.119074
0.109486	0.216534	0.0423443	0.0964965
0.109617	0.180952	0.0443211	0.0934271
0.144299	0.232535	0.0591628	0.0939979
0.106583	0.226401	0.0446176	0.105784
0.174097	0.213313	0.0781797	0.13154
0.122653	0.206341	0.0554902	0.095817
0.130677	0.147502	0.0597298	0.0777168
0.567292	0.564289	0.259792	0.282168
0.115686	0.145098	0.0541889	0.0650327
0.34285	0.426248	0.162193	0.202436
0.132773	0.211018	0.063695	0.0923152
0.132977	0.14795	0.0641521	0.0938782
0.207407	0.227596	0.101064	0.111584
0.314027	0.237707	0.153787	0.133272
0.221142	0.25422	0.111027	0.134624
0.106536	0.17591	0.0536935	0.0910847
0.111059	0.135373	0.0562092	0.0789729
0.105621	0.220131	0.0537217	0.109499
0.119477	0.226275	0.0614964	0.139538
0.176169	0.18914	0.0917282	0.108089
0.0976657	0.215873	0.05114	0.114478
0.143772	0.127479	0.075571	0.075571
0.388854	0.334641	0.205906	0.168067
0.483272	0.393934	0.25682	0.173587
0.121775	0.212384	0.0655952	0.108132
0.113137	0.111667	0.0617832	0.0609878
0.250089	0.240196	0.136617	0.141573
0.89944	0.339944	0.492132	0.158199
0.122658	0.220915	0.0683875	0.1356
0.110588	0.159608	0.0622417	0.10575
0.350908	0.427451	0.198149	0.225098
0.0919991	0.143656	0.0520242	0.0984162
0.209477	0.170588	0.118654	0.105644
0.141513	0.156863	0.0807428	0.088482
0.154062	0.182353	0.0884504	0.103036
0.124706	0.15085	0.0724603	0.0798031
0.391912	0.408824	0.231471	0.261667
0.842227	0.271569	0.498206	0.134514
0.237701	0.322014	0.142157	0.187925
0.193333	0.20902	0.116821	0.135153
0.319409	0.241489	0.194596	0.14422
0.13779	0.15918	0.0843012	0.100512
0.269834	0.374811	0.165862	0.22549
0.147174	0.167935	0.0914709	0.103402
0.548627	0.334216	0.345405	0.211901
0.191485	0.184426	0.120945	0.118627
0.0947712	0.128385	0.0599047	0.0814586
0.103743	0.140107	0.0658162	0.0857075
0.223603	0.258454	0.142988	0.153352
0.932213	0.289188	0.596496	0.142337
0.121078	0.181863	0.078032	0.107843
0.249524	0.229244	0.162626	0.131705
0.148758	0.141176	0.0975604	0.0953944
0.177225	0.221569	0.0569511	0.0854737
0.0928105	0.229248	0.0300615	0.088379
0.273922	0.109412	0.0923055	0.0417923
0.0911765	0.23829	0.03127	0.0898883
0.205169	0.151159	0.0747919	0.0572718
0.244169	0.189818	0.0901961	0.0676253
0.117647	0.0498599	0.043986	0.0254317
0.657409	0.199871	0.248218	0.0653117
0.335425	0.11817	0.127403	0.0447123
0.152579	0.184676	0.058005	0.0856392
0.111656	0.113943	0.0424686	0.0588055
0.17549	0.18175	0.0667751	0.0940273
0.133445	0.179384	0.051671	0.0770872
0.133333	0.0683922	0.0518602	0.0299397
0.18741	0.0842105	0.0734009	0.0343115
0.197946	0.173296	0.0775987	0.0896052
0.17342	0.08061	0.0683744	0.0354839
0.155686	0.0403922	0.0615857	0.0234612
0.458824	0.17971	0.183695	0.070547
0.0911765	0.0372549	0.0369224	0.0166495
0.631138	0.253029	0.257441	0.095757
0.0973472	0.128489	0.0400402	0.0593263
0.31826	0.102819	0.131456	0.0477954
0.0961718	0.0436975	0.0398693	0.027624
0.103967	0.150205	0.0431103	0.0741325
0.151066	0.0987212	0.0626944	0.0349138
0.30622	0.321501	0.129014	0.147628
0.276586	0.175548	0.117015	0.0718954
0.219979	0.321304	0.093206	0.143622
0.175599	0.176688	0.075549	0.0874902
0.149216	0.0764706	0.067631	0.0395371
0.69916	0.293894	0.317112	0.124026
0.107665	0.0442068	0.048843	0.0206147
0.457344	0.257788	0.210279	0.120411
0.280392	0.170308	0.129097	0.0800962
0.379216	0.116863	0.175327	0.0602941
0.16605	0.281793	0.0772477	0.126571
0.144917	0.242474	0.0674934	0.113916
0.0976035	0.0409586	0.0454902	0.027619
0.423529	0.19287	0.197936	0.0902993
0.176328	0.125775	0.0825498	0.0579605
0.0918108	0.142215	0.0430712	0.0733642
0.14183	0.165686	0.0666477	0.0854788
0.139994	0.188298	0.065906	0.0933401
0.116144	0.217386	0.0551198	0.100265
0.453354	0.133746	0.21636	0.0646056
0.185968	0.263603	0.0888159	0.117187
0.186159	0.103806	0.0892157	0.0565768
0.391455	0.151302	0.187619	0.0698086
0.206481	0.22386	0.0989982	0.0915824
0.509281	0.121307	0.244342	0.0729692
0.15868	0.0761358	0.0762389	0.0386988
0.175227	0.173506	0.0842194	0.0782426
0.275686	0.174771	0.132523	0.0836317
0.336732	0.148105	0.162502	0.078538
0.445915	0.135376	0.215347	0.0659879
0.122059	0.148529	0.0590174	0.0786401
0.354779	0.186765	0.171614	0.0792645
0.53092	0.224284	0.257147	0.104935
0.327903	0.211865	0.158833	0.100269
0.496296	0.147364	0.24095	0.069211
0.46934	0.14893	0.228709	0.0687514
0.62402	0.301667	0.304697	0.130757
0.466961	0.134412	0.228248	0.0563726
0.276863	0.107843	0.137121	0.069459
0.134817	0.203498	0.0670121	0.0925124
0.59094	0.267072	0.293928	0.112126
0.377961	0.329726	0.188087	0.153455
0.172051	0.216122	0.0871878	0.112694
0.429344	0.136849	0.217641	0.0631384
0.491608	0.153098	0.24958	0.0697479
0.272941	0.104706	0.139016	0.0534969
0.376114	0.180392	0.19166	0.080614
0.476264	0.126419	0.242709	0.0577306
0.409436	0.151348	0.208913	0.0797167
0.106318	0.0614379	0.0542962	0.0287369
0.193364	0.209854	0.0989319	0.090754
0.168914	0.173219	0.0865908	0.0736875
0.301084	0.323994	0.154487	0.154359
0.391147	0.268152	0.201254	0.135454
0.862389	0.374688	0.443768	0.173998
0.35028	0.192717	0.180518	0.120064
0.367941	0.167745	0.190148	0.0837825
0.547011	0.215973	0.283399	0.102465
0.175063	0.205732	0.0908153	0.0920124
0.227045	0.139892	0.117902	0.0969615
0.885958	0.390892	0.460934	0.171441
0.338971	0.144853	0.176695	0.0637471
0.788634	0.319375	0.41239	0.141329
0.609846	0.216604	0.318922	0.106526
0.155869	0.181961	0.0816363	0.0826416
0.344467	0.214289	0.18055	0.108651
0.328183	0.327714	0.172079	0.157688
0.554248	0.130458	0.291041	0.0776876
0.379412	0.115441	0.199254	0.0551863
0.499548	0.244143	0.262349	0.108055
0.18099	0.199867	0.0954457	0.0971799
0.217949	0.0880845	0.115157	0.0481811
0.288095	0.171569	0.152238	0.0802275
0.161882	0.200314	0.0856687	0.108242
0.792971	0.294192	0.419743	0.121232
0.131401	0.170105	0.0695872	0.0875542
0.306622	0.187495	0.162963	0.0918768
0.109804	0.131729	0.0585873	0.0802268
0.616893	0.156762	0.330892	0.0806325
0.22821	0.124794	0.122564	0.0685085
0.182314	0.190158	0.0979731	0.106015
0.0928105	0.0947712	0.049918	0.0483573
0.131674	0.157768	0.0708913	0.0805169
0.563559	0.239068	0.303605	0.120177
0.367546	0.174577	0.198014	0.07379
0.446078	0.126471	0.240731	0.0659449
0.313113	0.203064	0.168988	0.0989196
0.437815	0.112325	0.236471	0.0615196
0.219608	0.228297	0.118668	0.134975
0.268883	0.176385	0.146258	0.0826291
0.114557	0.0519311	0.0623465	0.0273325
0.130283	0.0671024	0.0709856	0.0312366
0.509949	0.14045	0.278922	0.075
0.447415	0.139394	0.244763	0.0645253
0.109502	0.127149	0.0599277	0.0620788
0.120448	0.123436	0.0660399	0.0595577
0.650824	0.192	0.35713	0.0914736
0.55817	0.229194	0.306621	0.115986
0.310504	0.137815	0.171616	0.0666137
0.191721	0.11634	0.106331	0.0660081
0.501261	0.151401	0.278268	0.0786415
0.415368	0.128352	0.231049	0.0637558
0.142157	0.197304	0.0791529	0.0881569
0.219281	0.0986928	0.122477	0.0506814
0.212834	0.097861	0.119196	0.0524633
0.112854	0.0535948	0.0632065	0.0351788
0.210868	0.0918768	0.118246	0.0532854
0.366063	0.166516	0.205358	0.083789
0.134444	0.145882	0.075451	0.0655922
0.543277	0.234454	0.306104	0.125527
0.111928	0.152124	0.063268	0.0969188
0.204729	0.133679	0.116208	0.073512
0.429356	0.186947	0.244028	0.0971943
0.201176	0.156863	0.114476	0.0962721
0.466161	0.138393	0.265683	0.0758012
0.542484	0.128105	0.310527	0.0858938
0.106486	0.189593	0.0611991	0.139329
0.177342	0.216122	0.102054	0.102428
0.714994	0.205536	0.411512	0.125639
0.677647	0.187922	0.390336	0.0847348
0.246702	0.0937611	0.142622	0.0547146
0.21785	0.123191	0.126008	0.0704846
0.150654	0.154575	0.0871624	0.077525
0.604192	0.165788	0.349618	0.0877693
0.187522	0.0723708	0.108851	0.0455101
0.588053	0.216963	0.341653	0.0964999
0.45607	0.203338	0.265377	0.104139
0.447843	0.130838	0.261101	0.0684823
0.103387	0.141176	0.0602941	0.0837768
0.18698	0.0619608	0.109047	0.0378634
0.663358	0.174877	0.387804	0.0958188
0.420479	0.162963	0.246096	0.0797861
0.219608	0.186425	0.128595	0.0980392
0.243697	0.157796	0.142803	0.0868845
0.312854	0.142484	0.183546	0.0861398
0.230588	0.0862745	0.135444	0.0551306
0.217059	0.12098	0.127548	0.0717007
0.51927	0.207978	0.3052	0.110997
0.220196	0.168431	0.129436	0.0935235
0.520965	0.137255	0.306561	0.0832357
0.174563	0.203498	0.102971	0.0942143
0.305034	0.199364	0.180263	0.11644
0.227834	0.182783	0.134859	0.0942653
0.153251	0.157895	0.0911436	0.0783787
0.122745	0.144902	0.0730451	0.0878179
0.345989	0.212745	0.206162	0.110044
0.354349	0.144093	0.211371	0.0875751
0.455882	0.13549	0.27197	0.0759724
0.401961	0.110294	0.239843	0.0735861
0.274971	0.143483	0.16425	0.0855107
0.26905	0.134333	0.160743	0.0679396
0.261722	0.101961	0.156937	0.0574584
0.187364	0.0777778	0.112474	0.0469834
0.356618	0.151961	0.214169	0.083757
0.117949	0.113424	0.0708355	0.0655361
0.226405	0.104444	0.136035	0.0571823
0.76777	0.249592	0.46187	0.11947
0.257516	0.10817	0.154944	0.0549973
0.456244	0.141692	0.274605	0.0747269
0.355215	0.245979	0.213901	0.137372
0.103922	0.140149	0.0627209	0.0608206
0.559768	0.290777	0.337888	0.122737
0.220531	0.219493	0.133541	0.110933
0.135897	0.17187	0.0823421	0.0981917
0.479243	0.193509	0.290467	0.111382
0.302637	0.0962813	0.18352	0.0543126
0.236275	0.135621	0.143863	0.0832175
0.131765	0.0427451	0.080269	0.0267016
0.134527	0.057971	0.0820934	0.0432526
0.295156	0.189965	0.180924	0.102689
0.286786	0.13896	0.175922	0.0973776
0.480551	0.187281	0.295211	0.101683
0.418926	0.135891	0.257529	0.0683598
0.613615	0.227895	0.378245	0.117764
0.214834	0.24075	0.132622	0.142734
0.512157	0.204444	0.316295	0.112013
0.515619	0.183097	0.318542	0.0942029
0.78246	0.198289	0.483822	0.0945166
0.311111	0.192484	0.192749	0.111802
0.22006	0.0717949	0.136487	0.0439256
0.297386	0.202288	0.184946	0.145161
0.24277	0.166544	0.15118	0.0935133
0.244983	0.179008	0.152832	0.0925926
0.240642	0.157576	0.150154	0.0922703
0.43166	0.153132	0.269581	0.0790033
0.342818	0.15057	0.214799	0.083666
0.192361	0.101451	0.120929	0.0954473
0.121961	0.181176	0.0766907	0.110604
0.234804	0.167157	0.147836	0.0955235
0.23817	0.0915033	0.150221	0.0484388
0.357598	0.214706	0.225601	0.133037
0.169354	0.166885	0.107044	0.0785621
0.296376	0.209745	0.187446	0.12147
0.316786	0.207365	0.20038	0.1145
0.136898	0.221034	0.086778	0.124086
0.213235	0.207353	0.135458	0.132216
0.236652	0.197587	0.150396	0.104627
0.364426	0.106723	0.231981	0.059973
0.142919	0.0775599	0.091123	0.0531194
0.77549	0.142525	0.49454	0.0859527
0.601569	0.160261	0.384054	0.0858257
0.241961	0.12902	0.154475	0.08808
0.128389	0.0530264	0.0820077	0.0374896
0.253026	0.138619	0.161634	0.0830484
0.761307	0.186667	0.486456	0.100726
0.391087	0.153654	0.250124	0.0866328
0.163683	0.153453	0.104902	0.0925858
0.523249	0.145434	0.335441	0.0891979
0.310753	0.290702	0.199284	0.168307
0.197683	0.24902	0.126793	0.149897
0.899837	0.158497	0.577199	0.107171
0.376169	0.15455	0.241329	0.0757703
0.292279	0.18174	0.187766	0.104143
0.368326	0.117345	0.236812	0.0767868
0.215686	0.121569	0.138889	0.0745798
0.453595	0.133415	0.292328	0.0859056
0.487383	0.205286	0.314142	0.112008
0.187694	0.121929	0.120999	0.0691967
0.147567	0.0948439	0.0954248	0.0631559
0.852288	0.156601	0.552559	0.0903404
0.236217	0.109804	0.153181	0.0733683
0.276923	0.243891	0.179739	0.152334
0.196569	0.108824	0.127614	0.0691176
0.32549	0.0915033	0.21185	0.0602302
0.22291	0.128999	0.145098	0.084247
0.459905	0.160379	0.300532	0.0884633
0.571242	0.195643	0.373313	0.141476
0.248824	0.147059	0.163001	0.0973572
0.465173	0.146218	0.304955	0.0808691
0.113725	0.143954	0.0747634	0.0931711
0.640463	0.123173	0.421313	0.0778463
0.187835	0.0731493	0.124097	0.0402366
0.602852	0.278788	0.398622	0.160413
0.167421	0.0757164	0.0411359	0.026883
0.154062	0.20193	0.0464159	0.0765487
0.110893	0.114379	0.0360751	0.0542705
0.0917141	0.125111	0.03131	0.0575302
0.137889	0.176932	0.0472808	0.074962
0.18574	0.168984	0.064544	0.0826228
0.102317	0.115865	0.0356601	0.0542048
0.152007	0.170806	0.0541659	0.0846247
0.45901	0.185901	0.163578	0.0614706
0.159804	0.0612745	0.0573128	0.0346191
0.200373	0.147152	0.0733932	0.0598039
0.324658	0.162329	0.121012	0.0897825
0.228182	0.158192	0.0901604	0.0787641
0.115137	0.125333	0.045663	0.0746427
0.120865	0.171443	0.0479417	0.0727235
0.593805	0.244672	0.237914	0.0938795
0.210055	0.117848	0.0852425	0.0566845
0.31836	0.152228	0.130569	0.0618772
0.093617	0.142261	0.0385496	0.0659898
0.46635	0.153637	0.194309	0.0727405
0.253506	0.137122	0.108203	0.0584385
0.297918	0.122781	0.127451	0.0639258
0.249198	0.142721	0.106852	0.0620842
0.236753	0.124122	0.101551	0.0530138
0.277124	0.184749	0.119451	0.0747451
0.284392	0.145725	0.124519	0.0630329
0.360181	0.146908	0.161534	0.0682238
0.107487	0.145989	0.0484571	0.0801189
0.862264	0.10602	0.390531	0.0394189
0.556454	0.191503	0.254251	0.0817188
0.364118	0.233856	0.167634	0.131398
0.163467	0.173994	0.076146	0.0908973
0.525436	0.194227	0.245882	0.0869506
0.922129	0.126331	0.433497	0.045887
0.25	0.213235	0.118213	0.107985
0.479346	0.103268	0.227225	0.0476337
0.239608	0.226275	0.114406	0.108088
0.12792	0.178901	0.0613479	0.0931015
0.330444	0.0592363	0.1587	0.0293501
0.406061	0.18574	0.195266	0.0909524
0.311055	0.216854	0.150557	0.1296
0.173262	0.10303	0.0843562	0.0462779
0.291036	0.0977591	0.143673	0.0544524
0.516206	0.109164	0.255386	0.0524623
0.34082	0.306239	0.168692	0.13719
0.146168	0.0702317	0.0723829	0.0373546
0.759722	0.29567	0.377721	0.118301
0.16197	0.168901	0.0805721	0.0784882
0.219608	0.107335	0.109268	0.049655
0.332977	0.178966	0.166266	0.0806241
0.137486	0.0733564	0.068777	0.0389
0.356347	0.258256	0.178808	0.127177
0.614006	0.102185	0.313073	0.0524126
0.28601	0.323688	0.147834	0.152707
0.124589	0.165978	0.0646706	0.0865218
0.298786	0.254902	0.155503	0.14102
0.380784	0.302222	0.198338	0.16688
0.311002	0.204031	0.162418	0.103002
0.323754	0.150948	0.170155	0.078356
0.270689	0.220312	0.142468	0.121107
0.578239	0.192926	0.305242	0.0839677
0.322574	0.151735	0.17077	0.0655954
0.750327	0.293682	0.400351	0.135714
0.33975	0.11016	0.181402	0.0663357
0.128389	0.155158	0.0687618	0.0815471
0.327493	0.213934	0.175667	0.109463
0.246597	0.163552	0.132913	0.10526
0.181772	0.0756718	0.0983402	0.0438941
0.13273	0.201508	0.072826	0.0983494
0.31517	0.295562	0.173176	0.162327
0.105447	0.138562	0.0579762	0.0770716
0.145811	0.168806	0.0802536	0.0808397
0.213876	0.0690799	0.117811	0.045057
0.32549	0.153522	0.180355	0.08202
0.708307	0.226453	0.395354	0.107332
0.181793	0.0762838	0.10151	0.0487276
0.198482	0.136243	0.111066	0.0739189
0.276993	0.179281	0.155024	0.0902124
0.173784	0.187146	0.0974728	0.105512
0.277871	0.107563	0.156214	0.0545249
0.11267	0.114178	0.0635812	0.0603563
0.29098	0.152614	0.16554	0.081723
0.168627	0.209586	0.0962449	0.10468
0.569104	0.188606	0.325916	0.0815238
0.285686	0.148824	0.163774	0.101495
0.124404	0.139849	0.0715829	0.0656802
0.170084	0.0815686	0.0981201	0.0477326
0.136383	0.0474946	0.0787675	0.0321195
0.748729	0.0784314	0.433497	0.0615185
0.667608	0.116235	0.386637	0.0587621
0.198997	0.179115	0.115348	0.0981294
0.194014	0.080289	0.112936	0.0477987
0.243316	0.0991087	0.142202	0.0544441
0.335591	0.245395	0.197	0.134278
0.144719	0.0694497	0.0851211	0.0335179
0.209091	0.176649	0.12324	0.0902954
0.547636	0.123183	0.323358	0.0682108
0.847529	0.10949	0.500722	0.0569569
0.316667	0.20112	0.187477	0.109573
0.270775	0.106816	0.160322	0.0549994
0.162059	0.197647	0.0960058	0.0952796
0.110827	0.139983	0.0657051	0.0838404
0.555521	0.187513	0.32992	0.0933841
0.308899	0.160181	0.183725	0.0781621
0.099772	0.136252	0.0594259	0.0629245
0.18719	0.168366	0.111678	0.0887162
0.277266	0.184526	0.1655	0.0965957
0.277901	0.189401	0.166171	0.111089
0.112694	0.147988	0.0675093	0.0822233
0.146433	0.170046	0.0877752	0.0859772
0.232295	0.119954	0.139827	0.0669618
0.177342	0.0830065	0.107346	0.0467076
0.667102	0.0810458	0.405356	0.0448111
0.10362	0.122021	0.0632295	0.0645905
0.541761	0.206008	0.331237	0.0995535
0.176471	0.071024	0.107958	0.0432061
0.49169	0.194024	0.302148	0.0960317
0.363399	0.120523	0.224599	0.0764295
0.236765	0.152451	0.146829	0.0887627
0.202451	0.211275	0.125914	0.132999
0.166667	0.123856	0.103791	0.0637328
0.896257	0.107843	0.558142	0.0597692
0.266144	0.106667	0.166188	0.0602131
0.23779	0.134046	0.14902	0.0820479
0.684263	0.128909	0.429626	0.07166
0.277647	0.0922876	0.175033	0.0587582
0.275327	0.247549	0.17387	0.142626
0.392157	0.159913	0.248915	0.0805672
0.560724	0.208688	0.357906	0.111327
0.226603	0.160466	0.144804	0.0925209
0.29087	0.289461	0.186188	0.167327
0.136542	0.172193	0.0878075	0.104314
0.177941	0.0671569	0.114472	0.0425978
0.951634	0.178722	0.613203	0.0730714
0.955577	0.206429	0.615792	0.102521
0.132462	0.0592593	0.0854816	0.0415686
0.402783	0.207717	0.260456	0.137831
0.14127	0.14986	0.091513	0.0809775
0.354902	0.0745098	0.230202	0.0426945
0.203387	0.0631016	0.132017	0.0454172
0.144193	0.0648567	0.0936438	0.0424346
0.234804	0.0931373	0.154205	0.0587749
0.115126	0.108964	0.0759395	0.068076
0.26289	0.105882	0.173793	0.0720588

## Sheet: Lin DE siNeG
0.167949	0.115008	0.0549929	0.0572263
0.117211	0.0518519	0.0390388	0.0495651
0.117828	0.163861	0.0426001	0.089641
0.091326	0.0976404	0.0331278	0.0696869
0.240959	0.17174	0.0908791	0.0852611
0.185808	0.135574	0.0730292	0.0692677
0.137176	0.100235	0.055014	0.0540216
0.130065	0.105447	0.0523529	0.0733894
0.230065	0.109804	0.0930578	0.0624271
0.128342	0.172193	0.0527393	0.0666763
0.223529	0.151461	0.0922903	0.0812237
0.240566	0.0985535	0.099927	0.0565394
0.119804	0.10451	0.049973	0.0573484
0.0982843	0.102859	0.0412191	0.0608483
0.108642	0.255967	0.0463162	0.132265
0.190632	0.100581	0.0834623	0.0568885
0.116849	0.203988	0.0512371	0.10795
0.195854	0.147563	0.087455	0.0816327
0.106331	0.102185	0.0474904	0.0605498
0.148963	0.149645	0.0674892	0.0784754
0.184213	0.133032	0.0836087	0.0768011
0.127967	0.0913313	0.0585219	0.0511689
0.097861	0.0994652	0.044945	0.0504847
0.239542	0.105556	0.111377	0.0732183
0.197592	0.239904	0.0927937	0.126781
0.203495	0.160529	0.0966378	0.0864712
0.143653	0.140557	0.0683744	0.0820051
0.120261	0.175471	0.0577871	0.105378
0.113943	0.16427	0.0547674	0.0913591
0.0995841	0.0544266	0.0479326	0.036844
0.119545	0.173435	0.0578774	0.101289
0.0998217	0.133749	0.0483759	0.0742286
0.116063	0.180694	0.0564685	0.105052
0.140331	0.129719	0.0696493	0.0740265
0.117034	0.106985	0.0581002	0.0680228
0.106155	0.139651	0.0527035	0.0753936
0.0961169	0.129873	0.0477915	0.0712487
0.256022	0.115182	0.127712	0.0693013
0.165098	0.094902	0.0824736	0.0591252
0.0908153	0.0745098	0.0455318	0.0371855
0.220362	0.146606	0.11148	0.0778966
0.103818	0.0982456	0.0526786	0.0621306
0.0970588	0.0583333	0.0498174	0.0344557
0.138301	0.151895	0.0711953	0.0938551
0.0925654	0.0761438	0.0480989	0.0419267
0.110836	0.0578947	0.0576456	0.0379035
0.102941	0.132745	0.0536913	0.0788525
0.120728	0.127731	0.0632011	0.0863657
0.108181	0.118188	0.0566845	0.0700789
0.151634	0.128976	0.0795266	0.0814697
0.172549	0.080112	0.0911256	0.046565
0.0920415	0.23391	0.0488386	0.131523
0.0945233	0.155781	0.050551	0.0932875
0.105335	0.175559	0.0564331	0.102867
0.157503	0.106603	0.0844353	0.0670619
0.259464	0.122769	0.140157	0.0697248
0.239776	0.0451914	0.129638	0.0285316
0.23573	0.110458	0.128	0.0671373
0.184804	0.0970588	0.100848	0.0547166
0.152941	0.180314	0.0840959	0.106638
0.104314	0.0494118	0.0576314	0.0325333
0.174407	0.0867561	0.0965089	0.0470588
0.153964	0.114237	0.0853448	0.0777162
0.31968	0.155846	0.177603	0.0943915
0.0997821	0.0762527	0.0557711	0.052867
0.167097	0.208034	0.0942266	0.122903
0.127146	0.140305	0.0717917	0.0898433
0.108102	0.162264	0.0612795	0.0868687
0.364183	0.0980392	0.206604	0.0752241
0.139589	0.165826	0.079208	0.0982429
0.11533	0.113191	0.0655657	0.0706512
0.0921569	0.057423	0.0532861	0.0391794
0.126679	0.136304	0.0735772	0.0901243
0.222004	0.0583878	0.129277	0.0435182
0.164293	0.127348	0.0959974	0.0782045
0.159772	0.186528	0.0934558	0.119351
0.691863	0.196471	0.406369	0.108155
0.155912	0.0962567	0.0920018	0.0538258
0.128513	0.170425	0.0759244	0.0996508
0.357124	0.019085	0.211717	0.0190228
0.101007	0.114361	0.0599071	0.079128
0.291781	0.157196	0.173176	0.0945474
0.0903529	0.132078	0.0537318	0.0871917
0.100218	0.112418	0.0599884	0.0751699
0.124556	0.1169	0.0745746	0.0690326
0.480455	0.155092	0.288411	0.100615
0.133456	0.138848	0.0802685	0.0912913
0.138562	0.134902	0.0835784	0.0810574
0.36732	0.136383	0.221614	0.0826009
0.105882	0.140336	0.0641544	0.0838235
0.180154	0.212359	0.109581	0.125296
0.0901961	0.101804	0.054972	0.0633754
0.111347	0.207007	0.067876	0.11858
0.334581	0.102674	0.205143	0.0602755
0.0954248	0.0857516	0.058697	0.0662872
0.11123	0.0566845	0.0684417	0.0359546
0.351344	0.11467	0.217872	0.074841
0.12444	0.153151	0.0773449	0.0990069
0.213273	0.0717949	0.133204	0.0445736
0.647575	0.20356	0.406286	0.114878
0.111765	0.119085	0.0702148	0.0782654
0.119256	0.188336	0.0749239	0.113409
0.0969188	0.0941176	0.0612834	0.061533
0.134871	0.198385	0.0853492	0.129963
0.107283	0.109244	0.0688036	0.0668545
0.0991087	0.165847	0.0637111	0.108857
0.171917	0.0974067	0.110547	0.0679098
0.505051	0.126084	0.325654	0.0852124
0.201426	0.0942959	0.129888	0.0547522
0.40615	0.127451	0.26295	0.0875741
0.128431	0.0565359	0.0837155	0.0448488
0.143564	0.16948	0.0937482	0.116027
0.273834	0.104801	0.179094	0.0605544
0.278431	0.100426	0.182961	0.0721264
0.113725	0.115006	0.074827	0.0881776
0.31826	0.105025	0.209884	0.0794718
0.138039	0.0904314	0.0415033	0.0392583
0.152397	0.096841	0.0481391	0.0526378
0.118546	0.0822712	0.0395249	0.0324689
0.277297	0.154406	0.0963473	0.0718992
0.107625	0.0627451	0.0378441	0.030001
0.167742	0.106641	0.060369	0.0497188
0.136928	0.075	0.0504988	0.0377159
0.314216	0.172181	0.121136	0.0895476
0.0980392	0.0659197	0.0392157	0.0320493
0.146405	0.11634	0.0593661	0.0623751
0.123077	0.0702866	0.0513539	0.0380952
0.576751	0.0945845	0.244835	0.0396061
0.116578	0.112299	0.0511992	0.0634352
0.148813	0.0633643	0.0666864	0.0353138
0.321635	0.10123	0.149105	0.0490975
0.142322	0.150297	0.0664937	0.0792503
0.175645	0.076161	0.0824593	0.0441708
0.176982	0.0618926	0.0839677	0.0301949
0.097549	0.0431373	0.0466744	0.0230681
0.156037	0.0563468	0.0750076	0.0314333
0.538796	0.0791317	0.259436	0.0405433
0.0910816	0.105882	0.0441633	0.0603697
0.12854	0.064488	0.0628981	0.0443616
0.244556	0.10363	0.120631	0.0519182
0.157563	0.0712885	0.0779869	0.0447582
0.181647	0.161046	0.0905213	0.107547
0.208279	0.0575163	0.104152	0.0265966
0.0918768	0.0438842	0.0464052	0.0265269
0.188005	0.0682814	0.0951315	0.0366236
0.145378	0.0726891	0.0736619	0.0390037
0.152941	0.074183	0.0776089	0.0412719
0.157324	0.0696655	0.0798676	0.0344589
0.116202	0.0588235	0.0596773	0.0325302
0.16934	0.0552585	0.0871179	0.0315974
0.0900807	0.03391	0.046693	0.0206368
0.120448	0.120448	0.0630048	0.0785093
0.224712	0.140243	0.118037	0.076576
0.139272	0.132157	0.0733325	0.0745761
0.151471	0.072549	0.0806975	0.0488589
0.138627	0.0696078	0.0744084	0.0401961
0.2041	0.0698752	0.110804	0.03995
0.111586	0.112478	0.0606119	0.070028
0.643887	0.101499	0.352019	0.0554797
0.129557	0.0608569	0.0712418	0.0342753
0.137959	0.122775	0.0761723	0.0760835
0.107353	0.095915	0.0594088	0.0656424
0.0972279	0.105882	0.0538445	0.070434
0.120632	0.137255	0.0671625	0.08135
0.137661	0.0803245	0.0768454	0.0516105
0.102167	0.0489164	0.0571116	0.0326595
0.106018	0.0597701	0.0594024	0.0337442
0.0966752	0.0635976	0.054493	0.0386503
0.184154	0.0557823	0.104981	0.0354933
0.178431	0.0637255	0.103736	0.0430283
0.537726	0.0917647	0.314338	0.0540033
0.167093	0.103495	0.0977104	0.065534
0.126144	0.0715686	0.0740136	0.0489316
0.120697	0.0514161	0.0713882	0.0327773
0.128936	0.0976827	0.0763617	0.0605198
0.123945	0.0780749	0.0737522	0.0453951
0.176772	0.0820513	0.105193	0.0491079
0.0967787	0.0969188	0.057728	0.0633053
0.126013	0.0588235	0.0755044	0.0418301
0.123399	0.117386	0.0740276	0.0797171
0.149712	0.0775087	0.0899993	0.0527903
0.0908235	0.0796078	0.0546017	0.0533258
0.152157	0.0739869	0.092577	0.0420168
0.210392	0.0821569	0.128945	0.0513539
0.207721	0.113971	0.129514	0.0765877
0.177778	0.101961	0.111282	0.0724448
0.100722	0.0862745	0.0631697	0.0586237
0.11024	0.1252	0.0693333	0.0746492
0.183601	0.0616756	0.115774	0.0408983
0.120941	0.0622745	0.0765394	0.0389978
0.118841	0.0646206	0.0752842	0.0454276
0.129412	0.0823529	0.084017	0.0588341
0.114452	0.153377	0.0744255	0.0965844
0.123312	0.0640523	0.0805302	0.0424468
0.165718	0.0752688	0.108389	0.055225
0.11954	0.064503	0.0782609	0.0431586
0.107487	0.055615	0.0708386	0.0396885
0.0933333	0.0635294	0.0253312	0.0219396
0.206303	0.0829132	0.0632099	0.0362818
0.123636	0.10139	0.0398529	0.0515196
0.269519	0.106328	0.0882402	0.0491516
0.150089	0.0611408	0.0494389	0.0281416
0.0913896	0.058994	0.0301887	0.040611
0.197157	0.0706863	0.0651852	0.0356209
0.0901961	0.0434174	0.0305595	0.0264706
0.115033	0.0409586	0.04	0.0203922
0.0993464	0.0474946	0.0356638	0.0271938
0.159804	0.0628676	0.0575861	0.0323054
0.248135	0.0655133	0.0900512	0.0308552
0.259608	0.0742484	0.0946747	0.0366756
0.139532	0.105882	0.0514286	0.0397479
0.0941177	0.0392157	0.0355093	0.0218077
0.0926471	0.0607843	0.0349646	0.0239249
0.120261	0.0423529	0.0470279	0.0223715
0.15817	0.0675381	0.063273	0.0467195
0.465309	0.0823529	0.186598	0.0476897
0.103431	0.0480392	0.0416155	0.032748
0.140271	0.06727	0.0569807	0.0405641
0.254031	0.0623094	0.103479	0.0395591
0.118519	0.0908497	0.0484446	0.0443019
0.22521	0.0825397	0.0920604	0.0387978
0.845276	0.0652406	0.346538	0.0339652
0.218301	0.0705882	0.0913112	0.0371899
0.186275	0.0784314	0.0783432	0.0358963
0.297454	0.142289	0.125447	0.0741486
0.110827	0.102131	0.047026	0.0531791
0.199843	0.0858039	0.085395	0.0462659
0.105658	0.0805602	0.0451566	0.0409814
0.141912	0.0686275	0.0616648	0.0406807
0.210364	0.0815126	0.0915566	0.0430572
0.10496	0.100461	0.0458012	0.0553136
0.144118	0.0598039	0.0630517	0.035639
0.275045	0.0716578	0.120666	0.0386836
0.206774	0.101159	0.0909703	0.0548115
0.384107	0.0499484	0.171719	0.032001
0.197549	0.145798	0.0887924	0.0749005
0.360784	0.0850361	0.162558	0.0409301
0.100603	0.101961	0.0453856	0.049281
0.12493	0.0686275	0.0565763	0.0441066
0.171148	0.0731092	0.0778542	0.0340039
0.103874	0.0774749	0.0475051	0.0413806
0.113333	0.0992941	0.0521583	0.0410448
0.167647	0.0597148	0.0775008	0.0307245
0.0980392	0.0865546	0.045498	0.043547
0.0993873	0.0762255	0.0467545	0.0377641
0.106338	0.0603739	0.0501248	0.0339156
0.0907076	0.0734015	0.0431373	0.0366272
0.105306	0.094233	0.0502262	0.050176
0.0988506	0.080595	0.0478058	0.0450486
0.191521	0.0565978	0.0926245	0.026204
0.128048	0.0697357	0.061996	0.0417713
0.796078	0.0659314	0.388141	0.0330465
0.231046	0.0910675	0.112761	0.0461331
0.141737	0.0766106	0.06927	0.036701
0.0965686	0.0553922	0.0475936	0.0357932
0.154367	0.0688057	0.0765243	0.0365565
0.945098	0.0605042	0.47017	0.0335153
0.139706	0.0615196	0.0695163	0.0326797
0.725621	0.122222	0.362659	0.0596078
0.164706	0.0832579	0.0825424	0.0484607
0.182475	0.129779	0.0919247	0.0695562
0.0916038	0.0824535	0.0462466	0.0441272
0.132928	0.101149	0.0679435	0.0512084
0.100294	0.0884314	0.0512911	0.0473443
0.223137	0.0633333	0.114123	0.0351994
0.204614	0.0708189	0.104732	0.0438344
0.217974	0.0966231	0.11183	0.0483054
0.689199	0.128481	0.354867	0.0633948
0.167686	0.0602353	0.0863824	0.030689
0.114764	0.113495	0.0593625	0.0686739
0.112255	0.0245098	0.0581117	0.0164499
0.0972136	0.0257998	0.050333	0.0177211
0.128431	0.105447	0.0666056	0.0555734
0.152338	0.0494721	0.0790188	0.0240057
0.135038	0.0835465	0.0701105	0.0491689
0.225123	0.107475	0.117561	0.0576077
0.353042	0.0950226	0.184854	0.0567453
0.178075	0.0987522	0.093322	0.0597613
0.328458	0.0607313	0.172443	0.0394065
0.278105	0.0604575	0.14616	0.038622
0.128824	0.0333333	0.0678269	0.0180531
0.332898	0.0906318	0.175712	0.0490719
0.384784	0.0752941	0.20502	0.0428497
0.130219	0.060669	0.0694596	0.0327116
0.101593	0.0660539	0.0542048	0.0397386
0.389356	0.0704015	0.209591	0.0395937
0.145233	0.104801	0.0782303	0.05845
0.13366	0.0441176	0.0721371	0.0256714
0.0927171	0.0585434	0.0502542	0.0380053
0.136993	0.115817	0.0743624	0.0678166
0.106373	0.0720588	0.0579886	0.0395193
0.264198	0.143355	0.144551	0.0859418
0.229864	0.061086	0.126258	0.0351844
0.388796	0.0686275	0.213848	0.0399918
0.208997	0.0592849	0.115299	0.0287539
0.327288	0.101634	0.180867	0.0589631
0.290196	0.0802988	0.161839	0.0459625
0.185714	0.129692	0.103787	0.0728445
0.300078	0.0542745	0.167872	0.0343929
0.0919118	0.079902	0.0515006	0.0531813
0.123232	0.118479	0.0695787	0.0786643
0.192748	0.0878861	0.108864	0.0518644
0.186765	0.0637255	0.105632	0.0347935
0.106421	0.227835	0.0605431	0.121527
0.118349	0.234881	0.0673951	0.118218
0.142157	0.0416667	0.081203	0.0313578
0.149346	0.0830065	0.0854481	0.0485764
0.0980392	0.246346	0.0562183	0.120417
0.405084	0.0872912	0.233297	0.0527959
0.550126	0.0900955	0.317091	0.0617717
0.495098	0.077451	0.285706	0.0482862
0.139632	0.106239	0.0807396	0.0636634
0.168464	0.0630719	0.097479	0.0386154
0.428976	0.0620915	0.248395	0.0357008
0.141401	0.0577031	0.0819213	0.0303348
0.113861	0.0705882	0.0659948	0.0377074
0.146292	0.0608696	0.0849637	0.0361536
0.363664	0.0704657	0.212176	0.0473417
0.55915	0.053268	0.329184	0.0283351
0.207011	0.057754	0.122054	0.0384022
0.357059	0.0784314	0.211518	0.0473993
0.286765	0.0642157	0.169959	0.0408654
0.163235	0.0647059	0.0968598	0.0420168
0.111968	0.0930358	0.0664627	0.0601726
0.313726	0.0633987	0.186455	0.0427245
0.383725	0.0673529	0.228637	0.035394
0.100218	0.0538126	0.0602288	0.0325708
0.128808	0.0829563	0.0775811	0.0521777
0.390392	0.0658824	0.235863	0.0377934
0.245588	0.0857843	0.148903	0.0411298
0.348265	0.0657617	0.212288	0.0371443
0.456685	0.0916221	0.278533	0.0599949
0.107516	0.0385621	0.0656685	0.0289721
0.0997821	0.0684096	0.0609832	0.0473714
0.142857	0.0577031	0.0878159	0.0392157
0.101961	0.0943417	0.0631016	0.0611289
0.340254	0.0683968	0.210583	0.0423315
0.106223	0.0680307	0.0657998	0.044355
0.393395	0.0745098	0.247499	0.0495877
0.216756	0.0515152	0.136591	0.0361164
0.28812	0.100346	0.181893	0.0726216
0.115117	0.0808349	0.0733765	0.0479942
0.366902	0.0635294	0.234072	0.0418016
0.133922	0.0705882	0.0856686	0.0471093
0.198455	0.0610814	0.127013	0.0388592
0.936373	0.14402	0.606814	0.0851898
0.215083	0.0512821	0.139735	0.0418108
0.108899	0.0865762	0.070902	0.0792157
0.417762	0.0823529	0.274594	0.0484874
0.0990405	0.115478	0.0653884	0.0708482
0.106353	0.057098	0.0703178	0.0361731
0.151541	0.154762	0.0453309	0.0743295
0.139683	0.0704015	0.0430688	0.0268174
0.104037	0.161246	0.0335309	0.0667438
0.111024	0.218911	0.0387109	0.104368
0.154296	0.300178	0.0555171	0.159804
0.105962	0.195598	0.039079	0.0948851
0.0964183	0.346458	0.035709	0.170849
0.253159	0.228322	0.0968529	0.15678
0.101961	0.161457	0.0393908	0.0817752
0.116751	0.193389	0.0452177	0.0907668
0.148132	0.504588	0.0604517	0.261087
0.10305	0.200436	0.0422158	0.128919
0.0905073	0.222222	0.0379253	0.12047
0.117647	0.337849	0.0494351	0.17045
0.161569	0.149333	0.0683744	0.0853468
0.199216	0.286196	0.0855838	0.14875
0.105047	0.223272	0.04599	0.123578
0.144385	0.295663	0.0636099	0.144859
0.222644	0.194181	0.0985931	0.100432
0.106774	0.18066	0.0478026	0.12105
0.19916	0.109804	0.0902428	0.0560224
0.115619	0.160649	0.0524203	0.0930147
0.0985006	0.122491	0.0447539	0.0810244
0.101089	0.191721	0.0467008	0.105627
0.181209	0.102614	0.0843485	0.052187
0.153408	0.231466	0.0742599	0.114302
0.155773	0.174728	0.0755991	0.10129
0.125343	0.380784	0.0609128	0.228016
0.0975639	0.192632	0.0478299	0.106499
0.100938	0.207417	0.0497563	0.11912
0.208964	0.103361	0.103765	0.0614011
0.127832	0.280828	0.0637581	0.152594
0.139338	0.179289	0.0705098	0.0957451
0.126949	0.351482	0.0642493	0.215955
0.0941177	0.247059	0.0477786	0.14902
0.332255	0.271176	0.168889	0.14833
0.102397	0.195352	0.0522561	0.121498
0.350232	0.512014	0.179046	0.277788
0.133624	0.199564	0.0693744	0.122764
0.194975	0.195343	0.101976	0.10772
0.114027	0.162293	0.0596999	0.094041
0.242365	0.217766	0.127735	0.119677
0.0920415	0.332411	0.0491555	0.213357
0.174603	0.180859	0.093887	0.10271
0.0971569	0.32451	0.0524356	0.202466
0.243672	0.278253	0.132148	0.151515
0.182426	0.174582	0.100244	0.0975352
0.137647	0.156471	0.0758768	0.103485
0.0904762	0.196359	0.0498888	0.126845
0.141026	0.144344	0.0778672	0.0924527
0.128105	0.185621	0.0709995	0.124301
0.113424	0.198291	0.0629962	0.120197
0.105322	0.12605	0.0586313	0.0811226
0.10719	0.188399	0.0597999	0.1134
0.168039	0.111373	0.094065	0.0775102
0.103339	0.179438	0.0579852	0.116269
0.132078	0.184627	0.0743925	0.104397
0.100115	0.145559	0.0567848	0.0867939
0.181209	0.16585	0.104064	0.104319
0.123056	0.257201	0.0710049	0.145049
0.297626	0.169866	0.172597	0.0865166
0.356706	0.222431	0.206887	0.138753
0.406713	0.477501	0.235974	0.2661
0.27967	0.354386	0.162383	0.234228
0.29451	0.146961	0.171113	0.0851201
0.768509	0.162567	0.446854	0.110419
0.26908	0.182805	0.157514	0.0994574
0.15207	0.2061	0.0891957	0.133413
0.32368	0.344646	0.19003	0.211071
0.223529	0.115837	0.131704	0.0695273
0.425119	0.219502	0.257115	0.127834
0.345351	0.222138	0.208956	0.138312
0.183007	0.209524	0.110864	0.14424
0.114439	0.17041	0.0694507	0.12558
0.113389	0.159216	0.0695373	0.0982533
0.254299	0.166214	0.156078	0.109468
0.105787	0.410904	0.0649332	0.238448
0.342353	0.202353	0.210342	0.138362
0.162229	0.0920537	0.0998078	0.0648827
0.255089	0.286928	0.157307	0.191268
0.0997199	0.270339	0.0621562	0.167624
0.147328	0.107266	0.0921639	0.057938
0.11	0.158431	0.0690852	0.0965089
0.338472	0.199324	0.21259	0.125189
0.194771	0.170806	0.122558	0.109203
0.13707	0.189942	0.0862897	0.173051
0.412549	0.232941	0.259837	0.15915
0.138725	0.1875	0.0874539	0.13068
0.261713	0.161404	0.165272	0.102336
0.195365	0.232204	0.123765	0.149518
0.122762	0.205968	0.0780607	0.139562
0.0932858	0.375163	0.059654	0.266759
0.495963	0.178085	0.317746	0.127079
0.0911765	0.243945	0.0589514	0.126385
0.179186	0.123982	0.116287	0.0780687
0.11549	0.141176	0.0749726	0.0839605
0.0918301	0.228023	0.060105	0.146071
0.0944118	0.150196	0.0620588	0.177843
0.238118	0.199216	0.157332	0.134037
0.166818	0.111312	0.0550109	0.0455065
0.110465	0.202977	0.0412747	0.0846741
0.185294	0.118137	0.0704722	0.0567467
0.445852	0.196682	0.186576	0.0849925
0.370437	0.318049	0.161887	0.144411
0.296028	0.283962	0.134837	0.131525
0.177451	0.274265	0.0833333	0.145551
0.243137	0.16908	0.114576	0.0970812
0.363907	0.268337	0.175211	0.112375
0.245098	0.468137	0.120479	0.255011
0.191111	0.104314	0.0949827	0.0599769
0.216189	0.349472	0.108677	0.192513
0.0950032	0.153447	0.0480513	0.0951586
0.209754	0.129613	0.106641	0.067035
0.330283	0.127669	0.168551	0.111593
0.459825	0.287025	0.234804	0.154231
0.25374	0.15236	0.133928	0.0831057
0.259314	0.179248	0.136911	0.0888417
0.120664	0.258522	0.063826	0.151156
0.725054	0.193246	0.384907	0.133721
0.141333	0.249255	0.0751096	0.151027
0.342048	0.262048	0.182133	0.133439
0.433886	0.281247	0.231423	0.140793
0.179412	0.522876	0.0959596	0.2347
0.406667	0.138431	0.217986	0.0760784
0.0931373	0.0735294	0.0502233	0.0381861
0.548459	0.17395	0.297581	0.0939745
0.168301	0.107843	0.0916517	0.0579159
0.129412	0.0671569	0.0710689	0.0408602
0.132843	0.0470588	0.0737141	0.0367718
0.189382	0.615988	0.105245	0.263123
0.377323	0.145553	0.211793	0.108182
0.499608	0.302353	0.28058	0.181741
0.202845	0.537332	0.115339	0.289011
0.140305	0.0781409	0.0806435	0.0460701
0.171845	0.150528	0.0987904	0.0775401
0.145098	0.0847339	0.0844237	0.0579046
0.176307	0.0535948	0.103016	0.040829
0.145098	0.0388889	0.0849395	0.0324781
0.309091	0.213547	0.181149	0.118618
0.263851	0.144997	0.155716	0.0952248
0.183946	0.109069	0.108809	0.0748541
0.199627	0.124183	0.11842	0.0812483
0.374464	0.173643	0.222862	0.1064
0.104412	0.0519608	0.0624434	0.0367421
0.320317	0.20801	0.191889	0.115009
0.365826	0.132773	0.219401	0.110547
0.17456	0.51272	0.104815	0.293436
0.644563	0.272014	0.387203	0.141125
0.427181	0.280865	0.256844	0.165913
0.341394	0.213072	0.205279	0.116078
0.275562	0.168245	0.165725	0.0961552
0.589496	0.220308	0.35526	0.156986
0.285804	0.088	0.173045	0.059094
0.865972	0.319533	0.524417	0.154244
0.217429	0.668083	0.131685	0.356181
0.221961	0.0894118	0.134503	0.062081
0.193939	0.140107	0.1192	0.0749441
0.0906318	0.0701525	0.0564893	0.0393091
0.165441	0.0502451	0.103832	0.0379302
0.381996	0.150624	0.240808	0.0801853
0.180174	0.0788671	0.113904	0.0631462
0.193627	0.0752451	0.122806	0.0589025
0.315385	0.223379	0.20102	0.129699
0.355248	0.144406	0.226952	0.101747
0.230065	0.112157	0.147549	0.0742647
0.126025	0.118004	0.0810492	0.0717483
0.30272	0.203542	0.195163	0.119936
0.124887	0.0597285	0.0806879	0.0456129
0.789081	0.303191	0.512605	0.155339
0.587418	0.152941	0.382031	0.0927092
0.194002	0.0855825	0.126246	0.0568037
0.0995098	0.0666667	0.064902	0.0486555
0.540484	0.176009	0.352921	0.111385
0.444935	0.279412	0.291233	0.180974
0.865294	0.203137	0.567747	0.155262
0.165119	0.635604	0.108497	0.330403
0.164519	0.0810458	0.108752	0.0622669

## Sheet: Lin DE si YB-1
0.156545	0.186645	0.0424519	0.09328
0.361296	0.199375	0.126258	0.0737582
0.176044	0.21364	0.0615326	0.124278
0.139902	0.203039	0.0502334	0.107665
0.394236	0.228758	0.155156	0.108139
0.132855	0.12836	0.0525054	0.0672041
0.451975	0.233714	0.186449	0.116559
0.152941	0.117291	0.0668307	0.0631328
0.335512	0.196078	0.154727	0.106057
0.275269	0.117268	0.127092	0.0627929
0.180392	0.14902	0.0839216	0.0790196
0.333211	0.179902	0.159067	0.103268
0.688414	0.104456	0.338991	0.0907067
0.205664	0.125381	0.101386	0.0679216
0.213836	0.309656	0.105679	0.175367
0.103922	0.0932462	0.0534572	0.0639973
0.289158	0.18489	0.152587	0.105063
0.111558	0.1258	0.058945	0.0736509
0.355556	0.140674	0.190833	0.0818791
0.900346	0.233833	0.483471	0.145452
0.0980392	0.117011	0.0530698	0.0673048
0.179968	0.14743	0.0983393	0.0992997
0.945425	0.177124	0.517412	0.118667
0.140875	0.0645551	0.0779675	0.0472275
0.223203	0.186438	0.124337	0.11511
0.167822	0.225087	0.0935948	0.135934
0.126094	0.128326	0.0711188	0.0832872
0.211011	0.165158	0.119536	0.0976098
0.0974067	0.143074	0.0559187	0.0960349
0.0915033	0.0573975	0.0525935	0.0361441
0.337154	0.11825	0.198603	0.0759973
0.227015	0.0888889	0.133851	0.0603034
0.111634	0.104837	0.066007	0.0829393
0.22963	0.202179	0.136551	0.1273
0.103806	0.102422	0.0629493	0.0562092
0.414379	0.167756	0.254474	0.109804
0.178788	0.0884136	0.110391	0.060985
0.159384	0.173249	0.0985766	0.109136
0.155556	0.0717647	0.096221	0.0511408
0.107435	0.166013	0.0673618	0.0942688
0.776932	0.221607	0.48744	0.142154
0.148039	0.130392	0.0930637	0.0808824
0.191216	0.153412	0.120562	0.0977616
0.257081	0.216993	0.162107	0.15212
0.381356	0.12909	0.242182	0.0780133
0.162148	0.161296	0.104316	0.115651
0.216227	0.190805	0.140033	0.13462
0.975686	0.166471	0.637109	0.126137
0.245098	0.152451	0.0593319	0.0462963
0.148481	0.193925	0.0376471	0.0700453
0.0905526	0.114439	0.0295051	0.0496732
0.331027	0.214302	0.118128	0.0999109
0.110145	0.128389	0.0403602	0.0640242
0.401776	0.161154	0.15097	0.0662724
0.217554	0.12437	0.0818985	0.0563831
0.255882	0.133878	0.0987913	0.0631211
0.227149	0.140121	0.0904451	0.0576408
0.254902	0.131373	0.103552	0.0533481
0.137557	0.195777	0.0565826	0.129615
0.310807	0.162061	0.128909	0.0771098
0.246462	0.219096	0.103833	0.126267
0.118137	0.101471	0.0501089	0.0474487
0.117647	0.1526	0.0513896	0.089821
0.129542	0.169804	0.0566094	0.0882822
0.149455	0.108932	0.0654848	0.0464142
0.149849	0.170739	0.0672003	0.0870439
0.168192	0.15207	0.0756757	0.0644409
0.311438	0.209673	0.140177	0.101217
0.196232	0.172395	0.0899782	0.0710966
0.206667	0.0858824	0.0952983	0.0474383
0.162353	0.111765	0.0762399	0.0568051
0.177848	0.140859	0.0841629	0.0690397
0.380392	0.143223	0.180227	0.0714859
0.176961	0.124673	0.0839096	0.0677144
0.308964	0.197946	0.146674	0.110154
0.257003	0.148459	0.122078	0.073262
0.186144	0.140654	0.089	0.0657843
0.357768	0.159879	0.171791	0.0790233
0.270868	0.112325	0.130324	0.0669403
0.210114	0.121775	0.101465	0.0734731
0.606341	0.193158	0.297207	0.0902852
0.308014	0.141944	0.153399	0.0683007
0.156506	0.140463	0.0788211	0.0718792
0.175098	0.118039	0.0881882	0.0619608
0.229602	0.122201	0.116415	0.0695576
0.129055	0.084492	0.0662745	0.0476078
0.276751	0.147619	0.143704	0.0938126
0.241457	0.151501	0.125884	0.0814397
0.146078	0.148775	0.0768981	0.0704113
0.361569	0.223059	0.193865	0.13191
0.106486	0.130769	0.0574936	0.0726797
0.128571	0.179692	0.0695676	0.110663
0.454353	0.144784	0.246004	0.0751259
0.130967	0.138945	0.0711906	0.087971
0.192302	0.160349	0.104639	0.089737
0.163529	0.0866667	0.0894584	0.0517181
0.133589	0.0779199	0.0731812	0.0509375
0.193862	0.119011	0.107708	0.0622933
0.158263	0.0826331	0.0890939	0.0490324
0.206417	0.0929293	0.116754	0.061412
0.207516	0.103595	0.117903	0.0653453
0.55081	0.199574	0.313917	0.115509
0.320362	0.217195	0.183316	0.0993464
0.482941	0.270549	0.28031	0.149197
0.119104	0.150924	0.0701357	0.0902338
0.240476	0.138515	0.142835	0.079507
0.111485	0.158824	0.0667756	0.0977669
0.170308	0.0887955	0.10223	0.0524265
0.188235	0.146251	0.114855	0.0754049
0.270196	0.135948	0.166398	0.0827887
0.0908497	0.0535948	0.0577933	0.0445165
0.13799	0.0759804	0.0878778	0.0496804
0.635556	0.176035	0.405215	0.118222
0.259559	0.181373	0.165695	0.114346
0.0980392	0.115152	0.0626549	0.0823079
0.170739	0.0865762	0.111717	0.0620063
0.166488	0.086631	0.109438	0.0611242
0.272211	0.217377	0.0660279	0.0829026
0.250185	0.198728	0.0686638	0.0827887
0.279303	0.139869	0.0776058	0.070227
0.430434	0.202706	0.143916	0.0987376
0.224276	0.13408	0.0765176	0.0622431
0.227997	0.21936	0.0797171	0.101671
0.155173	0.15819	0.0544903	0.0785397
0.222704	0.126109	0.0822337	0.0491314
0.364796	0.25098	0.136953	0.122499
0.345455	0.148307	0.132407	0.0708247
0.094022	0.168436	0.0366347	0.104802
0.160633	0.110106	0.0629524	0.0621405
0.112353	0.12451	0.0440351	0.0667723
0.141647	0.0992941	0.0564014	0.0593714
0.310784	0.130065	0.128682	0.0495212
0.109477	0.110566	0.0467038	0.0581135
0.38124	0.149232	0.167677	0.0742874
0.281944	0.11634	0.12513	0.0575353
0.1	0.104085	0.0448916	0.0636223
0.510745	0.170824	0.232301	0.0883729
0.268024	0.0941176	0.122469	0.0506752
0.349851	0.131432	0.160079	0.0645957
0.16388	0.161816	0.0761765	0.0938235
0.322353	0.0721569	0.150908	0.0418301
0.168457	0.0990622	0.0815004	0.0607965
0.154202	0.155322	0.0748821	0.0825267
0.122304	0.116912	0.060056	0.064986
0.236802	0.0838612	0.117358	0.0493498
0.119118	0.0957516	0.0594464	0.0549712
0.244444	0.104139	0.123979	0.0545076
0.259384	0.0984594	0.131815	0.0601026
0.156498	0.154492	0.0795661	0.0950021
0.242621	0.151187	0.123513	0.074988
0.27861	0.130303	0.14233	0.0717878
0.119693	0.13572	0.0612983	0.082391
0.391966	0.125012	0.203877	0.0733957
0.193672	0.159002	0.101633	0.0816474
0.276549	0.15749	0.145306	0.0798195
0.414745	0.156471	0.218937	0.0983219
0.169697	0.0645276	0.0912726	0.05198
0.0921569	0.0745098	0.0497199	0.0502801
0.14097	0.108772	0.0760951	0.0643582
0.16637	0.148188	0.0900371	0.0872284
0.121008	0.097479	0.0659371	0.0601915
0.104357	0.121786	0.0577626	0.072388
0.138315	0.129518	0.0776746	0.0745786
0.117853	0.0809082	0.0664109	0.0455456
0.186871	0.0997442	0.106187	0.0610548
0.113255	0.199843	0.064476	0.117809
0.10084	0.0857143	0.057923	0.0589252
0.262309	0.133769	0.153856	0.0821569
0.220028	0.117367	0.130196	0.0842353
0.269162	0.122103	0.159333	0.082902
0.117647	0.0651961	0.069902	0.0517157
0.144757	0.165729	0.0866824	0.108612
0.0986584	0.0827657	0.0605286	0.0564649
0.15274	0.0775264	0.0946449	0.0556599
0.235014	0.113655	0.145902	0.0730955
0.20817	0.0799564	0.129263	0.0550778
0.134314	0.0818627	0.0840022	0.0451897
0.0970588	0.0779412	0.0608364	0.0482388
0.110327	0.12732	0.069281	0.0827552
0.275245	0.15098	0.172959	0.0964245
0.200336	0.11619	0.126634	0.0751362
0.231373	0.14324	0.147102	0.0890325
0.338235	0.118137	0.215484	0.0876491
0.331257	0.143483	0.211796	0.101599
0.112447	0.12728	0.0722795	0.0715175
0.188562	0.0918301	0.121832	0.0616291
0.0935997	0.177728	0.0607313	0.130949
0.134314	0.0607843	0.0871549	0.0688275
0.37756	0.14902	0.245066	0.113179
0.278867	0.356427	0.18246	0.269138
0.428852	0.118627	0.283594	0.0798702
0.102545	0.177555	0.0242647	0.0498529
0.365723	0.103123	0.100792	0.0346465
0.462567	0.118717	0.142191	0.0454539
0.0915966	0.149113	0.029899	0.0588473
0.325134	0.149465	0.106443	0.0676471
0.149341	0.0431373	0.0490103	0.0251194
0.32112	0.317199	0.106737	0.118929
0.459165	0.142711	0.153028	0.0507489
0.521195	0.111298	0.17679	0.0384314
0.690804	0.22016	0.235966	0.0657049
0.297964	0.225716	0.103079	0.0998621
0.477477	0.131426	0.165264	0.0561683
0.284183	0.095817	0.098597	0.0419709
0.634254	0.173109	0.222181	0.0626585
0.285049	0.127451	0.100735	0.053976
0.556863	0.110758	0.202049	0.0419476
0.154011	0.136471	0.0560202	0.0593903
0.135397	0.137461	0.0511528	0.0651799
0.124126	0.0554135	0.0484131	0.0375788
0.146803	0.146462	0.0575117	0.0640707
0.157576	0.187641	0.0620496	0.105303
0.45098	0.075817	0.177701	0.0342929
0.167705	0.0835063	0.0662067	0.0416364
0.54952	0.158615	0.220209	0.0771242
0.164372	0.181811	0.0659314	0.082598
0.54082	0.138681	0.217296	0.075185
0.484594	0.135434	0.194973	0.0651717
0.573856	0.114659	0.232446	0.0546452
0.468937	0.14386	0.190311	0.0632065
0.467647	0.151604	0.19077	0.0623751
0.207207	0.0721781	0.0846998	0.042304
0.203252	0.195983	0.0834353	0.093302
0.228322	0.0849673	0.0946779	0.0417976
0.377999	0.270322	0.159841	0.148097
0.242647	0.118954	0.10376	0.0573975
0.210603	0.0668119	0.0959721	0.0349279
0.206162	0.12381	0.0968302	0.059118
0.315556	0.115294	0.14851	0.0623377
0.583137	0.118954	0.277773	0.0558344
0.694408	0.13711	0.331624	0.0729628
0.327669	0.110675	0.156503	0.0565893
0.623081	0.15563	0.302967	0.0871553
0.59268	0.195904	0.288679	0.0851091
0.248128	0.113012	0.121435	0.0565062
0.216903	0.107911	0.106332	0.0572225
0.165896	0.165266	0.0818197	0.117436
0.193028	0.0917938	0.0954128	0.0529951
0.310716	0.0878249	0.153836	0.0533456
0.569673	0.252288	0.282387	0.144084
0.203922	0.0643137	0.101347	0.0404796
0.184559	0.202696	0.0917248	0.103024
0.342919	0.0666667	0.171016	0.0341222
0.356952	0.202139	0.178625	0.102663
0.534902	0.155765	0.276258	0.0911952
0.665686	0.129412	0.354887	0.0640523
0.177474	0.260465	0.0956665	0.149679
0.631373	0.123529	0.345686	0.0897059
0.632571	0.132462	0.347833	0.0719814
0.0928571	0.109944	0.0512375	0.0658952
0.196863	0.167216	0.110157	0.111216
0.148517	0.166616	0.0831533	0.0982593
0.491597	0.218207	0.27908	0.141366
0.272113	0.116558	0.155706	0.0738669
0.105784	0.128529	0.0607464	0.0699304
0.145243	0.132462	0.0835481	0.0880299
0.199077	0.143253	0.11467	0.0841187
0.622085	0.131063	0.359292	0.0739742
0.161538	0.055279	0.093838	0.0350509
0.338235	0.133007	0.196601	0.0688744
0.114815	0.137255	0.0674292	0.108279
0.157324	0.0521338	0.0928775	0.036065
0.293922	0.0597059	0.174127	0.0387632
0.529225	0.107937	0.31715	0.0637393
0.587787	0.11619	0.35386	0.0710784
0.48175	0.137858	0.291228	0.0882972
0.208875	0.101754	0.126451	0.0665898
0.105882	0.0301471	0.0643235	0.0210561
0.173039	0.052451	0.105518	0.0446735
0.220448	0.115966	0.135027	0.0762923
0.38809	0.0864198	0.238597	0.0502644
0.652012	0.132301	0.402387	0.0761722
0.182745	0.191176	0.114052	0.122835
0.172549	0.0705882	0.108887	0.0498345
0.363212	0.0797386	0.229481	0.0619377
0.358514	0.124871	0.226765	0.0845752
0.20549	0.0909804	0.13009	0.0534131
0.292857	0.0780112	0.187369	0.0560876
0.1185	0.130776	0.0759459	0.0869925
0.480749	0.137611	0.310082	0.0939788
0.103224	0.13998	0.0667753	0.0866244
0.242689	0.130308	0.157148	0.0821183
0.144947	0.0618401	0.0941176	0.0401085
0.214566	0.0809524	0.140692	0.053658
0.284594	0.0745098	0.187522	0.0604278
0.10019	0.103352	0.0214597	0.029085
0.120697	0.130283	0.0299061	0.0416819
0.123333	0.0827451	0.0360503	0.0393561
0.194383	0.11044	0.0628688	0.039463
0.188235	0.0884314	0.0627657	0.0371311
0.340875	0.068175	0.125052	0.0308275
0.531488	0.103806	0.201132	0.0372842
0.205541	0.0699062	0.0811181	0.0324572
0.210644	0.0526611	0.0831737	0.0229822
0.159259	0.0542484	0.0664563	0.0263391
0.422185	0.0977031	0.176638	0.0459623
0.148679	0.0470588	0.0634262	0.0251002
0.443272	0.118594	0.190531	0.0574418
0.36908	0.0886878	0.161599	0.036631
0.327171	0.12453	0.143581	0.0538772
0.20181	0.0815485	0.0899771	0.0403504
0.308181	0.0673428	0.138456	0.0313952
0.673226	0.0524064	0.304084	0.0189878
0.439951	0.102819	0.204173	0.0497817
0.820868	0.172899	0.382214	0.0833018
0.386202	0.096732	0.182073	0.0430847
0.777941	0.0813726	0.368318	0.0435615
0.319759	0.0815485	0.155005	0.0380068
0.894831	0.09388	0.439869	0.0345534
0.795343	0.103064	0.394014	0.0451496
0.48	0.113333	0.237971	0.0568316
0.810884	0.0917167	0.402432	0.0446693
0.25817	0.0569561	0.128797	0.0318026
0.283473	0.1	0.142521	0.0492997
0.393514	0.0595777	0.198492	0.0266968
0.535116	0.121212	0.270417	0.0684667
0.288688	0.059276	0.148979	0.0357724
0.133551	0.0542484	0.0690304	0.0326081
0.515917	0.122837	0.2675	0.0639713
0.716959	0.0558652	0.376268	0.0303051
0.901548	0.119711	0.476168	0.0576279
0.873693	0.119444	0.464033	0.06218
0.350895	0.121569	0.187565	0.0660969
0.31024	0.0723312	0.16665	0.0436903
0.712605	0.0887021	0.384678	0.0451789
0.335512	0.106754	0.182872	0.0598039
0.900949	0.119924	0.492322	0.0582029
0.960644	0.133053	0.529472	0.0643942
0.869328	0.107563	0.484071	0.05629
0.138066	0.0795132	0.0771101	0.0406213
0.124314	0.103268	0.0696383	0.0633784
0.875331	0.0845417	0.490917	0.0347536
0.136695	0.0595238	0.0778614	0.0324669
0.182655	0.0294118	0.104147	0.0165649
0.187364	0.0575163	0.107116	0.0403226
0.362353	0.0831373	0.208177	0.0444711
0.757124	0.096732	0.437988	0.0524464
0.29902	0.0705882	0.173104	0.0446056
0.125792	0.0271493	0.0729216	0.0182353
0.427124	0.105065	0.247923	0.0602748
0.919477	0.121917	0.541148	0.0614879
0.761569	0.087451	0.453175	0.0502532
0.328758	0.0832244	0.195967	0.047337
0.145679	0.0563544	0.087288	0.0307006
0.371569	0.0857843	0.22277	0.0533416
0.451503	0.0962092	0.271798	0.0520799
0.170238	0.0388655	0.102995	0.0231877
0.179412	0.0598039	0.109617	0.0398693
0.314795	0.0795009	0.193132	0.0469674
0.951332	0.0837607	0.590001	0.0415889
0.24305	0.0738998	0.150906	0.0361711
0.372745	0.0831373	0.23176	0.056281
0.169673	0.0551634	0.105594	0.0369089
0.164216	0.0357843	0.103199	0.0287217
0.567119	0.136652	0.357308	0.0733957
0.283737	0.055594	0.18004	0.040141
0.117211	0.0557734	0.0744784	0.0357647
0.123337	0.0437524	0.0786895	0.0279231
0.841569	0.059085	0.54849	0.0385091
0.427922	0.106196	0.281753	0.066559
0.727451	0.0823529	0.479906	0.0451608
0.118596	0.161164	0.0332105	0.0555645
0.135387	0.121942	0.039317	0.0435569
0.092911	0.0935143	0.0309506	0.0376148
0.127366	0.120801	0.0435062	0.0505841
0.132049	0.150642	0.0453013	0.0552846
0.110376	0.109232	0.0382966	0.0429228
0.129006	0.125287	0.0495884	0.0517031
0.10005	0.129512	0.0388642	0.0565298
0.0954856	0.106977	0.0381735	0.0417064
0.124458	0.148056	0.0514463	0.0620268
0.12291	0.054386	0.051426	0.0736185
0.118241	0.111111	0.0512098	0.0565499
0.114648	0.138293	0.0504357	0.0641885
0.215686	0.0984127	0.0951671	0.0433306
0.400349	0.127233	0.179182	0.0526588
0.335179	0.107266	0.151354	0.0517274
0.0944193	0.110558	0.0438742	0.0488222
0.337745	0.0916667	0.157128	0.0437202
0.958431	0.0881046	0.450528	0.0408916
0.266349	0.0970853	0.126718	0.0423418
0.101248	0.140107	0.0483137	0.0745098
0.217469	0.108021	0.106782	0.0497589
0.15508	0.0755793	0.076651	0.0416697
0.270196	0.0894118	0.133619	0.0416607
0.170053	0.0748663	0.0867359	0.042376
0.114706	0.154779	0.059335	0.0849389
0.229194	0.102832	0.120249	0.0518117
0.155005	0.183901	0.0828929	0.0938051
0.112398	0.0830166	0.0603865	0.0654874
0.0987862	0.132586	0.0538715	0.0786317
0.976883	0.0807018	0.551227	0.0436892
0.167126	0.0610763	0.0951801	0.0369684
0.240642	0.068984	0.137437	0.0402747
0.28741	0.113313	0.165025	0.0662563
0.439869	0.135668	0.255909	0.073185
0.21015	0.0927336	0.123328	0.0492422
0.271836	0.122816	0.163385	0.0742297
0.222549	0.10915	0.134124	0.0630187
0.198107	0.0766734	0.119766	0.0481657
0.133695	0.157828	0.0808511	0.0918857
0.12787	0.158581	0.0785876	0.0955394
0.124183	0.0779956	0.0768935	0.0392734
0.39972	0.103081	0.248086	0.0636049
0.179944	0.0759664	0.113761	0.0413963
0.915196	0.0841503	0.578737	0.0386555
0.143922	0.0682353	0.0922389	0.0448518
0.106184	0.128507	0.0684151	0.0801549
0.265241	0.123351	0.171463	0.0780694
0.153243	0.0817496	0.100577	0.0487761
0.236078	0.104967	0.155167	0.0685745
0.892745	0.0815686	0.587329	0.0401844
0.113235	0.0720588	0.0746003	0.0385822

## Sheet: Lin28 RS si Neg
0.857149	0.259464	0.122769	0.140157	0.0697248
0.912618	0.256022	0.115182	0.127712	0.0693013
0.845554	0.240959	0.17174	0.0908791	0.0852611
0.955012	0.240566	0.0985535	0.099927	0.0565394
0.981612	0.239776	0.0451914	0.129638	0.0285316
0.842929	0.239542	0.105556	0.111377	0.0732183
0.429487	0.23573	0.110458	0.128	0.0671373
0.722157	0.230065	0.109804	0.0930578	0.0624271
0.896477	0.223529	0.151461	0.0922903	0.0812237
0.500093	0.220362	0.146606	0.11148	0.0778966
0.809543	0.203495	0.160529	0.0966378	0.0864712
0.816137	0.197592	0.239904	0.0927937	0.126781
0.599442	0.195854	0.147563	0.087455	0.0816327
0.916349	0.190632	0.100581	0.0834623	0.0568885
0.789687	0.185808	0.135574	0.0730292	0.0692677
0	0.184804	0.0970588	0.100848	0.0547166
0.740004	0.184213	0.133032	0.0836087	0.0768011
0.905804	0.174407	0.0867561	0.0965089	0.0470588
0.702217	0.172549	0.080112	0.0911256	0.046565
0.629757	0.167949	0.115008	0.0549929	0.0572263
0.648199	0.165098	0.094902	0.0824736	0.0591252
0.94427	0.157503	0.106603	0.0844353	0.0670619
0.803351	0.153964	0.114237	0.0853448	0.0777162
0.727437	0.152941	0.180314	0.0840959	0.106638
0	0.151634	0.128976	0.0795266	0.0814697
0.704097	0.148963	0.149645	0.0674892	0.0784754
0.729975	0.143653	0.140557	0.0683744	0.0820051
0.747789	0.140331	0.129719	0.0696493	0.0740265
0.907624	0.138301	0.151895	0.0711953	0.0938551
0.578337	0.137176	0.100235	0.055014	0.0540216
0.61188	0.130065	0.105447	0.0523529	0.0733894
0.780526	0.128342	0.172193	0.0527393	0.0666763
0.313173	0.127967	0.0913313	0.0585219	0.0511689
0.820342	0.120728	0.127731	0.0632011	0.0863657
0.775118	0.120261	0.175471	0.0577871	0.105378
0.836298	0.119804	0.10451	0.049973	0.0573484
0.707079	0.119545	0.173435	0.0578774	0.101289
0.943846	0.117828	0.163861	0.0426001	0.089641
0.89768	0.117211	0.0518519	0.0390388	0.0495651
0.821101	0.117034	0.106985	0.0581002	0.0680228
0.633439	0.116849	0.203988	0.0512371	0.10795
0.711854	0.116063	0.180694	0.0564685	0.105052
0.917154	0.113943	0.16427	0.0547674	0.0913591
0.987988	0.110836	0.0578947	0.0576456	0.0379035
0.620303	0.108642	0.255967	0.0463162	0.132265
0.73149	0.108181	0.118188	0.0566845	0.0700789
0.906549	0.106331	0.102185	0.0474904	0.0605498
0.948164	0.106155	0.139651	0.0527035	0.0753936
0.871946	0.105335	0.175559	0.0564331	0.102867
0.608678	0.104314	0.0494118	0.0576314	0.0325333
0.6717	0.103818	0.0982456	0.0526786	0.0621306
0.864683	0.102941	0.132745	0.0536913	0.0788525
0.936578	0.643887	0.101499	0.352019	0.0554797
0.791611	0.576751	0.0945845	0.244835	0.0396061
0.84029	0.538796	0.0791317	0.259436	0.0405433
0.673028	0.321635	0.10123	0.149105	0.0490975
0.530522	0.314216	0.172181	0.121136	0.0895476
0.859556	0.277297	0.154406	0.0963473	0.0718992
0.640272	0.244556	0.10363	0.120631	0.0519182
0.604403	0.224712	0.140243	0.118037	0.076576
0.924919	0.208279	0.0575163	0.104152	0.0265966
0.802199	0.2041	0.0698752	0.110804	0.03995
0.543263	0.188005	0.0682814	0.0951315	0.0366236
0.845765	0.181647	0.161046	0.0905213	0.107547
0.939855	0.176982	0.0618926	0.0839677	0.0301949
0.771635	0.175645	0.076161	0.0824593	0.0441708
0.828144	0.16934	0.0552585	0.0871179	0.0315974
0.845209	0.167742	0.106641	0.060369	0.0497188
0.845008	0.157563	0.0712885	0.0779869	0.0447582
0.912261	0.157324	0.0696655	0.0798676	0.0344589
0.852252	0.156037	0.0563468	0.0750076	0.0314333
0.659893	0.152941	0.074183	0.0776089	0.0412719
0.297302	0.152397	0.096841	0.0481391	0.0526378
0.854219	0.151471	0.072549	0.0806975	0.0488589
0.753773	0.148813	0.0633643	0.0666864	0.0353138
0.780394	0.146405	0.11634	0.0593661	0.0623751
0.883582	0.145378	0.0726891	0.0736619	0.0390037
0.783834	0.142322	0.150297	0.0664937	0.0792503
0.85726	0.139272	0.132157	0.0733325	0.0745761
0.776116	0.138627	0.0696078	0.0744084	0.0401961
0.592225	0.138039	0.0904314	0.0415033	0.0392583
0.801798	0.137959	0.122775	0.0761723	0.0760835
0.631208	0.136928	0.075	0.0504988	0.0377159
0.827835	0.129557	0.0608569	0.0712418	0.0342753
0.924919	0.12854	0.064488	0.0628981	0.0443616
0.562062	0.123077	0.0702866	0.0513539	0.0380952
0.878548	0.120448	0.120448	0.0630048	0.0785093
0.916408	0.118546	0.0822712	0.0395249	0.0324689
0.856702	0.116578	0.112299	0.0511992	0.0634352
0.948099	0.116202	0.0588235	0.0596773	0.0325302
0.345143	0.111586	0.112478	0.0606119	0.070028
0.904478	0.107625	0.0627451	0.0378441	0.030001
0.872734	0.107353	0.095915	0.0594088	0.0656424
0.201411	0.945098	0.0605042	0.47017	0.0335153
0.735597	0.845276	0.0652406	0.346538	0.0339652
0.94955	0.796078	0.0659314	0.388141	0.0330465
0.874804	0.725621	0.122222	0.362659	0.0596078
0.684395	0.689199	0.128481	0.354867	0.0633948
0.869585	0.465309	0.0823529	0.186598	0.0476897
0.949163	0.389356	0.0704015	0.209591	0.0395937
0.644444	0.388796	0.0686275	0.213848	0.0399918
0.813622	0.384784	0.0752941	0.20502	0.0428497
0.879672	0.384107	0.0499484	0.171719	0.032001
0.896147	0.360784	0.0850361	0.162558	0.0409301
0.651041	0.353042	0.0950226	0.184854	0.0567453
0.687567	0.332898	0.0906318	0.175712	0.0490719
0.936556	0.328458	0.0607313	0.172443	0.0394065
0.77577	0.327288	0.101634	0.180867	0.0589631
0.902929	0.297454	0.142289	0.125447	0.0741486
0.909888	0.278105	0.0604575	0.14616	0.038622
0.83945	0.275045	0.0716578	0.120666	0.0386836
0.806459	0.269519	0.106328	0.0882402	0.0491516
0.802712	0.264198	0.143355	0.144551	0.0859418
0.684613	0.259608	0.0742484	0.0946747	0.0366756
0.854719	0.254031	0.0623094	0.103479	0.0395591
0.953484	0.248135	0.0655133	0.0900512	0.0308552
0.676332	0.231046	0.0910675	0.112761	0.0461331
0.835794	0.229864	0.061086	0.126258	0.0351844
0.771783	0.22521	0.0825397	0.0920604	0.0387978
0.720189	0.225123	0.107475	0.117561	0.0576077
0.798534	0.223137	0.0633333	0.114123	0.0351994
0.410098	0.218301	0.0705882	0.0913112	0.0371899
0.675439	0.217974	0.0966231	0.11183	0.0483054
0.615579	0.210364	0.0815126	0.0915566	0.0430572
0.479696	0.208997	0.0592849	0.115299	0.0287539
0.691653	0.206774	0.101159	0.0909703	0.0548115
0.787637	0.206303	0.0829132	0.0632099	0.0362818
0.620961	0.204614	0.0708189	0.104732	0.0438344
0.848315	0.199843	0.0858039	0.085395	0.0462659
0.847291	0.197549	0.145798	0.0887924	0.0749005
0.762973	0.197157	0.0706863	0.0651852	0.0356209
0.875898	0.191521	0.0565978	0.0926245	0.026204
0.754812	0.186275	0.0784314	0.0783432	0.0358963
0.777581	0.182475	0.129779	0.0919247	0.0695562
0.791706	0.178075	0.0987522	0.093322	0.0597613
0.82578	0.171148	0.0731092	0.0778542	0.0340039
0.83634	0.167686	0.0602353	0.0863824	0.030689
0.977344	0.167647	0.0597148	0.0775008	0.0307245
0.720162	0.164706	0.0832579	0.0825424	0.0484607
0.877217	0.159804	0.0628676	0.0575861	0.0323054
0.687567	0.15817	0.0675381	0.063273	0.0467195
0.702102	0.154367	0.0688057	0.0765243	0.0365565
0.91178	0.152338	0.0494721	0.0790188	0.0240057
0.776485	0.150089	0.0611408	0.0494389	0.0281416
0.57534	0.145233	0.104801	0.0782303	0.05845
0.605069	0.144118	0.0598039	0.0630517	0.035639
0.811787	0.141912	0.0686275	0.0616648	0.0406807
0.666039	0.141737	0.0766106	0.06927	0.036701
0.814857	0.140271	0.06727	0.0569807	0.0405641
0.90924	0.139706	0.0615196	0.0695163	0.0326797
0.756186	0.139532	0.105882	0.0514286	0.0397479
0.855842	0.136993	0.115817	0.0743624	0.0678166
0.79362	0.135038	0.0835465	0.0701105	0.0491689
0.964896	0.13366	0.0441176	0.0721371	0.0256714
0.746299	0.132928	0.101149	0.0679435	0.0512084
0.843462	0.130219	0.060669	0.0694596	0.0327116
0.99113	0.128824	0.0333333	0.0678269	0.0180531
0.850573	0.128431	0.105447	0.0666056	0.0555734
0.726711	0.128048	0.0697357	0.061996	0.0417713
0.804598	0.12493	0.0686275	0.0565763	0.0441066
0.944063	0.123636	0.10139	0.0398529	0.0515196
0.729065	0.120261	0.0423529	0.0470279	0.0223715
0.873702	0.118519	0.0908497	0.0484446	0.0443019
0.687567	0.115033	0.0409586	0.04	0.0203922
0.64972	0.114764	0.113495	0.0593625	0.0686739
0.883369	0.113333	0.0992941	0.0521583	0.0410448
0.878427	0.112255	0.0245098	0.0581117	0.0164499
0.841429	0.110827	0.102131	0.047026	0.0531791
0.946126	0.106373	0.0720588	0.0579886	0.0395193
0.927119	0.106338	0.0603739	0.0501248	0.0339156
0.861946	0.105658	0.0805602	0.0451566	0.0409814
0.726548	0.105306	0.094233	0.0502262	0.050176
0.559474	0.10496	0.100461	0.0458012	0.0553136
0.881489	0.103874	0.0774749	0.0475051	0.0413806
0.88857	0.103431	0.0480392	0.0416155	0.032748
0.817491	0.101593	0.0660539	0.0542048	0.0397386
0.394868	0.100603	0.101961	0.0453856	0.049281
0.896945	0.100294	0.0884314	0.0512911	0.0473443
0.74603	0.350232	0.512014	0.179046	0.277788
0.846824	0.332255	0.271176	0.168889	0.14833
0.89768	0.253159	0.228322	0.0968529	0.15678
0.946965	0.243672	0.278253	0.132148	0.151515
0.756145	0.242365	0.217766	0.127735	0.119677
0.7189	0.222644	0.194181	0.0985931	0.100432
0.933919	0.208964	0.103361	0.103765	0.0614011
0.786633	0.199216	0.286196	0.0855838	0.14875
0.811358	0.19916	0.109804	0.0902428	0.0560224
0.777604	0.194975	0.195343	0.101976	0.10772
0.859145	0.182426	0.174582	0.100244	0.0975352
0.915151	0.181209	0.102614	0.0843485	0.052187
0.940531	0.174603	0.180859	0.093887	0.10271
0.827896	0.161569	0.149333	0.0683744	0.0853468
0.729529	0.155773	0.174728	0.0755991	0.10129
0.721477	0.154296	0.300178	0.0555171	0.159804
0.664844	0.153408	0.231466	0.0742599	0.114302
0.618323	0.151541	0.154762	0.0453309	0.0743295
0.408583	0.148132	0.504588	0.0604517	0.261087
0.727246	0.144385	0.295663	0.0636099	0.144859
0.815205	0.141026	0.144344	0.0778672	0.0924527
0.51754	0.139683	0.0704015	0.0430688	0.0268174
0.761091	0.139338	0.179289	0.0705098	0.0957451
0.809869	0.137647	0.156471	0.0758768	0.103485
0.772581	0.133624	0.199564	0.0693744	0.122764
0.927723	0.128105	0.185621	0.0709995	0.124301
0.833509	0.127832	0.280828	0.0637581	0.152594
0.65872	0.126949	0.351482	0.0642493	0.215955
0.544599	0.125343	0.380784	0.0609128	0.228016
0.813998	0.117647	0.337849	0.0494351	0.17045
0.896497	0.116751	0.193389	0.0452177	0.0907668
0.843117	0.115619	0.160649	0.0524203	0.0930147
0.798807	0.114027	0.162293	0.0596999	0.094041
0.540665	0.113424	0.198291	0.0629962	0.120197
0.932213	0.111024	0.218911	0.0387109	0.104368
0.911845	0.106774	0.18066	0.0478026	0.12105
0.875759	0.105962	0.195598	0.039079	0.0948851
0.78524	0.105047	0.223272	0.04599	0.123578
0.523549	0.104037	0.161246	0.0335309	0.0667438
0.923248	0.10305	0.200436	0.0422158	0.128919
0.742486	0.102397	0.195352	0.0522561	0.121498
0.712396	0.101961	0.161457	0.0393908	0.0817752
0.489338	0.101089	0.191721	0.0467008	0.105627
0.60658	0.100938	0.207417	0.0497563	0.11912
0.865407	0.725054	0.193246	0.384907	0.133721
0.937626	0.548459	0.17395	0.297581	0.0939745
0.938139	0.459825	0.287025	0.234804	0.154231
0.99998	0.445852	0.196682	0.186576	0.0849925
0.917326	0.433886	0.281247	0.231423	0.140793
0.732456	0.406667	0.138431	0.217986	0.0760784
0.873711	0.370437	0.318049	0.161887	0.144411
0.819459	0.363907	0.268337	0.175211	0.112375
0.74777	0.342048	0.262048	0.182133	0.133439
0.782242	0.330283	0.127669	0.168551	0.111593
0.846275	0.296028	0.283962	0.134837	0.131525
0.725702	0.259314	0.179248	0.136911	0.0888417
0.909991	0.25374	0.15236	0.133928	0.0831057
0.878427	0.245098	0.468137	0.120479	0.255011
0.906163	0.243137	0.16908	0.114576	0.0970812
0.851651	0.216189	0.349472	0.108677	0.192513
0.797595	0.209754	0.129613	0.106641	0.067035
0.480956	0.191111	0.104314	0.0949827	0.0599769
0.786323	0.185294	0.118137	0.0704722	0.0567467
0.585028	0.179412	0.522876	0.0959596	0.2347
0.655244	0.177451	0.274265	0.0833333	0.145551
0.752165	0.168301	0.107843	0.0916517	0.0579159
0.588648	0.166818	0.111312	0.0550109	0.0455065
0.665386	0.141333	0.249255	0.0751096	0.151027
0.969597	0.132843	0.0470588	0.0737141	0.0367718
0.878427	0.129412	0.0671569	0.0710689	0.0408602
0.864579	0.120664	0.258522	0.063826	0.151156
0.842168	0.110465	0.202977	0.0412747	0.0846741
0.694374	0.945425	0.177124	0.517412	0.118667
0.895532	0.900346	0.233833	0.483471	0.145452
0.941613	0.688414	0.104456	0.338991	0.0907067
0.548963	0.451975	0.233714	0.186449	0.116559
0.879358	0.394236	0.228758	0.155156	0.108139
0.854008	0.361296	0.199375	0.126258	0.0737582
0.832845	0.355556	0.140674	0.190833	0.0818791
0.782242	0.335512	0.196078	0.154727	0.106057
0.487058	0.333211	0.179902	0.159067	0.103268
0.837379	0.289158	0.18489	0.152587	0.105063
0.749154	0.275269	0.117268	0.127092	0.0627929
0.885652	0.213836	0.309656	0.105679	0.175367
0.947125	0.205664	0.125381	0.101386	0.0679216
0	0.180392	0.14902	0.0839216	0.0790196
0.856797	0.179968	0.14743	0.0983393	0.0992997
0.619638	0.176044	0.21364	0.0615326	0.124278
0.367179	0.156545	0.186645	0.0424519	0.09328
0.851963	0.152941	0.117291	0.0668307	0.0631328
0.979407	0.140875	0.0645551	0.0779675	0.0472275
0.653785	0.139902	0.203039	0.0502334	0.107665
0.890667	0.132855	0.12836	0.0525054	0.0672041
0.930905	0.111558	0.1258	0.058945	0.0736509
0.868961	0.103922	0.0932462	0.0534572	0.0639973
0.765824	0.606341	0.193158	0.297207	0.0902852
0.869895	0.454353	0.144784	0.246004	0.0751259
0.89866	0.401776	0.161154	0.15097	0.0662724
0.690143	0.380392	0.143223	0.180227	0.0714859
0.785828	0.361569	0.223059	0.193865	0.13191
0.724765	0.357768	0.159879	0.171791	0.0790233
0.503479	0.331027	0.214302	0.118128	0.0999109
0.662069	0.311438	0.209673	0.140177	0.101217
0.606082	0.310807	0.162061	0.128909	0.0771098
0.665788	0.308964	0.197946	0.146674	0.110154
0.557952	0.308014	0.141944	0.153399	0.0683007
0.777424	0.276751	0.147619	0.143704	0.0938126
0.972034	0.270868	0.112325	0.130324	0.0669403
0.800605	0.257003	0.148459	0.122078	0.073262
0.972575	0.255882	0.133878	0.0987913	0.0631211
0.878427	0.254902	0.131373	0.103552	0.0533481
0.874237	0.246462	0.219096	0.103833	0.126267
0.605069	0.245098	0.152451	0.0593319	0.0462963
0.805671	0.241457	0.151501	0.125884	0.0814397
0.950523	0.229602	0.122201	0.116415	0.0695576
0.832351	0.227149	0.140121	0.0904451	0.0576408
0.422079	0.217554	0.12437	0.0818985	0.0563831
0.245286	0.210114	0.121775	0.101465	0.0734731
0.6747	0.206667	0.0858824	0.0952983	0.0474383
0.725593	0.196232	0.172395	0.0899782	0.0710966
0.675432	0.192302	0.160349	0.104639	0.089737
0.762896	0.186144	0.140654	0.089	0.0657843
0.895275	0.177848	0.140859	0.0841629	0.0690397
0.405072	0.176961	0.124673	0.0839096	0.0677144
0.788454	0.175098	0.118039	0.0881882	0.0619608
0.932232	0.168192	0.15207	0.0756757	0.0644409
0.96494	0.163529	0.0866667	0.0894584	0.0517181
0.931124	0.162353	0.111765	0.0762399	0.0568051
0.828144	0.156506	0.140463	0.0788211	0.0718792
0.527894	0.149849	0.170739	0.0672003	0.0870439
0.89768	0.149455	0.108932	0.0654848	0.0464142
0.596328	0.148481	0.193925	0.0376471	0.0700453
0.593265	0.146078	0.148775	0.0768981	0.0704113
0.930168	0.137557	0.195777	0.0565826	0.129615
0.991119	0.133589	0.0779199	0.0731812	0.0509375
0.96345	0.130967	0.138945	0.0711906	0.087971
0.730514	0.129542	0.169804	0.0566094	0.0882822
0.939199	0.129055	0.084492	0.0662745	0.0476078
0.817041	0.128571	0.179692	0.0695676	0.110663
0.915034	0.118137	0.101471	0.0501089	0.0474487
0.792638	0.117647	0.1526	0.0513896	0.089821
0.891457	0.110145	0.128389	0.0403602	0.0640242
0.926389	0.106486	0.130769	0.0574936	0.0726797
0.805965	0.510745	0.170824	0.232301	0.0883729
0.692748	0.430434	0.202706	0.143916	0.0987376
0.828545	0.414745	0.156471	0.218937	0.0983219
0.692532	0.391966	0.125012	0.203877	0.0733957
0.729593	0.38124	0.149232	0.167677	0.0742874
0.915755	0.364796	0.25098	0.136953	0.122499
0.700796	0.349851	0.131432	0.160079	0.0645957
0.800696	0.345455	0.148307	0.132407	0.0708247
0.973436	0.322353	0.0721569	0.150908	0.0418301
0.80674	0.310784	0.130065	0.128682	0.0495212
0.799919	0.281944	0.11634	0.12513	0.0575353
0.687567	0.279303	0.139869	0.0776058	0.070227
0.661698	0.27861	0.130303	0.14233	0.0717878
0.763913	0.276549	0.15749	0.145306	0.0798195
0.637888	0.272211	0.217377	0.0660279	0.0829026
0.979841	0.268024	0.0941176	0.122469	0.0506752
0.936968	0.259384	0.0984594	0.131815	0.0601026
0.554795	0.250185	0.198728	0.0686638	0.0827887
0.89768	0.244444	0.104139	0.123979	0.0545076
0.752853	0.242621	0.151187	0.123513	0.074988
0.982203	0.236802	0.0838612	0.117358	0.0493498
0.676638	0.227997	0.21936	0.0797171	0.101671
0.741189	0.224276	0.13408	0.0765176	0.0622431
0.541805	0.222704	0.126109	0.0822337	0.0491314
0.931675	0.193672	0.159002	0.101633	0.0816474
0.990675	0.169697	0.0645276	0.0912726	0.05198
0.678855	0.168457	0.0990622	0.0815004	0.0607965
0.840399	0.16637	0.148188	0.0900371	0.0872284
0.606268	0.16388	0.161816	0.0761765	0.0938235
0.808566	0.160633	0.110106	0.0629524	0.0621405
0.929878	0.156498	0.154492	0.0795661	0.0950021
0.678999	0.155173	0.15819	0.0544903	0.0785397
0.662503	0.154202	0.155322	0.0748821	0.0825267
0.622092	0.141647	0.0992941	0.0564014	0.0593714
0.8248	0.14097	0.108772	0.0760951	0.0643582
0.540349	0.122304	0.116912	0.060056	0.064986
0.832069	0.121008	0.097479	0.0659371	0.0601915
0.677421	0.119693	0.13572	0.0612983	0.082391
0.653331	0.119118	0.0957516	0.0594464	0.0549712
0.446502	0.112353	0.12451	0.0440351	0.0667723
0.704004	0.109477	0.110566	0.0467038	0.0581135
0.57933	0.104357	0.121786	0.0577626	0.072388
0.74958	0.694408	0.13711	0.331624	0.0729628
0.520445	0.690804	0.22016	0.235966	0.0657049
0.88857	0.665686	0.129412	0.354887	0.0640523
0.723083	0.634254	0.173109	0.222181	0.0626585
0.692937	0.632571	0.132462	0.347833	0.0719814
0.878427	0.631373	0.123529	0.345686	0.0897059
0.769051	0.623081	0.15563	0.302967	0.0871553
0.740654	0.59268	0.195904	0.288679	0.0851091
0.755113	0.583137	0.118954	0.277773	0.0558344
0.769806	0.573856	0.114659	0.232446	0.0546452
0.847289	0.569673	0.252288	0.282387	0.144084
0.686049	0.556863	0.110758	0.202049	0.0419476
0.650772	0.54952	0.158615	0.220209	0.0771242
0.856702	0.54082	0.138681	0.217296	0.075185
0.744752	0.534902	0.155765	0.276258	0.0911952
0.505113	0.521195	0.111298	0.17679	0.0384314
0.458613	0.484594	0.135434	0.194973	0.0651717
0.834577	0.477477	0.131426	0.165264	0.0561683
0.408916	0.468937	0.14386	0.190311	0.0632065
0.91719	0.467647	0.151604	0.19077	0.0623751
0.531013	0.462567	0.118717	0.142191	0.0454539
0.805222	0.459165	0.142711	0.153028	0.0507489
0.932232	0.45098	0.075817	0.177701	0.0342929
0.762006	0.377999	0.270322	0.159841	0.148097
0.662713	0.365723	0.103123	0.100792	0.0346465
0.649544	0.356952	0.202139	0.178625	0.102663
0.883077	0.342919	0.0666667	0.171016	0.0341222
0.687567	0.327669	0.110675	0.156503	0.0565893
0.486005	0.325134	0.149465	0.106443	0.0676471
0.711638	0.32112	0.317199	0.106737	0.118929
0.749289	0.315556	0.115294	0.14851	0.0623377
0.933559	0.310716	0.0878249	0.153836	0.0533456
0.736082	0.297964	0.225716	0.103079	0.0998621
0.792867	0.285049	0.127451	0.100735	0.053976
0.560343	0.284183	0.095817	0.098597	0.0419709
0.828907	0.248128	0.113012	0.121435	0.0565062
0.405072	0.242647	0.118954	0.10376	0.0573975
0.687567	0.228322	0.0849673	0.0946779	0.0417976
0.765937	0.216903	0.107911	0.106332	0.0572225
0.967661	0.210603	0.0668119	0.0959721	0.0349279
0.978814	0.207207	0.0721781	0.0846998	0.042304
0.694208	0.206162	0.12381	0.0968302	0.059118
0.989482	0.203922	0.0643137	0.101347	0.0404796
0.713104	0.203252	0.195983	0.0834353	0.093302
0.976997	0.193028	0.0917938	0.0954128	0.0529951
0.90924	0.184559	0.202696	0.0917248	0.103024
0.871219	0.177474	0.260465	0.0956665	0.149679
0.728161	0.167705	0.0835063	0.0662067	0.0416364
0.931463	0.165896	0.165266	0.0818197	0.117436
0.876718	0.164372	0.181811	0.0659314	0.082598
0.773342	0.157576	0.187641	0.0620496	0.105303
0.307156	0.154011	0.136471	0.0560202	0.0593903
0.985755	0.149341	0.0431373	0.0490103	0.0251194
0.706902	0.146803	0.146462	0.0575117	0.0640707
0.627591	0.135397	0.137461	0.0511528	0.0651799
0.991525	0.124126	0.0554135	0.0484131	0.0375788
0.553257	0.102545	0.177555	0.0242647	0.0498529
0.782972	0.960644	0.133053	0.529472	0.0643942
0.80226	0.901548	0.119711	0.476168	0.0576279
0.936291	0.900949	0.119924	0.492322	0.0582029
0.81674	0.894831	0.09388	0.439869	0.0345534
0.801239	0.873693	0.119444	0.464033	0.06218
0.769492	0.820868	0.172899	0.382214	0.0833018
0.947904	0.810884	0.0917167	0.402432	0.0446693
0.871324	0.795343	0.103064	0.394014	0.0451496
0.905143	0.777941	0.0813726	0.368318	0.0435615
0.966521	0.716959	0.0558652	0.376268	0.0303051
0.791322	0.712605	0.0887021	0.384678	0.0451789
0.897362	0.673226	0.0524064	0.304084	0.0189878
0.786725	0.535116	0.121212	0.270417	0.0684667
0.866621	0.531488	0.103806	0.201132	0.0372842
0.624891	0.515917	0.122837	0.2675	0.0639713
0.857971	0.48	0.113333	0.237971	0.0568316
0.852113	0.443272	0.118594	0.190531	0.0574418
0.969458	0.439951	0.102819	0.204173	0.0497817
0.912451	0.422185	0.0977031	0.176638	0.0459623
0.904098	0.393514	0.0595777	0.198492	0.0266968
0.561155	0.386202	0.096732	0.182073	0.0430847
0.809067	0.36908	0.0886878	0.161599	0.036631
0.769698	0.350895	0.121569	0.187565	0.0660969
0.962086	0.340875	0.068175	0.125052	0.0308275
0.706733	0.335512	0.106754	0.182872	0.0598039
0.818268	0.327171	0.12453	0.143581	0.0538772
0.94846	0.319759	0.0815485	0.155005	0.0380068
0.832825	0.31024	0.0723312	0.16665	0.0436903
0.894441	0.308181	0.0673428	0.138456	0.0313952
0.897997	0.288688	0.059276	0.148979	0.0357724
0.459428	0.283473	0.1	0.142521	0.0492997
0.965984	0.25817	0.0569561	0.128797	0.0318026
0.201411	0.210644	0.0526611	0.0831737	0.0229822
0.914868	0.205541	0.0699062	0.0811181	0.0324572
0.937419	0.20181	0.0815485	0.0899771	0.0403504
0.642007	0.194383	0.11044	0.0628688	0.039463
0.872471	0.188235	0.0884314	0.0627657	0.0371311
0.95301	0.159259	0.0542484	0.0664563	0.0263391
0.965331	0.148679	0.0470588	0.0634262	0.0251002
0.803935	0.133551	0.0542484	0.0690304	0.0326081
0.842296	0.123333	0.0827451	0.0360503	0.0393561
0.30004	0.120697	0.130283	0.0299061	0.0416819
0.777089	0.10019	0.103352	0.0214597	0.029085
0.934586	0.958431	0.0881046	0.450528	0.0408916
0.24627	0.400349	0.127233	0.179182	0.0526588
0.850394	0.337745	0.0916667	0.157128	0.0437202
0.912261	0.335179	0.107266	0.151354	0.0517274
0.842862	0.270196	0.0894118	0.133619	0.0416607
0.82005	0.266349	0.0970853	0.126718	0.0423418
0.582014	0.229194	0.102832	0.120249	0.0518117
0.741274	0.217469	0.108021	0.106782	0.0497589
0.81119	0.215686	0.0984127	0.0951671	0.0433306
0.673523	0.170053	0.0748663	0.0867359	0.042376
0.828144	0.15508	0.0755793	0.076651	0.0416697
0.882269	0.155005	0.183901	0.0828929	0.0938051
0.466218	0.135387	0.121942	0.039317	0.0435569
0.555342	0.132049	0.150642	0.0453013	0.0552846
0.931286	0.129006	0.125287	0.0495884	0.0517031
0.823699	0.127366	0.120801	0.0435062	0.0505841
0.865377	0.124458	0.148056	0.0514463	0.0620268
0.819557	0.12291	0.054386	0.051426	0.0736185
0.400738	0.118596	0.161164	0.0332105	0.0555645
0.527351	0.118241	0.111111	0.0512098	0.0565499
0.774387	0.114706	0.154779	0.059335	0.0849389
0.850292	0.114648	0.138293	0.0504357	0.0641885
0.968466	0.112398	0.0830166	0.0603865	0.0654874
0.66907	0.110376	0.109232	0.0382966	0.0429228
0.726105	0.101248	0.140107	0.0483137	0.0745098
0.57913	0.10005	0.129512	0.0388642	0.0565298
0.586438	0.283224	0.168046	0.145792	0.0505002
0.902132	0.460809	0.130653	0.225387	0.054902
0.873487	0.99169	0.195145	0.409307	0.0897443
0.706063	0.888581	0.161707	0.483627	0.0873039
0.915924	0.878245	0.0560224	0.227838	0.0203288
0.657752	0.867613	0.0812711	0.210358	0.031361
0.529356	0.85385	0.0721186	0.176004	0.0208017
0.865006	0.762302	0.111322	0.272684	0.063099
0.596888	0.745857	0.112081	0.252283	0.0579228
0.93663	0.742948	0.0545225	0.19082	0.0295483
0	0.660131	0.0688453	0.202888	0.0327723
0.669293	0.612803	0.123183	0.257902	0.0623199
0.851638	0.568166	0.103806	0.241667	0.0664439
0.927797	0.566667	0.0612745	0.260456	0.0394913
0.877907	0.561438	0.100871	0.244462	0.0624335
0.858456	0.518768	0.0865546	0.186102	0.0447628
0.899101	0.438189	0.084874	0.181054	0.0460784
0.584714	0.418039	0.101874	0.136126	0.053389
0.74429	0.410458	0.0688453	0.176827	0.0444661
0.934795	0.350267	0.0797683	0.125894	0.0373005
0.961775	0.349767	0.0991597	0.194165	0.075443
0.958291	0.344662	0.0283224	0.117246	0.0192959
0.928191	0.317714	0.116584	0.120512	0.0433028
0.720947	0.316971	0.102502	0.145331	0.055513
0.379044	0.312587	0.0969007	0.138428	0.0493873
0.634675	0.293333	0.101176	0.125633	0.0460454
0.605069	0.27451	0.0651961	0.112549	0.0361689
0.818974	0.272418	0.0711111	0.114615	0.0357665
0.528704	0.271989	0.179048	0.0984489	0.0945742
0.890848	0.256815	0.114299	0.118657	0.065741
0.779507	0.25042	0.156695	0.0742791	0.0697644
0.963148	0.249792	0.117172	0.127263	0.0703411
0.822955	0.241882	0.0864314	0.12403	0.0485473
0.772537	0.234858	0.195643	0.11241	0.11224
0.834051	0.210719	0.105359	0.0809582	0.0515868
0.862513	0.20958	0.197759	0.06641	0.0686203
0.908186	0.193333	0.105098	0.0817727	0.0440576
0.732627	0.191176	0.111373	0.0934714	0.0573228
0.740441	0.181725	0.147529	0.0683954	0.0604246
0.677068	0.175817	0.0973856	0.0883104	0.0533166
0.774152	0.168161	0.176657	0.0910271	0.118712
0.713399	0.16122	0.132026	0.0667538	0.0682062
0.842643	0.152754	0.123529	0.0599063	0.0653291
0.917359	0.150312	0.134971	0.0770927	0.0698008
0.784387	0.143137	0.120479	0.0524037	0.0723598
0.74773	0.137412	0.174118	0.0725333	0.0724392
0.767052	0.135784	0.164461	0.0632866	0.0815325
0.720809	0.13451	0.0958824	0.0576158	0.0545894
0.852713	0.129582	0.186701	0.0674451	0.0921936
0.489229	0.124118	0.122941	0.058481	0.0660673
0.674368	0.123623	0.111298	0.0535055	0.0708943
0.870396	0.122316	0.104482	0.0537851	0.0541151
0.9043	0.120157	0.0945882	0.0595035	0.0565781
0.922078	0.113379	0.140715	0.0591597	0.0860691
0.89781	0.11123	0.117528	0.0604764	0.0661805
0.976828	0.109944	0.0722689	0.0542017	0.0319435
0.912261	0.109804	0.127336	0.0595086	0.0743917
0.881369	0.1041	0.0805704	0.0359002	0.0336898
0.901814	0.100375	0.0697539	0.0533551	0.0372985
0.704249	0.971104	0.13065	0.44474	0.0728496
0.72051	0.958606	0.272331	0.503364	0.150243
0.91819	0.899091	0.148159	0.421388	0.067752
0.969493	0.884055	0.128857	0.472928	0.0699511
0.75573	0.839297	0.126471	0.318882	0.0592549
0.685388	0.777618	0.124725	0.216419	0.0632208
0.87184	0.756318	0.194662	0.411583	0.108126
0.785846	0.753447	0.117141	0.358163	0.0594735
0.9663	0.712997	0.0955182	0.3286	0.0709249
0.978919	0.691741	0.0660725	0.255761	0.0432481
0.518324	0.681448	0.0907994	0.201349	0.05484
0.902038	0.680434	0.118481	0.318821	0.0625564
0.85471	0.658974	0.203771	0.352036	0.139802
0.888185	0.600784	0.103007	0.240071	0.0569222
0.981398	0.585294	0.0567538	0.272054	0.0408217
0.816897	0.527814	0.102397	0.271859	0.0677923
0.689177	0.498672	0.113978	0.198639	0.0547174
0.546198	0.484706	0.0986275	0.213917	0.0506338
0.795252	0.442892	0.0867647	0.213283	0.0494202
0.919578	0.403922	0.0933333	0.215508	0.0525847
0.737648	0.387273	0.228561	0.208006	0.114214
0.991137	0.383754	0.0554622	0.14183	0.0421668
0.524474	0.369468	0.22619	0.181594	0.11965
0.791921	0.364815	0.190305	0.188813	0.11216
0.598381	0.344071	0.12381	0.146528	0.0653017
0.975849	0.343791	0.0503704	0.18588	0.0422313
0.805036	0.342199	0.0910486	0.157679	0.0501321
0.465266	0.331961	0.08	0.152826	0.0455476
0.687567	0.308497	0.0858388	0.15793	0.0497982
0.737464	0.30549	0.109608	0.123406	0.0574613
0.516564	0.300597	0.106564	0.107321	0.0537967
0.624063	0.299193	0.104152	0.151256	0.0614935
0.518324	0.279035	0.103771	0.147918	0.0645984
0.991013	0.264951	0.0294118	0.116387	0.0287582
0.605069	0.231373	0.118627	0.127989	0.0649942
0.572369	0.225735	0.103186	0.111733	0.0595509
0.631104	0.183957	0.0955437	0.101034	0.0493438
0.732063	0.180078	0.0878431	0.08074	0.0460468
0.89768	0.166885	0.0749455	0.0732026	0.0358121
0.868435	0.989374	0.0985452	0.376166	0.0550758
0.854719	0.951198	0.0631808	0.200404	0.0449106
0.808201	0.902385	0.0989931	0.221673	0.0398396
0.957935	0.900327	0.0543573	0.2988	0.0346231
0.957812	0.890271	0.0940422	0.313978	0.0437335
0.481514	0.851057	0.114033	0.223656	0.0475806
0.794958	0.831373	0.0748663	0.18522	0.0406283
0.949258	0.796706	0.0503529	0.370535	0.0354884
0.873047	0.791993	0.0756536	0.208296	0.0375425
0.933943	0.783673	0.064986	0.38552	0.0422207
0.885972	0.756583	0.114659	0.384346	0.0642838
0.918629	0.755229	0.0649237	0.231966	0.0405906
0.627591	0.727554	0.0875129	0.16574	0.0515559
0.945503	0.686471	0.0694118	0.24244	0.0426889
0.603145	0.661507	0.0941177	0.226059	0.0479966
0.485259	0.659346	0.103007	0.275312	0.0717909
0.928078	0.635686	0.144863	0.308906	0.0878886
0.954628	0.619499	0.0915577	0.270753	0.0417332
0.922122	0.598319	0.0787115	0.275331	0.0399681
0.957608	0.582073	0.0834734	0.256184	0.0598228
0.620961	0.580392	0.083045	0.171309	0.0381511
0.935434	0.569118	0.118627	0.221324	0.0589951
0.877438	0.54045	0.12549	0.15562	0.073941
0.596677	0.527451	0.11348	0.128013	0.075459
0.680731	0.518585	0.117818	0.17402	0.0547419
0.627591	0.5129	0.105676	0.154026	0.0588903
0.772539	0.499755	0.14326	0.121865	0.0602609
0.68762	0.493682	0.0697168	0.162727	0.0316199
0.94675	0.492229	0.0493827	0.159638	0.0345525
0.943771	0.469748	0.1007	0.253428	0.0596131
0.53961	0.46634	0.0735294	0.203492	0.0425463
0.57933	0.453813	0.0718954	0.077889	0.035753
0.547015	0.444444	0.117756	0.196463	0.0656622
0.784267	0.437678	0.131334	0.111498	0.0525791
0.79111	0.408014	0.113896	0.131606	0.0676381
0.980574	0.406797	0.086536	0.104319	0.0571394
0.791074	0.398693	0.0588235	0.21402	0.0418627
0.677068	0.397712	0.0797386	0.183704	0.0439852
0.842821	0.395634	0.120681	0.114161	0.0640758
0.552682	0.391503	0.120784	0.128898	0.0697506
0.878427	0.387745	0.0843137	0.132391	0.042389
0.813775	0.345455	0.0979204	0.126928	0.0536284
0.798718	0.323829	0.160518	0.0957592	0.0726527
0.862885	0.320362	0.0546003	0.0982636	0.0330602
0.738286	0.31924	0.0987745	0.109314	0.0472265
0.844482	0.31749	0.0985098	0.0701214	0.0585808
0.610073	0.295294	0.0760784	0.0859268	0.0362021
0.92688	0.294831	0.0812834	0.0798312	0.0322661
0.517586	0.264613	0.120355	0.096968	0.0638889
0.964389	0.262484	0.0481699	0.0861814	0.029314
0.832268	0.258987	0.0877451	0.083045	0.047879
0.935126	0.229194	0.0551924	0.119897	0.0333333
0.3559	0.228235	0.0515033	0.0954449	0.0310106
0.730116	0.216354	0.133166	0.0825307	0.0664534
0.95042	0.214865	0.05627	0.107816	0.0318697
0.938941	0.210588	0.0807843	0.10761	0.0452288
0.801588	0.204681	0.106641	0.0911518	0.0625474
0.973487	0.202819	0.0808824	0.0924715	0.0471247
0.966354	0.199497	0.0393162	0.108657	0.0301782
0.945317	0.19716	0.104124	0.0680083	0.0423117
0.837893	0.188899	0.182926	0.0817285	0.108343
0.607869	0.187647	0.0870588	0.0536308	0.0424611
0.762764	0.185444	0.132004	0.0786955	0.0638542
0.605904	0.183529	0.0854902	0.0662475	0.0502366
0.81245	0.177897	0.0727273	0.0546321	0.0335318
0.698588	0.176264	0.0906089	0.0829227	0.0505782
0.702237	0.171946	0.0868778	0.0918904	0.0532838
0.786714	0.1711	0.193521	0.0850634	0.0924164
0.890763	0.168374	0.0899431	0.0691119	0.0492887
0.733439	0.168366	0.115948	0.0874183	0.0709314
0.754605	0.167013	0.102307	0.068337	0.0509596
0.989636	0.166387	0.0588235	0.0881046	0.0339942
0.801179	0.164146	0.0819795	0.0666101	0.0488876
0.894455	0.164118	0.0793137	0.0742279	0.0417647
0.840643	0.160944	0.112845	0.072019	0.0531868
0.607869	0.157059	0.0980392	0.0746767	0.0582228
0.882923	0.156607	0.0907928	0.0650116	0.0417457
0.877433	0.15281	0.0805229	0.0565809	0.0383333
0.897884	0.152328	0.105147	0.067942	0.0550507
0.724979	0.152249	0.0871972	0.0777153	0.0512361
0.687567	0.151634	0.059695	0.0574661	0.0357634
0	0.150654	0.0683007	0.0700235	0.0398431
0.729091	0.150588	0.11451	0.078886	0.0647722
0.727804	0.145425	0.195153	0.0773865	0.102928
0.558662	0.14097	0.078225	0.0567722	0.0392559
0.951298	0.139451	0.0431373	0.0686895	0.0285307
0.83091	0.137557	0.0693816	0.0622087	0.0372132
0.661132	0.135116	0.157398	0.0721133	0.0903776
0.738249	0.134842	0.0696833	0.0467422	0.0328329
0.922801	0.134025	0.0839677	0.0709223	0.0448073
0.781065	0.128571	0.0773109	0.0631331	0.0418901
0.919513	0.127451	0.0521569	0.0657091	0.0346329
0.485259	0.124444	0.0789543	0.0477223	0.0413349
0.902864	0.122601	0.13065	0.0615686	0.0664488
0.892439	0.121212	0.0905526	0.0627793	0.0514256
0.895947	0.118679	0.0738906	0.0556764	0.0423628
0.870144	0.117787	0.0830532	0.063369	0.0409289
0.816403	0.114869	0.18799	0.0618034	0.107482
0.789313	0.114093	0.169975	0.0554982	0.0851508
0.704923	0.110588	0.157647	0.0564933	0.0831865
0.968413	0.104342	0.0515406	0.0475381	0.0306609
0.888143	0.102813	0.0789429	0.0465347	0.0399747
0.912957	0.695525	0.199397	0.233362	0.128009
0.702102	0.51836	0.131907	0.141335	0.0744568
0.859547	0.494118	0.166782	0.158776	0.105977
0.758505	0.429764	0.189442	0.179283	0.113352
0.821033	0.420014	0.254699	0.182483	0.156733
0.904734	0.412213	0.135238	0.140103	0.0711662
0.852722	0.389916	0.128291	0.122618	0.0790666
0.901674	0.347422	0.183152	0.169848	0.114946
0.821071	0.341041	0.491481	0.158024	0.23674
0.355019	0.316578	0.142246	0.0988021	0.0726896
0.640214	0.307516	0.119281	0.104054	0.0671436
0.876564	0.306904	0.421364	0.14321	0.20478
0.661784	0.30167	0.211111	0.1047	0.102278
0.725501	0.300145	0.455556	0.154415	0.258545
0.844579	0.292857	0.231022	0.114693	0.110278
0.728643	0.26732	0.235403	0.121166	0.136624
0.668635	0.258578	0.22598	0.129891	0.126629
0.800202	0.240298	0.184584	0.109093	0.101049
0.908662	0.232784	0.132706	0.0895367	0.0698681
0.886417	0.231719	0.200461	0.101803	0.126543
0.733522	0.220089	0.209013	0.0947845	0.100707
0.696917	0.219401	0.15418	0.0710361	0.0880053
0.702102	0.203565	0.135472	0.0904168	0.0740345
0.831111	0.187582	0.208824	0.0803357	0.125974
0.838588	0.186347	0.198838	0.0987794	0.115678
0.764299	0.181756	0.177835	0.095344	0.118203
0.761563	0.159622	0.171242	0.0706059	0.0882
0.774074	0.157298	0.15512	0.065383	0.0952885
0.559392	0.156863	0.192776	0.0757595	0.113661
0.573888	0.150291	0.171595	0.0768609	0.0924531
0.605069	0.145588	0.152451	0.0807357	0.1077
0.812407	0.126203	0.192513	0.0433659	0.0924119
0.871939	0.125702	0.190991	0.067999	0.105455
0.967793	0.124556	0.224712	0.0679078	0.128369
0.885582	0.123216	0.18102	0.0624854	0.0998312
0.852691	0.110259	0.382073	0.0574305	0.217049
0.625049	0.109641	0.250327	0.0567694	0.144621
0.466966	0.109436	0.163971	0.0570792	0.0844538
0.483996	0.900471	0.161804	0.23836	0.0900278
0.851936	0.896814	0.140686	0.489333	0.0902745
0.702102	0.879144	0.0734403	0.454387	0.0415931
0.664684	0.847285	0.15264	0.256714	0.0772596
0.533005	0.823051	0.194644	0.406845	0.124562
0.511719	0.809314	0.144258	0.198307	0.0608426
0.891007	0.799548	0.14095	0.269827	0.0641937
0.534785	0.756645	0.0766885	0.250832	0.0352571
0.849679	0.7208	0.12895	0.199729	0.0603351
0.766192	0.710656	0.159165	0.253472	0.0876214
0.878546	0.708824	0.16732	0.379034	0.109009
0.695556	0.708033	0.142441	0.18682	0.0870318
0.752207	0.704314	0.167582	0.371603	0.104033
0.471246	0.693705	0.17709	0.247948	0.114306
0.722672	0.679706	0.16451	0.258801	0.101154
0.81529	0.671585	0.109139	0.151368	0.0407885
0.850906	0.667647	0.0603486	0.145174	0.0251233
0.850862	0.654902	0.164103	0.33166	0.0967712
0.694919	0.639142	0.10566	0.177176	0.0551924
0.5092	0.628431	0.170196	0.145779	0.102774
0.632189	0.6	0.0983007	0.256738	0.0743075
0.89984	0.591022	0.0660475	0.18241	0.0403509
0.626508	0.589583	0.176716	0.210651	0.0920232
0.699328	0.588845	0.202702	0.237707	0.110192
0.912717	0.55586	0.0856361	0.125823	0.0333571
0.963886	0.535539	0.067402	0.157101	0.0331233
0.867036	0.527629	0.0741533	0.26085	0.0442412
0.828144	0.508734	0.11123	0.149426	0.0751504
0.932216	0.504932	0.09388	0.131633	0.0510382
0.813902	0.502064	0.0863777	0.132358	0.0500674
0.918244	0.460699	0.119182	0.162449	0.0488675
0.6747	0.460392	0.04	0.24066	0.030547
0.779518	0.454553	0.183094	0.145665	0.102009
0.954079	0.446914	0.20029	0.196534	0.148683
0.768781	0.444314	0.237778	0.162531	0.166143
0.819258	0.432442	0.0536542	0.184756	0.0341342
0.676284	0.411547	0.0816993	0.0855825	0.0294118
0.891997	0.41051	0.0941961	0.111192	0.0428596
0.917895	0.400392	0.114902	0.160767	0.0624926
0.886215	0.353141	0.112197	0.0913353	0.0519553
0.806596	0.341272	0.207556	0.166618	0.103186
0.663173	0.337173	0.185539	0.115543	0.088379
0.713858	0.334697	0.175533	0.146996	0.0956039
0.783402	0.325752	0.0896732	0.140693	0.046244
0.724391	0.322745	0.130196	0.120186	0.0769528
0.918871	0.316049	0.0842411	0.0724896	0.0445765
0.585028	0.316013	0.15	0.124473	0.0881187
0.460853	0.295798	0.0806723	0.0676526	0.0385067
0.71869	0.29331	0.114648	0.0901022	0.0548198
0.848364	0.28	0.0941176	0.135708	0.0526926
0.840941	0.267102	0.163399	0.110103	0.0761905
0.96462	0.251651	0.103148	0.0962887	0.044301
0.782242	0.23878	0.0915033	0.0844215	0.0461395
0.785509	0.237255	0.148627	0.114671	0.101975
0.71737	0.236863	0.138693	0.117616	0.0760417
0.863113	0.219496	0.139272	0.115397	0.0782471
0.640805	0.218414	0.190963	0.10422	0.11505
0.817475	0.214641	0.138693	0.0931097	0.0799118
0.781048	0.210458	0.121307	0.0910611	0.0653403
0.863812	0.193967	0.180845	0.0905146	0.102001
0.746807	0.191485	0.117535	0.0974001	0.0643137
0.894087	0.189542	0.0618736	0.0613072	0.0438562
0.820467	0.179226	0.138421	0.0904491	0.0860215
0.769806	0.17479	0.102334	0.0704211	0.063658
0.808545	0.174097	0.121465	0.0751536	0.0712906
0.846719	0.173275	0.0810458	0.059203	0.0331647
0.872526	0.170242	0.132411	0.0914897	0.0731209
0.768183	0.161232	0.104762	0.0836863	0.0583529
0.485259	0.160261	0.112157	0.0675486	0.0545079
0.892955	0.151096	0.0608997	0.0786049	0.0335242
0.878427	0.15	0.0568627	0.0785467	0.0510035
0.84636	0.14549	0.06	0.0565327	0.0260532
0.968446	0.139216	0.0447712	0.0704298	0.0378689
0.798311	0.1387	0.103199	0.0717124	0.0544314
0.878517	0.136937	0.147006	0.0636438	0.0811625
0.787127	0.135948	0.143954	0.0727697	0.0938781
0.972919	0.133912	0.12549	0.0544732	0.0642301
0.887972	0.131495	0.102696	0.0648366	0.0518653
0.620961	0.127336	0.110035	0.0613204	0.0603752
0.932232	0.124619	0.043573	0.0461663	0.0211765
0.934813	0.121176	0.0823529	0.0526058	0.0397317
0.869288	0.119216	0.0568627	0.0268337	0.0155773
0.919508	0.946814	0.095098	0.372145	0.0521008
0.651241	0.923725	0.105686	0.323646	0.0524729
0.788081	0.872088	0.119608	0.288108	0.0411255
0.861496	0.860588	0.126275	0.359792	0.0569325
0.647265	0.852852	0.11025	0.270833	0.0462803
0.696639	0.843137	0.134454	0.296144	0.0875378
0.848837	0.830937	0.112418	0.247612	0.0622926
0.70691	0.819412	0.177124	0.205448	0.0696582
0.903859	0.753813	0.111721	0.290476	0.059039
0.884436	0.724434	0.0843137	0.215686	0.0299417
0.836968	0.699849	0.0946204	0.148874	0.0359963
0.607869	0.658431	0.113529	0.217747	0.0573637
0.770916	0.596078	0.134848	0.136368	0.0569377
0.744736	0.593464	0.272418	0.270701	0.190573
0.870182	0.554441	0.0703576	0.296719	0.0366347
0.924992	0.55374	0.0721133	0.218594	0.0333394
0.585028	0.507843	0.0970588	0.136187	0.0465735
0.966417	0.503709	0.0634538	0.218617	0.0325667
0.605069	0.498529	0.0901961	0.212986	0.0551131
0.666568	0.492513	0.0975045	0.14823	0.0524908
0.895253	0.484594	0.111405	0.0919941	0.0408277
0.547449	0.470077	0.115431	0.149984	0.0568316
0.605069	0.313235	0.0970588	0.109831	0.0459364
0.706257	0.268937	0.080289	0.11129	0.0386268
0.870674	0.258497	0.113725	0.102612	0.0707918
0.607869	0.231961	0.108235	0.0980614	0.0502694
0.885407	0.230134	0.0837977	0.0681548	0.0416317
0.897636	0.216471	0.118824	0.0697723	0.046993
0.880975	0.167787	0.0621849	0.081982	0.0419184
0.607599	0.1122	0.13159	0.0358483	0.0789713
0.495008	0.987431	0.053997	0.327223	0.0163956
0.588026	0.977876	0.0930818	0.456831	0.0354985
0.763402	0.952157	0.0603922	0.406607	0.0259299
0.460293	0.952116	0.0777606	0.40173	0.022694
0.929308	0.946779	0.0478058	0.307892	0.0147726
0.875702	0.944867	0.0628604	0.26595	0.0221439
0.930197	0.943553	0.0636958	0.330398	0.0260819
0.898451	0.935767	0.0465179	0.208601	0.0183441
0.926058	0.918217	0.0680214	0.377071	0.0350613
0.815644	0.916993	0.0408497	0.185704	0.0133022
0.887393	0.916221	0.0361854	0.214204	0.0107766
0.925031	0.910106	0.0665661	0.294047	0.0222175
0.703538	0.889055	0.0601783	0.291248	0.0179534
0.92547	0.848841	0.0331551	0.141151	0.0104231
0.916789	0.830065	0.0356863	0.164069	0.011711
0.732614	0.811408	0.0483066	0.244619	0.0204107
0.953276	0.78902	0.028366	0.166407	0.0123789
0.847539	0.787974	0.0185621	0.183936	0.00807382
0.6747	0.779216	0.0317647	0.119529	0.00963834
0.736991	0.768222	0.0438134	0.182543	0.0127894
0.789221	0.766993	0.0362745	0.17988	0.0166474
0.518324	0.765913	0.0401207	0.244602	0.017252
0.852454	0.753128	0.036788	0.190805	0.0139554
0.669391	0.741923	0.0408964	0.144347	0.0122784
0.651241	0.719412	0.0386275	0.137444	0.0134326
0.738249	0.709804	0.0307692	0.233367	0.0142521
0.665199	0.688235	0.0369748	0.15021	0.0137055
0.747152	0.629739	0.0562092	0.265103	0.0304721
0.907837	0.628815	0.0144928	0.106303	0.00592985
0	0.617647	0.0394608	0.142168	0.0135124
0.914737	0.602484	0.0537255	0.166496	0.0192781
0.648199	0.539216	0.0384314	0.137024	0.016286
0.978859	0.537043	0.0110228	0.106629	0.00632336
0.694318	0.531933	0.0512605	0.217556	0.0344631
0.778008	0.512418	0.0237473	0.0898911	0.00874728
0.948485	0.508561	0.0210426	0.102314	0.00799917
0.86686	0.508296	0.0491704	0.16402	0.0164743
0.913696	0.507327	0.022291	0.101596	0.010417
0.93585	0.497436	0.0371041	0.245191	0.0183264
0.363908	0.483137	0.0520784	0.148372	0.0217458
0.784113	0.483137	0.0360784	0.118091	0.0132496
0.978598	0.471658	0.00677362	0.238107	0.00519374
0.518324	0.435294	0.028356	0.126902	0.0098147
0.945107	0.428363	0.0299134	0.119338	0.00960664
0.845071	0.427451	0.0485671	0.169517	0.0242012
0.561601	0.423529	0.0625746	0.197703	0.0310812
0.929027	0.399888	0.0478431	0.15564	0.0205857
0.677068	0.366993	0.0411765	0.100559	0.0159571
0.707801	0.362614	0.0413072	0.0884532	0.0145573
0.605069	0.353431	0.0686275	0.193645	0.0505788
0.58197	0.338126	0.0453159	0.118601	0.0196078
0.940258	0.327008	0.0169513	0.0703332	0.00691854
0.796184	0.319686	0.0418824	0.0567595	0.0136114
0.936179	0.291993	0.0506536	0.125683	0.0231598
0.811503	0.267451	0.0342484	0.079785	0.0115457
0.687567	0.248366	0.0291939	0.0610522	0.0084753
0.605069	0.240686	0.0387255	0.100338	0.0154136
0.917231	0.240196	0.0271242	0.12609	0.0196935
0.687567	0.225272	0.0348584	0.0664156	0.0141918
0	0.208715	0.03878	0.0350327	0.0121492
0.968589	0.195475	0.0146305	0.058128	0.00658528
0.88857	0.153431	0.0235294	0.0436134	0.00886555
0.865301	0.143039	0.0443137	0.0532856	0.0194754
0.738249	0.137557	0.0313726	0.0261237	0.00848668
0.869288	0.134118	0.0207843	0.036635	0.00750158
0.659575	0.126891	0.032493	0.0288017	0.0105156
0.953151	0.120915	0.0506536	0.0303842	0.0232106
0.92369	0.944608	0.0789216	0.479166	0.0373311
0.858408	0.91364	0.0595908	0.404572	0.0257899
0.503374	0.900056	0.045042	0.242474	0.0141397
0.645689	0.864216	0.0340686	0.255208	0.0157475
0.991052	0.723637	0.0423185	0.332888	0.0250511
0.783058	0.712368	0.0509804	0.284611	0.0238859
0.804078	0.694029	0.0531194	0.261419	0.0224599
0.578583	0.693137	0.0521008	0.241985	0.022333
0.659644	0.690799	0.047813	0.252792	0.0211424
0.959755	0.67577	0.0491597	0.285297	0.0183514
0.312113	0.642484	0.0448802	0.183233	0.0155929
0.735709	0.605573	0.0540764	0.235767	0.0215988
0.689177	0.597217	0.0406072	0.207133	0.0165416
0.893534	0.563686	0.0407843	0.222037	0.0185552
0.702102	0.554011	0.0474153	0.291101	0.0286375
0.57506	0.523856	0.0447712	0.174695	0.0177323
0.497255	0.513844	0.0547831	0.211711	0.0296535
0.883909	0.507958	0.0346021	0.278632	0.0211765
0.94979	0.506318	0.0484749	0.192728	0.0275827
0.711304	0.500044	0.0610022	0.242631	0.0315929
0.685843	0.498731	0.0543253	0.185481	0.0229458
0.820892	0.461155	0.0520403	0.203721	0.0267354
0.763336	0.402902	0.0491765	0.134907	0.0175734
0.93174	0.401696	0.0400636	0.192041	0.0294763
0.559619	0.398752	0.0452763	0.180106	0.0250179
0.941465	0.393195	0.0463091	0.179574	0.0276435
0.93107	0.380604	0.045681	0.202212	0.0308938
0.64634	0.357796	0.0436975	0.104888	0.0142429
0.928781	0.317315	0.0663343	0.127442	0.0310367
0.955453	0.297613	0.0352089	0.137595	0.0222547
0.956262	0.290074	0.0321078	0.140481	0.0232448
0.932782	0.267829	0.0277415	0.138157	0.0186233
0	0.253922	0.0398693	0.115861	0.0223258
0.676258	0.250245	0.0294118	0.138757	0.0161869
0.965257	0.217221	0.027451	0.107561	0.0145732
0.605069	0.205392	0.0328431	0.0676609	0.0121882
0.906486	0.160987	0.0693712	0.0697203	0.0317595
0.60395	0.137611	0.0594177	0.0760341	0.0331601
0.441781	0.132244	0.056427	0.0658678	0.0293391
0.871699	0.126935	0.0641899	0.059629	0.0306331
0.81166	0.105882	0.0397386	0.0302126	0.0143607
0.690516	0.987115	0.0945378	0.517097	0.0427245
0.882101	0.934356	0.0795396	0.370373	0.0234577
0.80706	0.914485	0.0905756	0.412025	0.0227482
0.846232	0.895588	0.06875	0.356552	0.031995
0.912819	0.878064	0.0415441	0.288196	0.0165367
0.941201	0.863922	0.0610784	0.436107	0.0245047
0.864837	0.836376	0.0530088	0.241267	0.0171644
0.789627	0.832049	0.106558	0.436554	0.0436239
0.864606	0.827962	0.0651321	0.284272	0.0223849
0.978621	0.799129	0.0108932	0.434178	0.00853013
0.564885	0.797745	0.0752941	0.233042	0.0211485
0	0.776961	0.0563726	0.199296	0.0168929
0.402364	0.776078	0.0723529	0.256863	0.021628
0.776462	0.768941	0.101804	0.305579	0.0327854
0.887026	0.749455	0.0418301	0.35456	0.0183629
0.664642	0.731373	0.0601307	0.251378	0.0216552
0.807191	0.720784	0.0613726	0.212514	0.0195534
0.605069	0.694118	0.05	0.195659	0.0163149
0.887391	0.684238	0.0667421	0.224607	0.0194263
0.444006	0.681448	0.0615385	0.228632	0.0219585
0.436371	0.681209	0.0619281	0.236516	0.0279239
0.825351	0.666095	0.0727941	0.182763	0.0221979
0.466884	0.65764	0.106696	0.209568	0.0308261
0.782242	0.649673	0.0165577	0.264314	0.0118627
0.785681	0.63612	0.0303406	0.229804	0.0139471
0.630499	0.632198	0.0596491	0.259659	0.021209
0.789198	0.629981	0.0593295	0.167388	0.0178499
0.77784	0.627451	0.065044	0.20163	0.024876
0.777808	0.620392	0.0484314	0.166038	0.0173329
0.826502	0.617941	0.0646078	0.20988	0.0240343
0.398625	0.613726	0.0710407	0.268688	0.0325755
0.81089	0.606536	0.0254902	0.1241	0.0101878
0.389511	0.600535	0.0572193	0.153135	0.0206691
0	0.574837	0.0460784	0.180177	0.0166477
0.482018	0.560689	0.0787183	0.273969	0.0317106
0.719884	0.534948	0.0482122	0.121518	0.016178
0.856702	0.481996	0.088057	0.206441	0.0571919
0.788204	0.436275	0.0637255	0.218851	0.0339869
0.960628	0.429296	0.0184544	0.191686	0.0126144
0.341972	0.423211	0.0662427	0.126579	0.0209184
0.715914	0.417367	0.0547152	0.164032	0.0208754
0	0.403486	0.0509804	0.100551	0.0137127
0.829906	0.393514	0.0351433	0.134165	0.0196554
0.878427	0.391667	0.054902	0.162657	0.0221832
0.910595	0.38515	0.0860131	0.128665	0.0303413
0.993315	0.353725	0.0238431	0.136663	0.0130226
0.924763	0.298775	0.0446078	0.0845105	0.0131895
0.842862	0.295294	0.0243137	0.131035	0.0116382
0.784113	0.290196	0.0501961	0.148928	0.0238182
0.89768	0.287582	0.0156863	0.141355	0.0145573
0.736393	0.281973	0.0705882	0.0945348	0.0241552
0.990018	0.274688	0.016934	0.127209	0.0140715
0.940821	0.26351	0.0658058	0.107064	0.0297346
0.867839	0.263047	0.0568627	0.0659893	0.0167736
0.894178	0.251797	0.0186275	0.138684	0.0127641
0.990381	0.239727	0.0109122	0.103765	0.00928627
0.821311	0.227451	0.0705882	0.102258	0.0356457
0.518324	0.200905	0.0383107	0.0978328	0.0236326
0.80594	0.185098	0.0384314	0.0755341	0.0179104
0.91351	0.182843	0.0191176	0.0847549	0.0122549
0.745809	0.180392	0.0387543	0.0614613	0.0144024
0.995813	0.168984	0.0204991	0.0755405	0.0125189
0.878427	0.165196	0.0323529	0.0518291	0.0129939
0.353408	0.162963	0.104521	0.0447205	0.0235538
0.926488	0.156985	0.0398284	0.0598693	0.0157859
0.667293	0.150675	0.0972549	0.0472535	0.0254485
0.462823	0.133333	0.0307843	0.061452	0.0151139
0.987416	0.13214	0.0119352	0.0720834	0.00773821
0.859615	0.129647	0.071451	0.0573441	0.0270753
0.489208	0.126755	0.0784314	0.0298862	0.0161093
0.995243	0.121569	0.0155294	0.0554083	0.0115061
0.995588	0.118745	0.0456471	0.0553021	0.0314259
0.846723	0.112784	0.0556863	0.0354043	0.0198502
0.624346	0.110376	0.0688726	0.0365183	0.0184459
0.472473	0.107574	0.0616686	0.032736	0.0159849
0.851747	0.955053	0.0809955	0.392231	0.0585257
0.915034	0.935784	0.147059	0.289251	0.0502648
0.917194	0.855773	0.077342	0.406938	0.0659691
0.9704	0.853431	0.0145098	0.418077	0.0119102
0.931006	0.84414	0.0944824	0.330543	0.0371106
0.952988	0.819172	0.0861293	0.316024	0.0319585
0.965358	0.812392	0.0614902	0.365066	0.0297525
0.930609	0.800187	0.116153	0.283799	0.048666
0.971641	0.778214	0.0679739	0.353026	0.0366765
0.989148	0.765931	0.0372549	0.262413	0.022217
0.885565	0.764103	0.0597285	0.417841	0.0362127
0.986259	0.73635	0.0461538	0.322238	0.0338785
0.992437	0.707246	0.030861	0.219247	0.0157846
0.99006	0.681233	0.0439776	0.268776	0.0299085
0.891294	0.64112	0.0832493	0.281414	0.0338112
0.98603	0.594595	0.045151	0.282629	0.0318619
0.984676	0.592839	0.0518329	0.286743	0.0323094
0.995123	0.575381	0.075817	0.274466	0.0405953
0.991789	0.57268	0.0453595	0.269121	0.0247938
0.989061	0.568457	0.0300085	0.235318	0.0174292
0.98759	0.567974	0.0431373	0.217872	0.0315654
0.994094	0.555656	0.0333333	0.222103	0.0212332
0.992262	0.497199	0.0602241	0.221302	0.0334431
0.965773	0.492375	0.0785403	0.224406	0.0416964
0.702102	0.484135	0.0884135	0.239324	0.0511963
0.992241	0.479477	0.0224837	0.23544	0.0168088
0.991994	0.472418	0.0284967	0.253157	0.0203196
0.934287	0.472364	0.0133925	0.259179	0.0124324
0.985729	0.462745	0.0318627	0.235264	0.0279
0.990205	0.452288	0.0509804	0.242812	0.0324
0.995502	0.437152	0.0536636	0.167382	0.0320466
0.976332	0.378431	0.0716776	0.189009	0.0390776
0.910639	0.363137	0.0436601	0.124868	0.0273158
0.994229	0.337486	0.0357555	0.162802	0.0177881
0.811358	0.326331	0.112045	0.176645	0.075207
0.568026	0.325323	0.144347	0.116316	0.0486059
0.990252	0.309524	0.0260504	0.152572	0.0176734
0.995532	0.306714	0.0259061	0.15505	0.018557
0.56636	0.288807	0.136846	0.124919	0.0313218
0.878427	0.288235	0.047549	0.147405	0.0319877
0.639577	0.233333	0.10719	0.0976566	0.0417025
0.659054	0.23278	0.195375	0.0608462	0.0572549
0.941629	0.20031	0.0780186	0.0935593	0.0418212
0.611611	0.198954	0.100654	0.0535948	0.0293564
0.811729	0.16551	0.180794	0.0654189	0.072148
0.736366	0.15098	0.143007	0.058743	0.0591996
0.760355	0.148059	0.190076	0.0630097	0.0716709
0.990015	0.126697	0.0250377	0.0670968	0.0155977
0.994911	0.122969	0.0294118	0.0649679	0.0180202
0.986773	0.121569	0.0286275	0.054902	0.0164461
0.985945	0.116013	0.0310458	0.0566265	0.0175526
0.784113	0.115686	0.148627	0.0598639	0.0692277
0.991161	0.11246	0.027198	0.0567677	0.0174829
0.987231	0.104977	0.0244344	0.0479197	0.0135
0.848068	0.101647	0.134902	0.0516202	0.0631992
0.9919	0.101401	0.0308123	0.0452844	0.0147813
0.915034	0.10098	0.10098	0.0455009	0.0463605
0.423072	0.10031	0.168421	0.0488515	0.0645752
0.826269	0.992157	0.049271	0.363047	0.0172347
0.839079	0.939356	0.0535014	0.271772	0.0162881
0.957652	0.924893	0.0418585	0.304403	0.0163422
0.913426	0.873587	0.0209919	0.184363	0.0129892
0.547741	0.872418	0.0373856	0.195214	0.0145083
0.953789	0.864637	0.117463	0.31996	0.0347527
0.840951	0.835014	0.029972	0.151615	0.0134804
0.99165	0.813273	0.00904977	0.352316	0.00872529
0.878551	0.783725	0.06	0.362599	0.0298215
0.879438	0.755656	0.0596682	0.215293	0.0185161
0.922607	0.730283	0.051329	0.253252	0.023685
0.956586	0.717402	0.0245098	0.268398	0.0145204
0.957754	0.695338	0.0362527	0.234322	0.0187587
0.696157	0.682353	0.0382691	0.15303	0.0113054
0.911927	0.650118	0.0501176	0.236015	0.0256344
0.568587	0.625375	0.0355248	0.195965	0.0151937
0.900773	0.540271	0.0135747	0.270904	0.0107448
0.922185	0.524955	0.0176471	0.139975	0.0132823
0.953348	0.404378	0.0204286	0.144199	0.0121965
0.445074	0.396289	0.0665966	0.0891948	0.0174698
0.566494	0.388235	0.0674176	0.0774194	0.0154965
0.938398	0.367745	0.0278431	0.182888	0.01582
0.648246	0.327326	0.0592407	0.0843383	0.0152538
0.44224	0.32512	0.0592675	0.110185	0.0211553
0.797221	0.296613	0.0242424	0.124837	0.0144643
0.463015	0.295425	0.0529027	0.077046	0.0166136
0.806964	0.263151	0.0544287	0.0737158	0.0165093
0.77205	0.261507	0.046646	0.102461	0.0195522
0.855842	0.257255	0.0156863	0.119454	0.0101344
0.365688	0.229359	0.0423953	0.065274	0.0137072
0.947627	0.228922	0.0784314	0.126708	0.0521801
0.23729	0.226125	0.0709749	0.0489939	0.0158407
0.564982	0.221267	0.0411765	0.0701108	0.0143905
0.596888	0.217204	0.0375712	0.056091	0.0121763
0.828749	0.212066	0.0351433	0.0667984	0.0127476
0.650466	0.202022	0.0630515	0.0599235	0.0178742
0.776182	0.189088	0.0436488	0.06656	0.0183407
0.757186	0.183529	0.0392157	0.0539114	0.0132573
0.65958	0.156937	0.0605993	0.0562695	0.0197788
0.449813	0.154866	0.0477718	0.0492563	0.0152017
0.582704	0.153057	0.054902	0.0564923	0.0198066
0.363313	0.151389	0.0507353	0.0471879	0.0166791
0.642716	0.148203	0.0521242	0.0721678	0.0245098
0.359485	0.147612	0.0617396	0.0555931	0.02009
0.697876	0.146282	0.054828	0.036788	0.0148382
0.687567	0.145098	0.0361656	0.0661152	0.0151042
0.770031	0.144495	0.0527903	0.0598715	0.02238
0.333288	0.142204	0.0481793	0.0456747	0.0153172
0.686143	0.141176	0.0507684	0.0579456	0.0207785
0.782242	0.141176	0.0488017	0.0742081	0.0248869
0.662844	0.140285	0.0473262	0.0528122	0.0178277
0.726707	0.13079	0.0702173	0.0303113	0.0133717
0.529356	0.129507	0.0440937	0.0381813	0.0132006
0.668889	0.128489	0.0492887	0.0444115	0.0155984
0.622685	0.126546	0.0813977	0.0273591	0.015227
0.864662	0.126107	0.136565	0.0378871	0.0375115
0.347623	0.123697	0.0419048	0.0318523	0.0112641
0.670171	0.122059	0.0473039	0.050487	0.0182314
0.858112	0.118745	0.0313726	0.0638932	0.0163571
0.648199	0.118039	0.0427451	0.0630174	0.0202614
0.599083	0.112656	0.0392157	0.0551011	0.0178462
0.833419	0.112121	0.0393939	0.0570973	0.0188385
0.627591	0.108978	0.0392157	0.0340994	0.013086
0.518324	0.107692	0.0413273	0.0490308	0.0163361
0.760149	0.106265	0.0645146	0.0300804	0.0142044
0.607599	0.104793	0.0326797	0.0268477	0.00963938
0	0.10149	0.04	0.0462185	0.0168627
0.599583	0.101307	0.113246	0.0356889	0.0387025
0.735597	0.986096	0.106952	0.396508	0.0348644
0.848474	0.97021	0.115996	0.368888	0.0308041
0.654039	0.95768	0.113562	0.36409	0.030775
0.691014	0.954299	0.0840121	0.48541	0.0372217
0.895278	0.901235	0.0660857	0.267284	0.0193917
0.89768	0.856209	0.0453159	0.247701	0.016328
0.891386	0.825061	0.0776348	0.353316	0.0306828
0.89613	0.784429	0.0626298	0.373022	0.0296008
0.969153	0.694118	0.0573296	0.364391	0.0237957
0.981148	0.64986	0.0288515	0.355143	0.028726
0.687567	0.543355	0.0522876	0.277799	0.0402277
0.973087	0.539331	0.0452134	0.223128	0.0254456
0.990244	0.490943	0.0343604	0.244845	0.0371466
0.990012	0.487468	0.0231884	0.242869	0.0189095
0.97241	0.476078	0.0326797	0.243791	0.0181796
0.97059	0.446667	0.0235294	0.200064	0.0141434
0.997759	0.440101	0.0350411	0.164301	0.018726
0.991684	0.436007	0.0306595	0.147578	0.0113751
0.987317	0.416993	0.0248366	0.174434	0.0150641
0.988017	0.416993	0.0298475	0.160911	0.0140576
0.952914	0.40366	0.0192157	0.185888	0.0121941
0.957906	0.383312	0.0372132	0.196112	0.0276521
0.92953	0.374661	0.0659125	0.172614	0.0335801
0.993665	0.35279	0.0307692	0.161309	0.0166756
0.747697	0.332954	0.0759013	0.168902	0.0344199
0.892675	0.324235	0.0528627	0.168713	0.027451
0.567586	0.319328	0.057423	0.142867	0.0409286
0.993404	0.303576	0.0170704	0.164353	0.0124256
0.99218	0.282549	0.0339216	0.148687	0.0236126
0.871505	0.270053	0.073975	0.102783	0.0277672
0.996987	0.267748	0.0225828	0.106762	0.0106968
0.993364	0.243711	0.0251554	0.118637	0.0115603
0.865436	0.2172	0.10258	0.0756012	0.0376989
0.725758	0.201771	0.119924	0.0796719	0.0420168
0.703353	0.187451	0.0509804	0.0919763	0.0290248
0.932232	0.16732	0.0575163	0.0646062	0.0250582
0.840147	0.16585	0.0727124	0.0893165	0.0462525
0.556953	0.164706	0.0778712	0.0557837	0.0272885
0.996079	0.156699	0.0148693	0.0852994	0.016248
0.782242	0.156427	0.0732026	0.0613653	0.027923
0.987238	0.155437	0.0110517	0.0841578	0.0306595
0.620961	0.146251	0.07797	0.0808897	0.0385718
0.992192	0.134641	0.0183007	0.0736726	0.0459573
0.992249	0.124887	0.0322775	0.0676609	0.012943
0.911393	0.122353	0.0620588	0.0534104	0.0263449
0.822668	0.118954	0.0653595	0.0495951	0.0241475
0.962401	0.117255	0.0298039	0.0539916	0.0173669
0.941453	0.112698	0.0739496	0.0542	0.0333939
0.662062	0.1	0.0679739	0.0399823	0.0263895
0.506693	0.801017	0.131155	0.396348	0.0540561
0.909866	0.78902	0.135599	0.40211	0.0574301
0.858703	0.679336	0.100553	0.351882	0.0496863
0.820359	0.669717	0.0976906	0.363115	0.0485378
0.689336	0.551895	0.106667	0.305294	0.0565033
0.67439	0.502633	0.102633	0.258932	0.0495699
0.38532	0.487632	0.0565611	0.248039	0.0294686
0.958017	0.418219	0.0314542	0.222665	0.0211917
0.773729	0.406196	0.0864314	0.210573	0.0402666
0.882641	0.403795	0.0970272	0.208717	0.0480133
0.390078	0.391503	0.0712418	0.202054	0.0349206
0.725233	0.339636	0.0767507	0.185	0.0377206
0.801579	0.332928	0.0719405	0.144442	0.0291957
0.334695	0.327748	0.0644088	0.156172	0.0329017
0.989972	0.324786	0.0290598	0.162992	0.0154129
0.738959	0.323864	0.0949785	0.129504	0.0392311
0.676284	0.321569	0.0535948	0.167941	0.0281275
0.702018	0.319493	0.0934256	0.11159	0.0296141
0.746193	0.309349	0.0978687	0.134466	0.0381206
0.637348	0.303796	0.0873592	0.124634	0.0369762
0.493057	0.298039	0.083365	0.140007	0.0439446
0.514328	0.285389	0.0948767	0.142331	0.0432716
0.761895	0.264851	0.0823529	0.11704	0.0329988
0.400303	0.256328	0.076025	0.124862	0.0348979
0.506403	0.255392	0.0617647	0.131225	0.0315686
0.826671	0.254496	0.0880325	0.106328	0.0399733
0.707801	0.254379	0.0504575	0.0796619	0.0273309
0.79047	0.244029	0.0765597	0.10164	0.030533
0.738249	0.241327	0.0561086	0.0919704	0.0293044
0.854319	0.240835	0.0833333	0.120411	0.0366155
0.776715	0.240196	0.0879085	0.117171	0.0370247
0.887233	0.23819	0.0924284	0.110574	0.034979
0.699672	0.235049	0.0735294	0.125747	0.0344483
0.736063	0.227045	0.0647735	0.101949	0.0289811
0.64634	0.224276	0.0696545	0.105466	0.034448
0.471954	0.223027	0.0731021	0.118954	0.0342982
0.633907	0.218703	0.0380091	0.088785	0.0138171
0.86729	0.217974	0.0263072	0.114933	0.0144164
0.45734	0.214706	0.0712418	0.0859578	0.0276186
0	0.210022	0.0244009	0.0988235	0.0137342
0.706923	0.20511	0.0787879	0.109053	0.0335498
0.820846	0.195009	0.0477718	0.106024	0.0283
0.344134	0.188442	0.0661507	0.0917892	0.0286064
0.687567	0.179521	0.0671024	0.0912016	0.0357969
0.611451	0.174923	0.05645	0.0775884	0.0260216
0.480698	0.174902	0.0633053	0.0879839	0.0299983
0.982731	0.169717	0.0230937	0.0901189	0.0132778
0.818335	0.159695	0.0453159	0.0668808	0.0197881
0.854204	0.158301	0.06	0.0788648	0.0268731
0.73124	0.155392	0.0436275	0.069462	0.0182102
0.882081	0.151131	0.0782805	0.0810282	0.0341376
0.798352	0.12872	0.0329873	0.0711392	0.0178577
0.870847	0.116206	0.113485	0.0452645	0.0472035
0.587518	0.114846	0.105042	0.0472561	0.0450117
0.745388	0.113235	0.0362745	0.0518294	0.0192844
0.485579	0.105229	0.05	0.0340115	0.0263158
0.795093	0.602941	0.35402	0.286058	0.169632
0.597299	0.598457	0.188492	0.24771	0.0654976
0.788431	0.593496	0.159732	0.299942	0.0814864
0.952544	0.582441	0.229031	0.252519	0.103715
0.839062	0.577801	0.344398	0.274065	0.162573
0.922434	0.574001	0.175163	0.244925	0.0781537
0.815074	0.539732	0.329412	0.288362	0.158838
0.79541	0.527629	0.276649	0.290055	0.121992
0.791957	0.480901	0.153522	0.217743	0.0671721
0.885584	0.44793	0.12244	0.207793	0.0611
0.929876	0.423922	0.241373	0.221207	0.119785
0.738249	0.420513	0.133333	0.228831	0.0697755
0.441232	0.379756	0.269316	0.116973	0.10847
0.832069	0.367787	0.116807	0.171486	0.0545032
0.74313	0.343336	0.219381	0.131531	0.0951361
0.669684	0.300235	0.187608	0.105559	0.0817964
0.935355	0.293137	0.123897	0.161415	0.0716024
0.915268	0.27265	0.182202	0.0963775	0.0783364
0.605904	0.24902	0.170196	0.129285	0.0728988
0.742868	0.24874	0.116713	0.136688	0.0633261
0.714724	0.243517	0.317141	0.123854	0.193478
0.904667	0.237885	0.37719	0.109717	0.181087
0.712556	0.236275	0.126225	0.0904679	0.0517861
0.441692	0.234126	0.149103	0.0829878	0.0663595
0.727559	0.231078	0.138922	0.111513	0.0634734
0.811503	0.224837	0.112941	0.107924	0.052456
0.853418	0.219251	0.125609	0.115771	0.0603922
0.877243	0.210349	0.100763	0.06501	0.0366153
0.798782	0.194771	0.160871	0.0679447	0.0618697
0.78906	0.18877	0.133066	0.103994	0.0702251
0.884436	0.187481	0.146154	0.101311	0.0845968
0.923384	0.185425	0.280654	0.0910609	0.130545
0.36027	0.170172	0.270588	0.0828837	0.135427
0.503785	0.169853	0.254167	0.0920664	0.131222
0.866641	0.167507	0.143417	0.0893805	0.0760541
0.922151	0.16675	0.315394	0.0741699	0.132022
0.852345	0.166488	0.105169	0.0803557	0.0456739
0.772961	0.165196	0.133578	0.0811565	0.079229
0.838663	0.138906	0.121775	0.0530775	0.0576701
0.742344	0.137493	0.12038	0.0542239	0.0545855
0.811113	0.136275	0.0885621	0.0754325	0.0551615
0.624073	0.134985	0.345373	0.0599527	0.183825
0.566299	0.134324	0.576431	0.0719232	0.241736
0.759302	0.133043	0.129557	0.0639103	0.0662783
0.566328	0.130182	0.221779	0.0614279	0.11841
0.904483	0.128431	0.11902	0.0582478	0.0649394
0.753773	0.124252	0.104438	0.061099	0.0578552
0.864768	0.123708	0.242353	0.0657826	0.119438
0.920992	0.12028	0.245714	0.048381	0.098084
0.77003	0.119073	0.228164	0.0606209	0.121961
0.945673	0.116022	0.432493	0.0557474	0.211405
0.674645	0.115535	0.230669	0.054084	0.13865
0.833208	0.11426	0.229144	0.0556177	0.11043
0.91771	0.113424	0.177275	0.058695	0.104854
0.832003	0.106972	0.0673203	0.049064	0.0364363
0.821144	0.106318	0.0749455	0.0582633	0.0468721
0.934992	0.104412	0.284314	0.051009	0.160584
0.898842	0.103464	0.217516	0.0530588	0.0948235
0.842643	0.101333	0.092549	0.0312448	0.0383854
0.402087	0.101257	0.30005	0.0522969	0.156779
0.666343	0.480672	0.100467	0.236831	0.0519873
0.73893	0.476582	0.126304	0.250759	0.0634356
0.568999	0.441426	0.139608	0.164944	0.0711182
0.81695	0.372549	0.121747	0.151493	0.0630504
0.718397	0.321267	0.180593	0.161804	0.100431
0.648199	0.292157	0.115294	0.161511	0.0615105
0.726682	0.26212	0.153282	0.0996078	0.0784131
0.67569	0.252413	0.190422	0.121209	0.0913399
0.878427	0.239706	0.0602941	0.121332	0.0443543
0.686293	0.236189	0.213278	0.0935629	0.0799617
0.768627	0.229848	0.113943	0.108485	0.072202
0.702102	0.22246	0.134759	0.0980392	0.0704631
0.657354	0.215966	0.0841737	0.105253	0.0439882
0.832694	0.210966	0.178359	0.116982	0.109654
0.794326	0.208627	0.103137	0.114966	0.0534175
0.715892	0.206486	0.115083	0.0891346	0.0661654
0.828268	0.202317	0.098574	0.109281	0.0542365
0.853344	0.196992	0.225625	0.103549	0.124878
0.45013	0.195365	0.153417	0.0976841	0.114961
0.708418	0.189739	0.167875	0.069948	0.0611124
0.826131	0.181793	0.0658263	0.0894762	0.0459032
0.552971	0.180623	0.151326	0.0963256	0.0834734
0.768839	0.176906	0.131155	0.0862028	0.0704687
0.284882	0.174342	0.146218	0.0925094	0.0699493
0.902373	0.171807	0.0620032	0.0901169	0.0377501
0.695222	0.166377	0.191321	0.0887927	0.100216
0.936588	0.16493	0.167731	0.0826027	0.106981
0.872687	0.138469	0.134734	0.0741285	0.0819853
0.59619	0.132888	0.159002	0.0669621	0.0901692
0.871453	0.130719	0.137255	0.0698752	0.0872549
0.967882	0.121569	0.0871148	0.0537647	0.0466275
0.827233	0.120588	0.103676	0.0525284	0.052494
0.641737	0.117112	0.136631	0.0633858	0.0728402
0.768632	0.114706	0.146456	0.0598509	0.0665163
0.517586	0.108777	0.122689	0.0507106	0.054884
0.662046	0.554948	0.144186	0.256503	0.0698921
0.820052	0.511161	0.161614	0.228582	0.0740152
0.829864	0.460703	0.145261	0.177506	0.0596387
0.672843	0.453575	0.379005	0.206361	0.182325
0.475331	0.425973	0.360273	0.177308	0.163297
0.830817	0.405521	0.390248	0.19111	0.17142
0.962575	0.376791	0.254439	0.190617	0.156882
0.760359	0.371373	0.23051	0.199717	0.11183
0.946688	0.369048	0.313025	0.17347	0.164618
0.683907	0.368773	0.319245	0.18087	0.173326
0.934755	0.355225	0.171953	0.196575	0.103593
0.737708	0.351617	0.311128	0.185559	0.161672
0.884161	0.333191	0.185098	0.1776	0.0970709
0.778082	0.328676	0.18317	0.177647	0.0902317
0.744741	0.323127	0.292828	0.178165	0.155325
0.758482	0.322856	0.286333	0.124763	0.127629
0.659487	0.318824	0.154275	0.176122	0.076887
0.68375	0.313472	0.331562	0.162437	0.175545
0.650667	0.307895	0.280857	0.123182	0.111175
0.910295	0.303121	0.164374	0.144936	0.0723507
0.673729	0.298897	0.160355	0.147137	0.0823641
0.64051	0.298097	0.291811	0.127813	0.117449
0.392647	0.288984	0.171052	0.15163	0.0899936
0.876049	0.285279	0.235294	0.141679	0.121714
0.76233	0.282026	0.242266	0.143965	0.127081
0.751272	0.279811	0.160566	0.141289	0.0693874
0.931124	0.278431	0.0682353	0.143168	0.047951
0.946203	0.2714	0.107437	0.102198	0.0497154
0.788244	0.267829	0.215735	0.128631	0.103502
0.777302	0.253554	0.235968	0.138479	0.139726
0.436637	0.251748	0.134697	0.133843	0.0670486
0.562558	0.247556	0.226954	0.131828	0.117647
0.608358	0.236939	0.131942	0.115168	0.0602658
0.987072	0.231631	0.0802374	0.120476	0.0527043
0.88835	0.228824	0.178105	0.111411	0.0823915
0.769667	0.223249	0.0980392	0.0975828	0.0476673
0.595088	0.220804	0.295314	0.101009	0.15083
0.795818	0.220588	0.224183	0.118115	0.120452
0.782242	0.219608	0.118954	0.116851	0.0691105
0.75387	0.20049	0.275817	0.0996033	0.133401
0.784113	0.199608	0.17098	0.10792	0.10792
0.23854	0.198203	0.153186	0.0924308	0.0775375
0.601816	0.193242	0.145599	0.0936385	0.068104
0.886493	0.191176	0.160131	0.105238	0.087591
0.846079	0.188392	0.270065	0.0705424	0.114712
0.90369	0.179487	0.104977	0.0958162	0.0466842
0.714328	0.179438	0.222576	0.0854031	0.132742
0.589051	0.178039	0.162588	0.0974536	0.0830095
0.391048	0.177897	0.127273	0.0890582	0.0572183
0.413225	0.154148	0.123982	0.0811765	0.0751693
0.331749	0.148273	0.122689	0.0761006	0.0582871
0.864987	0.137255	0.107843	0.0734403	0.0617469
0.605069	0.136275	0.215686	0.0586485	0.110679
0.716742	0.126868	0.193853	0.0673957	0.103746
0.878131	0.62651	0.257255	0.319522	0.125818
0.605069	0.593627	0.384314	0.253695	0.151031
0.626228	0.512111	0.17624	0.279988	0.0963302
0.869409	0.509737	0.32569	0.219186	0.126893
0.687567	0.497603	0.211329	0.260871	0.112788
0.852105	0.485857	0.202336	0.268223	0.08122
0.884971	0.394163	0.33078	0.203979	0.156977
0.787808	0.392464	0.24875	0.205989	0.114577
0.741607	0.377915	0.258927	0.195528	0.121353
0.629971	0.3637	0.162594	0.200748	0.0687572
0.754791	0.347294	0.261255	0.179306	0.113695
0.657117	0.342459	0.22187	0.167291	0.0888592
0.783143	0.339639	0.281661	0.177931	0.151562
0.825207	0.337909	0.101307	0.186205	0.0659992
0.652046	0.333121	0.183678	0.0919457	0.0847964
0.95657	0.280069	0.380164	0.147965	0.192363
0.904603	0.272278	0.31463	0.148929	0.161895
0.613312	0.26577	0.212773	0.145642	0.0923122
0.717398	0.255745	0.431263	0.111007	0.173983
0.693816	0.238293	0.13887	0.112065	0.0597463
0.844792	0.224113	0.152774	0.122179	0.0656308
0.93961	0.218227	0.283071	0.116667	0.162042
0.745019	0.207598	0.160049	0.0866226	0.0568279
0.871773	0.205195	0.290043	0.0905389	0.128658
0.985939	0.185483	0.0978328	0.0986898	0.0454278
0.485579	0.184641	0.173856	0.0844356	0.0945608
0.796317	0.17912	0.189189	0.0925406	0.114312
0.381387	0.167216	0.202196	0.0770259	0.101527
0.606404	0.166845	0.144207	0.0813525	0.0545418
0.707404	0.164902	0.210392	0.0526201	0.0884061
0.922566	0.161632	0.152411	0.0726766	0.0809979
0.869288	0.161176	0.120784	0.0700235	0.0644078
0.766789	0.156566	0.447059	0.0787224	0.251256
0.736036	0.15305	0.179739	0.0749593	0.0984662
0.721415	0.146204	0.220312	0.0782279	0.109526
0.884091	0.141724	0.177474	0.0689655	0.0903699
0.716141	0.139988	0.325847	0.0592253	0.171392
0.765754	0.121569	0.230792	0.0667294	0.139106
0.531622	0.120622	0.264233	0.0616361	0.130201
0.87078	0.11732	0.0748366	0.0630265	0.0442979
0.925667	0.107669	0.359444	0.0569191	0.212982
0.698237	0.100078	0.0745098	0.0282913	0.0249045
0.90112	0.89944	0.339944	0.492132	0.158199
0.72065	0.567292	0.564289	0.259792	0.282168
0.903737	0.483272	0.393934	0.25682	0.173587
0.718487	0.388854	0.334641	0.205906	0.168067
0.927865	0.34285	0.426248	0.162193	0.202436
0.769899	0.314027	0.237707	0.153787	0.133272
0.859535	0.30902	0.143922	0.104908	0.0987129
0.662334	0.274694	0.294056	0.0959284	0.149899
0.632415	0.250089	0.240196	0.136617	0.141573
0.599762	0.221142	0.25422	0.111027	0.134624
0.796214	0.207407	0.227596	0.101064	0.111584
0.716597	0.191533	0.227718	0.064992	0.112009
0.697112	0.176169	0.18914	0.0917282	0.108089
0.520439	0.174097	0.213313	0.0781797	0.13154
0.823359	0.171133	0.213943	0.0623463	0.102493
0.62063	0.166317	0.260854	0.0604716	0.129087
0.608254	0.148729	0.246623	0.0461861	0.10608
0.901592	0.144331	0.260443	0.0546535	0.132428
0.630939	0.144299	0.232535	0.0591628	0.0939979
0.965445	0.143772	0.127479	0.075571	0.075571
0.917618	0.132977	0.14795	0.0641521	0.0938782
0.678264	0.132773	0.211018	0.063695	0.0923152
0.963262	0.130677	0.147502	0.0597298	0.0777168
0.799007	0.129287	0.250607	0.0489573	0.119074
0.714012	0.122653	0.206341	0.0554902	0.095817
0.6717	0.121775	0.212384	0.0655952	0.108132
0.81281	0.119477	0.226275	0.0614964	0.139538
0	0.115686	0.145098	0.0541889	0.0650327
0.947482	0.113137	0.111667	0.0617832	0.0609878
0.924984	0.111059	0.135373	0.0562092	0.0789729
0.860857	0.109617	0.180952	0.0443211	0.0934271
0.898475	0.109486	0.216534	0.0423443	0.0964965
0.887469	0.106583	0.226401	0.0446176	0.105784
0.747293	0.106536	0.17591	0.0536935	0.0910847
0.656345	0.105621	0.220131	0.0537217	0.109499
0.780147	0.885958	0.390892	0.460934	0.171441
0.648376	0.862389	0.374688	0.443768	0.173998
0.913992	0.792971	0.294192	0.419743	0.121232
0.825014	0.788634	0.319375	0.41239	0.141329
0.824824	0.69916	0.293894	0.317112	0.124026
0.877553	0.657409	0.199871	0.248218	0.0653117
0.882119	0.650824	0.192	0.35713	0.0914736
0.897216	0.631138	0.253029	0.257441	0.095757
0.85268	0.62402	0.301667	0.304697	0.130757
0.954284	0.616893	0.156762	0.330892	0.0806325
0.655567	0.609846	0.216604	0.318922	0.106526
0.824026	0.59094	0.267072	0.293928	0.112126
0.969391	0.563559	0.239068	0.303605	0.120177
0.798955	0.55817	0.229194	0.306621	0.115986
0.82468	0.554248	0.130458	0.291041	0.0776876
0.8712	0.547011	0.215973	0.283399	0.102465
0.589266	0.53092	0.224284	0.257147	0.104935
0.912896	0.509949	0.14045	0.278922	0.075
0.870818	0.509281	0.121307	0.244342	0.0729692
0.73934	0.501261	0.151401	0.278268	0.0786415
0.850621	0.499548	0.244143	0.262349	0.108055
0.884304	0.496296	0.147364	0.24095	0.069211
0.484129	0.491608	0.153098	0.24958	0.0697479
0.808104	0.476264	0.126419	0.242709	0.0577306
0.89463	0.46934	0.14893	0.228709	0.0687514
0.804244	0.466961	0.134412	0.228248	0.0563726
0.759183	0.458824	0.17971	0.183695	0.070547
0.661803	0.457344	0.257788	0.210279	0.120411
0.965023	0.453354	0.133746	0.21636	0.0646056
0.619599	0.447415	0.139394	0.244763	0.0645253
0.80477	0.446078	0.126471	0.240731	0.0659449
0.948718	0.445915	0.135376	0.215347	0.0659879
0.794082	0.437815	0.112325	0.236471	0.0615196
0.784398	0.429344	0.136849	0.217641	0.0631384
0.749688	0.423529	0.19287	0.197936	0.0902993
0.705496	0.409436	0.151348	0.208913	0.0797167
0.938003	0.391455	0.151302	0.187619	0.0698086
0.888189	0.391147	0.268152	0.201254	0.135454
0.855156	0.379412	0.115441	0.199254	0.0551863
0.868559	0.379216	0.116863	0.175327	0.0602941
0.952239	0.377961	0.329726	0.188087	0.153455
0.702102	0.376114	0.180392	0.19166	0.080614
0.870513	0.367941	0.167745	0.190148	0.0837825
0.708942	0.367546	0.174577	0.198014	0.07379
0.335175	0.354779	0.186765	0.171614	0.0792645
0.83792	0.35028	0.192717	0.180518	0.120064
0.967608	0.344467	0.214289	0.18055	0.108651
0.620394	0.338971	0.144853	0.176695	0.0637471
0.728981	0.336732	0.148105	0.162502	0.078538
0.485259	0.335425	0.11817	0.127403	0.0447123
0.611047	0.328183	0.327714	0.172079	0.157688
0.849166	0.327903	0.211865	0.158833	0.100269
0.97979	0.31826	0.102819	0.131456	0.0477954
0.867741	0.313113	0.203064	0.168988	0.0989196
0.791809	0.310504	0.137815	0.171616	0.0666137
0.793248	0.306622	0.187495	0.162963	0.0918768
0.843292	0.30622	0.321501	0.129014	0.147628
0.664447	0.301084	0.323994	0.154487	0.154359
0.85035	0.288095	0.171569	0.152238	0.0802275
0.922324	0.280392	0.170308	0.129097	0.0800962
0.860954	0.276863	0.107843	0.137121	0.069459
0.672642	0.276586	0.175548	0.117015	0.0718954
0.618359	0.275686	0.174771	0.132523	0.0836317
0.801432	0.273922	0.109412	0.0923055	0.0417923
0.751021	0.272941	0.104706	0.139016	0.0534969
0.866447	0.268883	0.176385	0.146258	0.0826291
0.758648	0.244169	0.189818	0.0901961	0.0676253
0.964748	0.22821	0.124794	0.122564	0.0685085
0.938171	0.227045	0.139892	0.117902	0.0969615
0.784396	0.219979	0.321304	0.093206	0.143622
0.84991	0.219608	0.228297	0.118668	0.134975
0.9453	0.217949	0.0880845	0.115157	0.0481811
0.871732	0.206481	0.22386	0.0989982	0.0915824
0.68912	0.205169	0.151159	0.0747919	0.0572718
0.885162	0.197946	0.173296	0.0775987	0.0896052
0.797465	0.193364	0.209854	0.0989319	0.090754
0.694075	0.191721	0.11634	0.106331	0.0660081
0.870144	0.18741	0.0842105	0.0734009	0.0343115
0.871621	0.186159	0.103806	0.0892157	0.0565768
0.637114	0.185968	0.263603	0.0888159	0.117187
0.403432	0.182314	0.190158	0.0979731	0.106015
0.777027	0.18099	0.199867	0.0954457	0.0971799
0.82721	0.177225	0.221569	0.0569511	0.0854737
0.955371	0.176328	0.125775	0.0825498	0.0579605
0.882069	0.175599	0.176688	0.075549	0.0874902
0.658589	0.17549	0.18175	0.0667751	0.0940273
0.601942	0.175227	0.173506	0.0842194	0.0782426
0.541011	0.175063	0.205732	0.0908153	0.0920124
0.687567	0.17342	0.08061	0.0683744	0.0354839
0.712687	0.172051	0.216122	0.0871878	0.112694
0.75916	0.168914	0.173219	0.0865908	0.0736875
0.76559	0.16605	0.281793	0.0772477	0.126571
0.901881	0.161882	0.200314	0.0856687	0.108242
0.941824	0.15868	0.0761358	0.0762389	0.0386988
0.909386	0.155869	0.181961	0.0816363	0.0826416
0.842862	0.155686	0.0403922	0.0615857	0.0234612
0.954714	0.152579	0.184676	0.058005	0.0856392
0.911079	0.151066	0.0987212	0.0626944	0.0349138
0.844525	0.149216	0.0764706	0.067631	0.0395371
0.87116	0.144917	0.242474	0.0674934	0.113916
0.896812	0.14183	0.165686	0.0666477	0.0854788
0.487487	0.139994	0.188298	0.065906	0.0933401
0.78153	0.134817	0.203498	0.0670121	0.0925124
0.789718	0.133445	0.179384	0.051671	0.0770872
0.661195	0.133333	0.0683922	0.0518602	0.0299397
0.809067	0.131674	0.157768	0.0708913	0.0805169
0.720859	0.131401	0.170105	0.0695872	0.0875542
0.924919	0.130283	0.0671024	0.0709856	0.0312366
0.878427	0.122059	0.148529	0.0590174	0.0786401
0.831392	0.120448	0.123436	0.0660399	0.0595577
0.869279	0.117647	0.0498599	0.043986	0.0254317
0.864832	0.116144	0.217386	0.0551198	0.100265
0.965557	0.114557	0.0519311	0.0623465	0.0273325
0.93968	0.111656	0.113943	0.0424686	0.0588055
0.768279	0.109804	0.131729	0.0585873	0.0802268
0.754452	0.109502	0.127149	0.0599277	0.0620788
0.828144	0.107665	0.0442068	0.048843	0.0206147
0.782242	0.106318	0.0614379	0.0542962	0.0287369
0.87507	0.103967	0.150205	0.0431103	0.0741325
0.74583	0.922129	0.126331	0.433497	0.045887
0.919401	0.862264	0.10602	0.390531	0.0394189
0.893754	0.759722	0.29567	0.377721	0.118301
0.852345	0.750327	0.293682	0.400351	0.135714
0.983508	0.614006	0.102185	0.313073	0.0524126
0.881082	0.593805	0.244672	0.237914	0.0938795
0.657477	0.578239	0.192926	0.305242	0.0839677
0.710066	0.556454	0.191503	0.254251	0.0817188
0.930744	0.525436	0.194227	0.245882	0.0869506
0.906437	0.516206	0.109164	0.255386	0.0524623
0.957077	0.479346	0.103268	0.227225	0.0476337
0.792739	0.46635	0.153637	0.194309	0.0727405
0.699113	0.45901	0.185901	0.163578	0.0614706
0.702102	0.406061	0.18574	0.195266	0.0909524
0.525242	0.380784	0.302222	0.198338	0.16688
0.851504	0.364118	0.233856	0.167634	0.131398
0.731053	0.360181	0.146908	0.161534	0.0682238
0.851445	0.356347	0.258256	0.178808	0.127177
0.826124	0.34082	0.306239	0.168692	0.13719
0.960799	0.33975	0.11016	0.181402	0.0663357
0.439441	0.332977	0.178966	0.166266	0.0806241
0.750763	0.330444	0.0592363	0.1587	0.0293501
0.826243	0.327493	0.213934	0.175667	0.109463
0.703266	0.32549	0.153522	0.180355	0.08202
0.803531	0.324658	0.162329	0.121012	0.0897825
0.735523	0.323754	0.150948	0.170155	0.078356
0.748781	0.322574	0.151735	0.17077	0.0655954
0.796375	0.31836	0.152228	0.130569	0.0618772
0.666157	0.31517	0.295562	0.173176	0.162327
0.779022	0.311055	0.216854	0.150557	0.1296
0.863526	0.311002	0.204031	0.162418	0.103002
0	0.298786	0.254902	0.155503	0.14102
0.963971	0.297918	0.122781	0.127451	0.0639258
0.751248	0.291036	0.0977591	0.143673	0.0544524
0.629311	0.28601	0.323688	0.147834	0.152707
0.825645	0.284392	0.145725	0.124519	0.0630329
0.623777	0.277124	0.184749	0.119451	0.0747451
0.822801	0.270689	0.220312	0.142468	0.121107
0.898532	0.253506	0.137122	0.108203	0.0584385
0.450679	0.25	0.213235	0.118213	0.107985
0.84586	0.249198	0.142721	0.106852	0.0620842
0.672986	0.246597	0.163552	0.132913	0.10526
0.836647	0.239608	0.226275	0.114406	0.108088
0.804984	0.236753	0.124122	0.101551	0.0530138
0.922296	0.228182	0.158192	0.0901604	0.0787641
0.638456	0.219608	0.107335	0.109268	0.049655
0.635688	0.213876	0.0690799	0.117811	0.045057
0.933397	0.210055	0.117848	0.0852425	0.0566845
0.880245	0.200373	0.147152	0.0733932	0.0598039
0.860676	0.18574	0.168984	0.064544	0.0826228
0.974758	0.181772	0.0756718	0.0983402	0.0438941
0.797221	0.173262	0.10303	0.0843562	0.0462779
0.673198	0.167421	0.0757164	0.0411359	0.026883
0.823753	0.163467	0.173994	0.076146	0.0908973
0.525553	0.16197	0.168901	0.0805721	0.0784882
0.878427	0.159804	0.0612745	0.0573128	0.0346191
0.776172	0.154062	0.20193	0.0464159	0.0765487
0.648022	0.152007	0.170806	0.0541659	0.0846247
0.702102	0.146168	0.0702317	0.0723829	0.0373546
0.904908	0.145811	0.168806	0.0802536	0.0808397
0.950485	0.137889	0.176932	0.0472808	0.074962
0.839489	0.137486	0.0733564	0.068777	0.0389
0.829807	0.13273	0.201508	0.072826	0.0983494
0.71856	0.128389	0.155158	0.0687618	0.0815471
0.621081	0.12792	0.178901	0.0613479	0.0931015
0.733571	0.124589	0.165978	0.0646706	0.0865218
0.811865	0.120865	0.171443	0.0479417	0.0727235
0.831276	0.115137	0.125333	0.045663	0.0746427
0.893188	0.110893	0.114379	0.0360751	0.0542705
0.806653	0.107487	0.145989	0.0484571	0.0801189
0.810391	0.105447	0.138562	0.0579762	0.0770716
0.525849	0.102317	0.115865	0.0356601	0.0542048
0.975402	0.797365	0.080576	0.426154	0.0396457
0.516334	0.718215	0.106656	0.367742	0.0476403
0.802716	0.592491	0.0625782	0.321559	0.0283103
0.795695	0.497617	0.0828356	0.27575	0.036613
0.732183	0.495843	0.0770196	0.273715	0.0382353
0.780727	0.431481	0.0783224	0.212337	0.0301439
0.607599	0.413943	0.0492375	0.203181	0.0201942
0.822178	0.404938	0.0681917	0.191776	0.0302056
0.828144	0.380749	0.0541889	0.166838	0.0245295
0.572272	0.368763	0.0582826	0.195423	0.0254968
0.80152	0.355479	0.0546713	0.190893	0.0266083
0.882754	0.351569	0.0647059	0.144608	0.0234133
0.768502	0.336471	0.0547059	0.176289	0.0284067
0.643576	0.335539	0.0362745	0.182872	0.0176471
0.731617	0.317087	0.0408964	0.165831	0.0205722
0.343251	0.316724	0.0544406	0.154628	0.0248974
0.712178	0.300392	0.0470588	0.162502	0.0183169
0.935747	0.286275	0.0454441	0.156078	0.0212281
0.933603	0.283438	0.0372132	0.155267	0.0192734
0.900695	0.240784	0.0313726	0.107336	0.0141661
0.857212	0.240576	0.070028	0.115279	0.0204516
0.903147	0.219795	0.0335201	0.120626	0.0188914
0.835579	0.1375	0.109951	0.0497765	0.0315633
0.909822	0.136214	0.0858581	0.0323146	0.0242469
0.833923	0.123488	0.0748436	0.0499279	0.0315888
0.7912	0.108539	0.0652751	0.0412735	0.0240342
0.930378	0.107745	0.0667647	0.0503437	0.030782
0.439403	0.107398	0.0697861	0.0387062	0.0274036
0.822983	0.10655	0.0778473	0.0559038	0.037441
0.550712	0.103092	0.0684012	0.0385938	0.029144
0.707406	0.100952	0.0609524	0.0448966	0.0301907
0.953861	0.931309	0.16167	0.502643	0.0883067
0.970946	0.830211	0.130574	0.450739	0.068256
0.860788	0.709171	0.12081	0.392227	0.062323
0.630545	0.63391	0.122491	0.239948	0.054708
0.738218	0.63098	0.106667	0.284566	0.057814
0.932232	0.322004	0.125926	0.149149	0.0613661
0.942133	0.232036	0.162655	0.110857	0.0805371
0.709532	0.225755	0.15983	0.105427	0.0788866
0.939345	0.2044	0.156002	0.101184	0.0840769
0.627249	0.2	0.155817	0.102735	0.0842895
0.673137	0.199849	0.180845	0.0426273	0.0610332
0.361308	0.197888	0.159578	0.103641	0.0863254
0.473317	0.161507	0.141486	0.0625288	0.0761534
0.977716	0.160784	0.121307	0.0847038	0.0713789
0.995406	0.108556	0.0748663	0.0600443	0.0461433
0.666304	0.962682	0.185705	0.53148	0.110873
0.93372	0.956863	0.204139	0.432887	0.111668
0.793241	0.771332	0.193644	0.266527	0.0814286
0.655225	0.745199	0.241126	0.290659	0.104929
0.856772	0.652364	0.205536	0.282353	0.095614
0.808605	0.613928	0.210548	0.28797	0.102968
0.745809	0.611765	0.0961938	0.324451	0.0538389
0.907054	0.608497	0.2	0.260025	0.0907653
0.799772	0.495496	0.176789	0.254929	0.0954521
0.693075	0.49197	0.260224	0.204009	0.109339
0.837362	0.488235	0.0829412	0.228593	0.0489625
0.776182	0.480516	0.287863	0.204242	0.114786
0.916566	0.467712	0.193725	0.238293	0.0939639
0.827715	0.458902	0.159216	0.246144	0.0858824
0.974448	0.444553	0.0911765	0.218421	0.0699174
0.970475	0.428722	0.24833	0.199592	0.112304
0.759747	0.42861	0.241444	0.147611	0.0886351
0.898142	0.412403	0.0811674	0.170599	0.0351504
0.859622	0.398374	0.228216	0.216174	0.129063
0.905511	0.389379	0.10098	0.197295	0.0502835
0.817937	0.380091	0.208748	0.19226	0.100774
0.720351	0.361793	0.102633	0.192244	0.0549542
0.774622	0.356703	0.105482	0.155209	0.047292
0.961018	0.352007	0.0870215	0.181109	0.0486763
0.85109	0.351872	0.104813	0.120898	0.0403767
0.718499	0.351501	0.179272	0.190424	0.100812
0.768513	0.345633	0.170053	0.178059	0.100943
0.788917	0.32884	0.11201	0.111665	0.0478263
0.873243	0.309804	0.0795933	0.165672	0.0472327
0.828544	0.306754	0.0679739	0.169152	0.0398085
0.950318	0.291979	0.0962567	0.149321	0.0452358
0.284189	0.291979	0.0755793	0.113676	0.0356416
0.847465	0.291413	0.0631508	0.143684	0.0319083
0.837297	0.290026	0.106905	0.13971	0.0534355
0.83304	0.28672	0.101872	0.0979002	0.0369322
0.663103	0.282843	0.0779412	0.132398	0.0463057
0.869159	0.279739	0.109346	0.126054	0.055594
0.784113	0.276078	0.0513726	0.135512	0.030719
0.693335	0.269323	0.116003	0.116581	0.0547215
0.668535	0.265993	0.261152	0.076668	0.107962
0.881436	0.256863	0.0969188	0.139716	0.0574468
0.716843	0.253529	0.0741176	0.136054	0.0396639
0.913893	0.25075	0.0770473	0.0854767	0.0319946
0.643378	0.240196	0.128852	0.126935	0.0652219
0.776416	0.238867	0.107974	0.097583	0.0447233
0.687567	0.237909	0.0732026	0.1093	0.0388447
0.64017	0.234833	0.077278	0.0989327	0.033383
0.439104	0.224298	0.120953	0.0857819	0.0497679
0.659868	0.220065	0.249477	0.0835155	0.109769
0.793847	0.212963	0.1122	0.0957404	0.0542799
0.693412	0.207843	0.146543	0.0569019	0.0633261
0.708023	0.20346	0.0521338	0.0879703	0.0259671
0.577012	0.197572	0.240336	0.0679358	0.108891
0.835811	0.192974	0.0895425	0.0744546	0.0425021
0.882959	0.184693	0.0922201	0.0875592	0.0431913
0.557974	0.183624	0.207972	0.0636728	0.0931583
0.582332	0.179683	0.212265	0.0708842	0.0948132
0.879612	0.178547	0.0599769	0.0889752	0.0328154
0.9213	0.17817	0.08	0.0841071	0.0370299
0.832532	0.175817	0.162164	0.0605932	0.0720848
0.50443	0.167843	0.0805229	0.0694877	0.0385957
0.805515	0.167823	0.0884867	0.0686523	0.0389178
0.485259	0.16732	0.111373	0.0769722	0.0729594
0.617143	0.162068	0.141462	0.0531757	0.0674735
0.801179	0.155182	0.0756303	0.0752207	0.0417383
0.797445	0.147988	0.0877193	0.0706827	0.040515
0.61188	0.144227	0.0949891	0.0446159	0.0450016
0.9043	0.134003	0.117456	0.0544158	0.0523092
0.671309	0.133103	0.103114	0.0478658	0.0510434
0.807689	0.126437	0.123732	0.0429127	0.0568196
0.833034	0.124401	0.0973856	0.060491	0.0457002
0.750215	0.122624	0.221116	0.0673797	0.115758
0.637007	0.121695	0.0981657	0.0332289	0.0393781
0.491532	0.121046	0.0624837	0.0525878	0.0305134
0.726072	0.11968	0.106463	0.0409736	0.0545577
0.870834	0.116005	0.105062	0.0410049	0.0454412
0.828144	0.114795	0.055615	0.0636454	0.0360266
0.864512	0.114684	0.113464	0.0411999	0.0499961
0.545128	0.113122	0.103972	0.0477496	0.0582219
0.719763	0.113012	0.109091	0.0582021	0.0646952
0.869907	0.111642	0.100858	0.0550372	0.0577567
0.785265	0.111319	0.173173	0.049172	0.0934674
0.909681	0.110431	0.116314	0.0431777	0.0549121
0.587946	0.107843	0.0620915	0.0407625	0.0345098
0.874677	0.107787	0.0971429	0.0356335	0.0409502
0.713156	0.106991	0.134697	0.0439675	0.0641406
0.559346	0.104202	0.100952	0.0494285	0.0615917
0.55766	0.103105	0.169118	0.0541452	0.128793
0.768928	0.100879	0.135767	0.0541533	0.0736364
0.611519	0.100654	0.141525	0.0448289	0.0722543
0.930812	0.831543	0.0816709	0.455738	0.0465811
0.824074	0.68493	0.125826	0.318672	0.0713904
0.708045	0.447119	0.142564	0.161574	0.0521656
0.846385	0.404202	0.12465	0.216496	0.0707653
0.927336	0.383704	0.125577	0.21002	0.070966
0.96626	0.383007	0.101346	0.202662	0.0598334
0.809792	0.331839	0.109804	0.178918	0.0665351
0.859723	0.327499	0.100239	0.108568	0.0432626
0.962449	0.298944	0.100754	0.150299	0.0553192
0.817972	0.29574	0.102231	0.158226	0.0560447
0.894565	0.294118	0.12451	0.116854	0.0547578
0.810742	0.285683	0.131558	0.0835255	0.0456387
0.947574	0.264896	0.106262	0.118038	0.0504452
0.858508	0.262045	0.0907563	0.100296	0.0392317
0.741274	0.262032	0.113369	0.111471	0.047451
0.733421	0.259165	0.0930946	0.124231	0.0464052
0.697112	0.25641	0.0904977	0.115458	0.0447549
0.792811	0.251294	0.0988235	0.123785	0.0512689
0.76841	0.231723	0.12395	0.0637427	0.0496961
0.828974	0.230667	0.100314	0.101404	0.0480271
0.899914	0.230156	0.0838404	0.117857	0.0454336
0.747675	0.222549	0.0840686	0.121508	0.0495918
0.594689	0.208964	0.101331	0.0958061	0.047658
0.922349	0.20303	0.0777184	0.0982321	0.0409032
0.950011	0.201961	0.0843137	0.094942	0.0412648
0.605069	0.196569	0.108824	0.10337	0.0566176
0.776011	0.188235	0.100103	0.0775813	0.049575
0.82205	0.183137	0.100784	0.0814609	0.0520744
0.725948	0.171532	0.065069	0.0656727	0.0301256
0.724822	0.170308	0.0742297	0.0751745	0.0328348
0.326542	0.168207	0.0985994	0.0666392	0.0469491
0.690693	0.165062	0.0875223	0.0784314	0.0475718
0.666788	0.157059	0.104706	0.0652202	0.0528447
0.638577	0.1561	0.101961	0.0657816	0.0501259
0.751953	0.15498	0.102275	0.0656589	0.0505422
0.95729	0.154031	0.0847495	0.0726953	0.0405424
0.833559	0.151765	0.0633333	0.0717748	0.0316475
0.853871	0.145378	0.0613445	0.0758832	0.03402
0.90774	0.145098	0.0764706	0.079358	0.0446761
0.690067	0.143791	0.05	0.0613072	0.0251634
0.944781	0.143417	0.080112	0.0684649	0.0422382
0.89768	0.139434	0.0440087	0.0563078	0.0283389
0.841484	0.139152	0.0931056	0.0516145	0.0436212
0.89768	0.134641	0.0592593	0.0522201	0.0366856
0.584917	0.131922	0.0861176	0.050921	0.0396762
0.978659	0.131322	0.0542986	0.0658765	0.0283728
0.744441	0.130532	0.0896359	0.0675479	0.0565763
0.801774	0.129825	0.0893705	0.0560058	0.0394287
0.855582	0.129412	0.0638146	0.062902	0.0418375
0.676523	0.128235	0.100392	0.0637771	0.0531476
0.653914	0.124665	0.0703818	0.0676292	0.0417825
0.524258	0.118301	0.0951634	0.0570447	0.0519103
0.299052	0.114043	0.0832008	0.049113	0.0459073
0.946256	0.1122	0.0660131	0.0539129	0.0363526
0.861178	0.109804	0.0584967	0.0609139	0.0325818
0.761747	0.108951	0.0849105	0.0342118	0.03223
0.890329	0.107922	0.0831373	0.0591459	0.0392963
0.618018	0.105098	0.12915	0.0364891	0.0488512
0.954817	0.102275	0.0769412	0.03537	0.0286401
0.635473	0.405955	0.0671024	0.171765	0.0293213
0.917166	0.36461	0.0835007	0.18345	0.0428049
0.900853	0.342266	0.0739651	0.178551	0.0363119
0.871692	0.331111	0.070719	0.180629	0.0364432
0.728303	0.319826	0.077342	0.166268	0.0417414
0.733858	0.319804	0.0764706	0.13452	0.0311772
0.551488	0.319356	0.0806435	0.137142	0.0336763
0.835849	0.312984	0.0698463	0.114712	0.0270793
0.889733	0.308844	0.0813125	0.148384	0.0380263
0.83014	0.308378	0.0762923	0.129789	0.0328485
0.879155	0.307413	0.0883788	0.115617	0.0295133
0.783753	0.306256	0.0603175	0.143007	0.0275381
0.883111	0.302451	0.0818627	0.113126	0.0301218
0.8887	0.301325	0.0747218	0.156166	0.0349165
0.781748	0.299932	0.0697769	0.157268	0.0344523
0.861934	0.297159	0.0818728	0.130065	0.0348491
0.467653	0.296833	0.0661639	0.136828	0.0292112
0.852409	0.281373	0.0709559	0.135956	0.03125
0.933442	0.280205	0.0793651	0.128749	0.0350689
0.948262	0.276649	0.0645276	0.138083	0.0331032
0.757331	0.276471	0.078316	0.129902	0.0357976
0.933913	0.276078	0.0744314	0.131846	0.0342256
0.930054	0.268035	0.0771546	0.132415	0.0349007
0.943008	0.265686	0.0588235	0.142797	0.036315
0.528728	0.25451	0.0709804	0.137504	0.0327109
0.904877	0.248574	0.0650624	0.117378	0.0323018
0.86581	0.244763	0.0663797	0.113405	0.0273576
0.780885	0.242577	0.0636788	0.1185	0.0284058
0.73124	0.241176	0.0509804	0.0921225	0.0186217
0.669991	0.24082	0.0618538	0.120873	0.0272906
0.95838	0.238603	0.0678922	0.132501	0.0363086
0.751676	0.22598	0.0565359	0.090169	0.0208249
0.776508	0.225327	0.0651961	0.113271	0.0307459
0.741274	0.224955	0.0631016	0.124351	0.0333478
0.933556	0.223284	0.0526961	0.107169	0.0253968
0.687567	0.214815	0.0562092	0.11472	0.0305602
0.811503	0.212288	0.0580392	0.0947268	0.031601
0.601626	0.209804	0.0441176	0.070664	0.017145
0.883553	0.204289	0.0609069	0.0952302	0.0256014
0.640214	0.203595	0.0539216	0.0822541	0.0221289
0.955369	0.196706	0.0785882	0.104751	0.0461113
0.919134	0.167495	0.0911547	0.0866025	0.0458182
0.574907	0.167469	0.126025	0.0604827	0.0646682
0.923149	0.151706	0.0896052	0.0634989	0.0461715
0.957189	0.144902	0.0915686	0.077907	0.0497606
0.778563	0.118508	0.087231	0.0568722	0.0463389
0.836126	0.112745	0.0794118	0.0426723	0.0317162
0.574462	0.108392	0.089098	0.0503968	0.0371382
0.743888	0.101438	0.0860131	0.0490196	0.0400083
0.700839	0.10031	0.0712074	0.0479726	0.0431563
0.600682	0.97549	0.154706	0.528948	0.0745941
0.732413	0.90357	0.156461	0.444805	0.0707118
0.78148	0.880245	0.186618	0.417932	0.0612478
0.922833	0.852941	0.109804	0.419608	0.045028
0.829006	0.786785	0.14773	0.38366	0.0670868
0.90121	0.770058	0.122999	0.345358	0.0490304
0.730837	0.704627	0.10651	0.385244	0.0527592
0.909368	0.553311	0.099593	0.191194	0.0306505
0.820001	0.52589	0.0863545	0.234658	0.0360071
0.670141	0.466667	0.0539869	0.162178	0.0196336
0.843601	0.40427	0.0826144	0.194125	0.0403853
0.878427	0.385294	0.0441176	0.128331	0.0151305
0.341054	0.379272	0.0689076	0.17268	0.029183
0.583633	0.335817	0.0831373	0.130951	0.0311301
0.614204	0.326084	0.0730838	0.11688	0.0235834
0.910404	0.313725	0.0696655	0.124614	0.0263922
0.964629	0.303366	0.0485806	0.141793	0.0261737
0.942082	0.299744	0.0745098	0.124398	0.0286044
0.759273	0.298802	0.0697168	0.13182	0.0281963
0.892874	0.290196	0.0595705	0.153835	0.0363033
0.7794	0.285574	0.0502801	0.117946	0.0245005
0.648199	0.272157	0.0384314	0.148508	0.0201876
0.738249	0.271795	0.0711916	0.10214	0.0384021
0.867602	0.259851	0.0930906	0.0903828	0.0277957
0.627591	0.256347	0.0693498	0.0857871	0.0322366
0.874366	0.251634	0.0727669	0.118167	0.0341337
0.908428	0.249432	0.0566563	0.114685	0.0282685
0.560246	0.248128	0.0581105	0.111287	0.0231769
0.817835	0.241533	0.0793226	0.0917619	0.0288334
0.786102	0.230501	0.0775599	0.0881083	0.0307237
0.956436	0.218301	0.0291939	0.102914	0.0138447
0.587465	0.216498	0.0926302	0.108206	0.0441699
0.696639	0.215126	0.0680672	0.0987002	0.0225307
0.819852	0.214801	0.0689437	0.088979	0.0262339
0.590999	0.213922	0.0613726	0.103474	0.0269036
0.89768	0.210893	0.0427015	0.0646939	0.0170817
0.817161	0.210624	0.105455	0.0662021	0.0304981
0.706733	0.210458	0.0588235	0.108374	0.0301062
0.664729	0.20886	0.0583878	0.0842947	0.0230725
0.927932	0.20805	0.055934	0.105954	0.0302674
0.769754	0.20159	0.0642289	0.0728575	0.0235074
0.929505	0.199686	0.0618039	0.0686205	0.0204731
0.903203	0.193573	0.0384532	0.0847139	0.0195078
0.924902	0.191686	0.0631373	0.0511701	0.0160531
0.715869	0.189886	0.0988648	0.0968788	0.0512205
0.533816	0.189861	0.0606408	0.0532213	0.0176129
0.703328	0.188745	0.15946	0.0575163	0.0551971
0.793444	0.186555	0.0612512	0.0697976	0.0283892
0.830832	0.185359	0.199477	0.0869948	0.0977191
0.889423	0.184096	0.0794118	0.0891495	0.0376899
0.915502	0.181118	0.0368918	0.0839561	0.0191639
0.895773	0.179441	0.0402852	0.082246	0.0202258
0.895398	0.177688	0.066261	0.0703469	0.0232076
0.980648	0.177635	0.0454044	0.0920098	0.0247467
0.896472	0.17634	0.0342484	0.0709166	0.016401
0.922053	0.17051	0.0461176	0.0847609	0.0253354
0.702102	0.169697	0.0705882	0.0909804	0.0393015
0.673454	0.168033	0.0582294	0.0628615	0.0230756
0.878427	0.167157	0.0318627	0.0825234	0.0173345
0.84708	0.16687	0.0527383	0.0739792	0.0213841
0.880985	0.165214	0.111983	0.0460057	0.039285
0.953029	0.161681	0.0429132	0.0833564	0.0244305
0.80477	0.156209	0.0526144	0.0726166	0.0232139
0.671301	0.155556	0.0971934	0.0609248	0.0342435
0.726382	0.152859	0.0808824	0.0666667	0.0307101
0.887246	0.151748	0.055584	0.0786571	0.0235294
0.990605	0.148663	0.0431373	0.0737346	0.022891
0.899397	0.147174	0.0675894	0.0778927	0.0319759
0.524122	0.146779	0.196141	0.0694211	0.0786648
0	0.146324	0.0563726	0.04992	0.0170468
0.999958	0.14597	0.043573	0.0764579	0.0240101
0.924057	0.143355	0.047785	0.0516116	0.0174556
0.920772	0.143137	0.0652941	0.062809	0.0232612
0.894816	0.14284	0.0428996	0.071552	0.0218013
0.612071	0.141544	0.20815	0.0636451	0.07991
0.607869	0.14098	0.0690196	0.0648166	0.0297179
0.919419	0.138431	0.0671895	0.0739763	0.0314006
0.980242	0.134786	0.0595497	0.061416	0.0274018
0.990716	0.130864	0.0290487	0.0668878	0.0141619
0.975609	0.130719	0.0403595	0.0691068	0.0209368
0.851313	0.12895	0.0401384	0.0510202	0.0158057
0.757614	0.128253	0.083066	0.0593009	0.0335209
0.702102	0.125847	0.055615	0.0556522	0.0203069
0.866153	0.124567	0.107036	0.0483282	0.0456307
0.671348	0.123013	0.0524252	0.0422025	0.0151163
[truncated: 1,476 more rows]

## Sheet: Lin 28 QS si YB-1
0.107963	0.120768	0.0324315	0.0553674
0.183203	0.185752	0.0593029	0.081001
0.227412	0.277771	0.0777509	0.0834811
0.202911	0.210636	0.0723465	0.0994896
0.250545	0.22963	0.0893436	0.128687
0.212243	0.33869	0.0767925	0.139801
0.114815	0.0986928	0.0434958	0.051507
0.205581	0.237406	0.0784314	0.114856
0.212026	0.204575	0.0816345	0.092082
0.256972	0.0840959	0.105289	0.0433352
0.347549	0.239216	0.14269	0.108015
0.113369	0.128342	0.0469455	0.0651026
0.110407	0.0889894	0.0465891	0.0467857
0.209595	0.204339	0.0922932	0.111704
0.337668	0.106295	0.148806	0.0580392
0.254299	0.207466	0.112926	0.123419
0.671849	0.190056	0.302124	0.0879017
0.235237	0.198352	0.106716	0.102875
0.303786	0.268898	0.138439	0.140387
0.181389	0.258558	0.0833987	0.116967
0.198538	0.259488	0.0932205	0.116504
0.62561	0.236415	0.297402	0.127652
0.106089	0.145511	0.0506826	0.0732523
0.122953	0.141176	0.0587948	0.090311
0.6797	0.255017	0.326302	0.128495
0.775607	0.247591	0.372841	0.140313
0.324183	0.101089	0.156518	0.056755
0.229978	0.268061	0.111327	0.132167
0.114329	0.128808	0.0554508	0.0861948
0.109477	0.121405	0.0536075	0.0802208
0.145255	0.209569	0.0721644	0.104243
0.115033	0.132549	0.0571723	0.0789534
0.37402	0.246078	0.186089	0.140064
0.601932	0.219374	0.300261	0.115971
0.123529	0.156239	0.0616887	0.0813125
0.473747	0.23061	0.237446	0.127056
0.651727	0.306909	0.326653	0.164689
0.677996	0.291503	0.344401	0.157891
0.193048	0.223351	0.0988587	0.125217
0.192765	0.226572	0.0989519	0.120143
0.407283	0.129412	0.209224	0.0747101
0.110836	0.166701	0.0569539	0.0919593
0.722312	0.318458	0.372836	0.149436
0.202469	0.259695	0.104806	0.1411
0.915294	0.343137	0.477324	0.167935
0.0976827	0.137166	0.0509804	0.0917681
0.18951	0.153725	0.0990261	0.105562
0.124605	0.222897	0.0657319	0.126972
0.394163	0.234291	0.209075	0.129156
0.769444	0.277614	0.411248	0.154837
0.279054	0.240647	0.14921	0.125414
0.128627	0.150588	0.0688012	0.0974766
0.261747	0.258538	0.141035	0.1322
0.132026	0.157298	0.0712995	0.0885813
0.441569	0.133922	0.241424	0.0826356
0.113519	0.17193	0.0625789	0.102891
0.489483	0.186185	0.269967	0.10318
0.244235	0.0743529	0.1363	0.0491956
0.426411	0.184554	0.238411	0.102966
0.325697	0.277193	0.182703	0.162357
0.122021	0.173906	0.0686753	0.0998406
0.568566	0.244485	0.321973	0.144945
0.1625	0.229044	0.0921569	0.124638
0.220392	0.207059	0.125734	0.135571
0.214216	0.152451	0.122448	0.100092
0.334868	0.280648	0.191678	0.191379
0.235532	0.177184	0.135032	0.105987
0.139367	0.136652	0.0799665	0.0803294
0.241008	0.193838	0.138886	0.123998
0.404139	0.227669	0.235059	0.141333
0.52029	0.213214	0.302688	0.117955
0.127171	0.284874	0.0741979	0.150512
0.374332	0.189661	0.218439	0.129827
0.114551	0.160372	0.0669197	0.0994813
0.296015	0.224668	0.173095	0.136821
0.174447	0.207843	0.102327	0.113514
0.197549	0.181209	0.11593	0.104811
0.123529	0.280392	0.0726153	0.173761
0.681717	0.258718	0.401649	0.15049
0.365686	0.242565	0.215479	0.160577
0.805882	0.270261	0.477025	0.164268
0.374953	0.154333	0.223001	0.0886539
0.460784	0.269608	0.274151	0.15693
0.29515	0.252219	0.175808	0.169178
0.136383	0.193028	0.0816218	0.139448
0.515359	0.128758	0.308513	0.0821377
0.414553	0.239477	0.250342	0.133105
0.137461	0.275748	0.0830284	0.146768
0.160483	0.130015	0.0969817	0.0758537
0.404774	0.248082	0.245208	0.143426
0.154248	0.113725	0.0934938	0.0831551
0.174902	0.125333	0.106316	0.0793206
0.397285	0.233786	0.241592	0.136978
0.12598	0.260784	0.0767925	0.154346
0.598944	0.179638	0.366132	0.121279
0.488235	0.177647	0.299568	0.12456
0.627451	0.172929	0.386232	0.108958
0.12739	0.27886	0.0791984	0.163605
0.119172	0.16122	0.0741176	0.0899412
0.142521	0.220056	0.0886992	0.126517
0.108627	0.103529	0.0679263	0.0813072
0.130283	0.11634	0.0818126	0.108569
0.120743	0.186584	0.0758964	0.116239
0.347647	0.253725	0.219272	0.16493
0.123589	0.0996435	0.0783188	0.0696446
0.358118	0.214431	0.228478	0.126751
0.351765	0.217582	0.224694	0.117977
0.419768	0.279632	0.268246	0.184667
0.117333	0.20549	0.0750748	0.146427
0.481925	0.294617	0.308394	0.185982
0.118197	0.179429	0.0758801	0.137805
0.163235	0.156699	0.105289	0.10045
0.173901	0.28641	0.112408	0.170384
0.906879	0.376869	0.587836	0.224797
0.107003	0.157423	0.0698442	0.0934201
0.217255	0.0694118	0.141915	0.0539358
0.103806	0.190081	0.0678431	0.127344
0.277169	0.185377	0.181565	0.115793
0.1622	0.115795	0.106565	0.0806198
0.120752	0.16634	0.0793624	0.0968825
0.154047	0.0984414	0.0466881	0.0230221
0.136383	0.0566449	0.0439628	0.0189061
0.110275	0.0412549	0.0390756	0.0159664
0.118768	0.054902	0.0422751	0.018245
0.731863	0.183039	0.27195	0.0741108
0.312299	0.100446	0.117975	0.0422617
0.315686	0.105602	0.133049	0.0515062
0.0980392	0.0458824	0.0414439	0.0203357
0.336308	0.0824882	0.142715	0.0370315
0.231562	0.129412	0.0993397	0.0538015
0.139434	0.053159	0.0598964	0.0259341
0.169236	0.106964	0.0727161	0.040728
0.268627	0.044902	0.115467	0.0188983
0.136941	0.104	0.0589207	0.0462575
0.245183	0.0920716	0.106683	0.0443978
0.401961	0.0665441	0.179929	0.0280298
0.0957324	0.0702422	0.0443439	0.0293699
0.125635	0.0522876	0.058306	0.0254959
0.312656	0.0666667	0.145141	0.0279199
0.160181	0.0797888	0.0754476	0.0371697
0.185061	0.0694678	0.0881207	0.0345395
0.147712	0.0830065	0.0705882	0.0350406
0.226089	0.134641	0.108723	0.0517407
0.26902	0.0705882	0.131329	0.0310961
0.367093	0.0816709	0.181773	0.0405376
0.975686	0.214118	0.487059	0.0985467
0.519216	0.158039	0.264264	0.0743441
0.182699	0.0675894	0.0935286	0.0394482
0.189216	0.097549	0.0971182	0.052555
0.122409	0.0436975	0.0632253	0.0243497
0.143564	0.0765558	0.0749398	0.0385449
0.470118	0.0862745	0.245406	0.03945
0.865406	0.155322	0.452964	0.0908722
0.248366	0.0921569	0.132653	0.0520311
0.0912281	0.0158927	0.0489115	0.01195
0.595156	0.114494	0.319442	0.059799
0.886667	0.20366	0.478153	0.0937561
0.143376	0.0449546	0.0773523	0.0214502
0.124808	0.0438193	0.0675484	0.0258499
0.17041	0.0891266	0.0923659	0.050204
0.187843	0.0333333	0.102357	0.0187814
0.624902	0.0833333	0.341287	0.0415824
0.415425	0.141046	0.229771	0.0934335
0.865252	0.190485	0.47924	0.0959752
0.195276	0.0901961	0.109125	0.0494673
0.107246	0.0392157	0.0601967	0.023704
0.255686	0.0462745	0.143742	0.0277847
0.381105	0.107308	0.215011	0.0549409
0.129804	0.0368627	0.0733004	0.0220268
0.699121	0.14902	0.396008	0.074862
0.363922	0.0466667	0.206674	0.0317853
0.176471	0.0862745	0.100324	0.0446377
0.641685	0.11329	0.366685	0.0626517
0.153535	0.0737968	0.0880737	0.0386816
0.235784	0.108333	0.135442	0.0625474
0.773688	0.163188	0.445033	0.0914052
0.313472	0.0531309	0.181043	0.0286292
0.209804	0.0678201	0.121501	0.0434424
0.132898	0.0509804	0.0773393	0.0286423
0.442484	0.110784	0.258225	0.0670382
0.601162	0.127959	0.351298	0.07203
0.766797	0.191634	0.448659	0.107483
0.157219	0.0734403	0.0919938	0.0411016
0.130283	0.0461874	0.0768307	0.0289983
0.251681	0.0366947	0.149033	0.027412
0.0964052	0.0401961	0.0571255	0.0237316
0.115605	0.088317	0.0685984	0.0413452
0.271066	0.0530847	0.161263	0.0315638
0.103268	0.0496732	0.0615366	0.0305586
0.45578	0.11355	0.27164	0.0712514
0.106373	0.048366	0.0634865	0.0288947
0.544706	0.0568627	0.326459	0.031291
0.467023	0.109626	0.28038	0.0677158
0.585621	0.0496732	0.35799	0.0328254
0.189858	0.0943881	0.116365	0.0553167
0.140686	0.0656863	0.0866013	0.0394922
0.630772	0.163025	0.388768	0.0907554
0.889744	0.191478	0.552647	0.108829
0.609804	0.161176	0.37894	0.10886
0.511298	0.114472	0.319803	0.0640992
0.0980392	0.0504902	0.061474	0.0323462
0.201416	0.0457516	0.126855	0.0274882
0.0993042	0.0593295	0.062632	0.0374057
0.792344	0.153501	0.501271	0.0840529
0.135397	0.0282766	0.0856668	0.015552
0.143855	0.0456241	0.0911674	0.0226188
0.317211	0.0671024	0.20163	0.0369369
0.124118	0.0666667	0.0789036	0.0385792
0.102206	0.0377451	0.0650836	0.0235294
0.613547	0.179679	0.390738	0.130246
0.366357	0.0982456	0.233666	0.0623345
0.725156	0.152858	0.466313	0.084718
0.425098	0.0458824	0.275911	0.0377756
0.466521	0.112854	0.302905	0.0686886
0.276471	0.0539216	0.180676	0.0359761
0.988526	0.205084	0.647419	0.125238
0.100218	0.0444444	0.0660881	0.0297653
0.176471	0.0973262	0.116451	0.0531295
0.0937611	0.0213904	0.0618954	0.0231373
0.214379	0.0527233	0.0553148	0.0388304
0.529692	0.0459384	0.150014	0.0180889
0.288889	0.040305	0.0819116	0.021032
0.25916	0.0670028	0.080812	0.0244983
0.467647	0.0465686	0.149276	0.0185829
0.097098	0.0558431	0.0310946	0.0162215
0.289894	0.0461538	0.0936258	0.0162428
0.0904575	0.0799129	0.0303505	0.0257624
0.608824	0.0490196	0.211842	0.020223
0.221478	0.0223831	0.0795518	0.0148459
0.307059	0.0376471	0.112664	0.0156632
0.269763	0.0369453	0.100722	0.0136739
0.268627	0.0433007	0.100898	0.0176954
0.446685	0.0851541	0.168434	0.03102
0.400171	0.0848252	0.151704	0.028588
0.596078	0.0546219	0.228387	0.0265554
0.389886	0.0522188	0.151178	0.0224076
0.0959276	0.0404223	0.0372205	0.0161908
0.321882	0.052549	0.125292	0.0232471
0.178039	0.0201307	0.0718836	0.0110372
0.68366	0.0769231	0.27685	0.0366928
0.12549	0.0705882	0.050823	0.0374839
0.125708	0.0222222	0.0510646	0.0100565
0.237647	0.0580392	0.097723	0.0249104
0.212698	0.0629318	0.0875622	0.0290167
0.0935409	0.0805075	0.0388009	0.0363876
0.100168	0.0656583	0.0416146	0.0300941
0.42411	0.0621641	0.178833	0.0300599
0.391939	0.0492375	0.1669	0.0209895
0.271001	0.0282766	0.116495	0.0142659
0.199318	0.0504689	0.0858846	0.0220388
0.202728	0.0334186	0.087743	0.0203254
0.171311	0.0666667	0.0742624	0.0338096
0.211634	0.0726797	0.0922649	0.0296279
0.104837	0.0588235	0.0463226	0.0235595
0.282353	0.0918221	0.125499	0.041907
0.423956	0.0870418	0.190438	0.0360432
0.309412	0.0580392	0.139161	0.0282616
0.185434	0.0742297	0.0836945	0.028827
0.47451	0.0627451	0.215301	0.0286403
0.597549	0.072549	0.271489	0.0338535
0.312255	0.0588235	0.14194	0.0270789
0.38639	0.0530565	0.175716	0.0327217
0.134827	0.0729225	0.0617577	0.0339117
0.208403	0.0519141	0.095616	0.0224876
0.154881	0.130213	0.0710691	0.0386468
0.341579	0.0684766	0.156922	0.0306473
0.477451	0.0529412	0.219389	0.0280084
0.32549	0.0535445	0.15056	0.0253711
0.458039	0.0504575	0.212185	0.0204132
0.544911	0.0754435	0.253112	0.0344666
0.165913	0.0190045	0.0773682	0.0107887
0.0903469	0.0757919	0.0424029	0.0232656
0.113464	0.0488889	0.0533711	0.0260459
0.293405	0.059893	0.138284	0.0263253
0.147813	0.0304676	0.0698786	0.0176657
0.197647	0.087451	0.0938677	0.0400423
0.231559	0.044071	0.110114	0.0220893
0.685562	0.0716578	0.328168	0.0358361
0.342029	0.0733163	0.163765	0.0327769
0.27146	0.0527233	0.130576	0.0234463
0.694737	0.072033	0.334545	0.0389812
0.10902	0.0160784	0.0525857	0.00928793
0.148179	0.0714286	0.0715506	0.0351618
0.127141	0.0586171	0.0614379	0.0285303
0.165112	0.0774848	0.0798818	0.0350792
0.135294	0.0554622	0.0655501	0.0504902
0.869906	0.114066	0.422429	0.0589627
0.32656	0.0631016	0.160167	0.0296536
0.112508	0.0169033	0.0552825	0.0100718
0.37709	0.0670795	0.186828	0.0338381
0.238235	0.0690196	0.118114	0.0310613
0.886667	0.087451	0.440213	0.04656
0.226738	0.0581105	0.112776	0.0260743
0.202614	0.0701525	0.100974	0.0422011
0.33346	0.0721063	0.167654	0.0406051
0.130946	0.0560955	0.0658504	0.0300766
0.120375	0.0846832	0.0605364	0.0172819
0.312111	0.0539792	0.157713	0.0253795
0.302549	0.0647059	0.153241	0.033887
0.65902	0.0603922	0.334133	0.0307731
0.49098	0.0717647	0.249073	0.0391085
0.186171	0.0346749	0.0958949	0.0168647
0.0901961	0.0364475	0.0467354	0.0206186
0.240616	0.0414566	0.124691	0.0276204
0.292624	0.0655462	0.153873	0.0301593
0.22698	0.0436078	0.119746	0.0318144
0.135445	0.0558069	0.0718654	0.0324694
0.312389	0.0663102	0.165767	0.0375855
0.154684	0.06122	0.0823838	0.0363131
0.285131	0.0486928	0.151953	0.0346246
0.195686	0.0480392	0.104819	0.0257703
0.135387	0.0291317	0.0725267	0.0167558
0.232579	0.0503771	0.124769	0.0266667
0.123529	0.0156863	0.0664457	0.0107337
0.58719	0.060915	0.316078	0.0354248
0.137255	0.0188235	0.0739794	0.0123899
0.202076	0.0431373	0.109094	0.0295808
0.409804	0.0595588	0.222756	0.030544
0.180392	0.0422323	0.0981269	0.023398
0.40106	0.0354001	0.219719	0.0252333
0.171486	0.0346294	0.0941797	0.021834
0.268175	0.0627451	0.148786	0.0348624
0.49728	0.0532574	0.277332	0.0379857
0.236199	0.0434389	0.132175	0.0385918
0.105098	0.0611765	0.059364	0.0336313
0.142048	0.0583878	0.0806347	0.0351324
0.246456	0.0479638	0.140756	0.0322129
0.50084	0.054902	0.287063	0.0310658
0.130252	0.0655462	0.0748553	0.0356224
0.289508	0.0682491	0.167197	0.0406465
0.341569	0.0586275	0.197791	0.028795
0.163399	0.0736383	0.0951897	0.0448018
0.122921	0.0574713	0.0718687	0.0322129
0.174332	0.0352941	0.102112	0.0208648
0.438235	0.0735294	0.263752	0.0429236
0.12493	0.0728291	0.0752161	0.038844
0.113927	0.0934138	0.0686	0.0370077
0.117949	0.0452489	0.0710396	0.0383693
0.258263	0.0745098	0.155706	0.0430618
0.693498	0.0319917	0.422614	0.0289021
0.0917264	0.0747011	0.0559268	0.0335895
0.234717	0.0497117	0.145294	0.0313333
0.450607	0.0868347	0.279768	0.0573381
0.110755	0.0592989	0.071238	0.0388908
0.212478	0.0409982	0.138617	0.0277778
0.593277	0.064986	0.387403	0.0413285
0.119888	0.0322129	0.0783113	0.0146859
0.131716	0.0367091	0.0866642	0.0259773
0.298246	0.0532508	0.0806275	0.0205752
0.171765	0.0411765	0.0496507	0.013117
0.288989	0.0567119	0.0840631	0.0199617
0.194737	0.0392157	0.0588887	0.0225735
0.169203	0.0936471	0.0535948	0.0323063
0.25041	0.0853476	0.0821423	0.0255052
0.453726	0.0968627	0.149587	0.0373258
0.243422	0.0585383	0.0849633	0.0261824
0.160857	0.088671	0.0569108	0.0270665
0.115914	0.0532604	0.04194	0.0145833
0.176471	0.0394771	0.0647585	0.0157764
0.133333	0.0841355	0.05	0.0318791
0.105882	0.0268477	0.0397846	0.0124425
0.109633	0.0467178	0.0412406	0.0148877
0.0969188	0.0540616	0.0368979	0.0182897
0.302866	0.0536953	0.115846	0.023917
0.541724	0.0724122	0.209071	0.0267974
0.137451	0.0672549	0.0535863	0.0250095
0.34597	0.0309368	0.136585	0.0118636
0.865686	0.109412	0.351137	0.0414566
0.923462	0.0574713	0.375931	0.0233615
0.109573	0.0591696	0.0456305	0.021259
0.161569	0.0519216	0.0674173	0.0211244
0.174067	0.0542695	0.0732714	0.0248825
0.169578	0.0734403	0.0726415	0.0308546
0.0964706	0.0866667	0.0418654	0.034204
0.138126	0.0437909	0.0611685	0.0190514
0.0940437	0.0601554	0.0417507	0.0284594
0.0921569	0.0771765	0.0410135	0.0230984
0.115098	0.0435294	0.0515337	0.0198725
0.981961	0.072549	0.444196	0.0339608
0.15817	0.0598039	0.0716093	0.0236478
0.731481	0.0771242	0.333065	0.0347871
0.151454	0.0509804	0.0697049	0.0206786
0.158526	0.0515746	0.0749219	0.0220801
0.237608	0.0845387	0.112825	0.035303
0.141383	0.0573787	0.0675275	0.0199904
0.698366	0.0401961	0.333996	0.0234074
0.538789	0.0543905	0.258785	0.0240276
0.109804	0.029281	0.0529268	0.0175029
0.488299	0.0427577	0.236366	0.0209542
0.613943	0.0461874	0.297637	0.0234959
0.092006	0.0342383	0.0457389	0.0193974
0.110957	0.0918108	0.055752	0.0459384
0.174856	0.0500577	0.0881983	0.0244173
0.420728	0.0347339	0.213825	0.0171225
0.612038	0.1399	0.311085	0.0788585
0.642647	0.0416667	0.327571	0.0199013
0.285333	0.0812549	0.149688	0.0494468
0.196224	0.0681191	0.103406	0.0308195
0.144029	0.0420677	0.0760578	0.0217234
0.110035	0.0419839	0.0585209	0.0164004
0.378398	0.110602	0.205542	0.0565839
0.717087	0.0609626	0.389923	0.0296773
0.120588	0.0428105	0.0658151	0.0192381
0.56915	0.0423529	0.312325	0.0213663
0.376906	0.032244	0.207327	0.0158927
0.20028	0.0142857	0.111023	0.00840336
0.386078	0.101765	0.216384	0.0571951
0.145098	0.0419118	0.0814582	0.026442
0.24375	0.0816176	0.137965	0.0427394
0.0953243	0.0343891	0.0542484	0.0174837
0.0946078	0.0401961	0.0538995	0.0171514
0.224874	0.0786555	0.128216	0.0367049
0.526025	0.0424242	0.300558	0.0238521
0.172078	0.0489412	0.0987503	0.0285499
0.892072	0.055584	0.514641	0.0310924
0.151326	0.0433679	0.0880114	0.0269625
0.148693	0.0552288	0.0866569	0.0355196
0.401681	0.0394958	0.234418	0.0196809
0.916	0.0582745	0.539777	0.0310615
0.252211	0.0283737	0.149227	0.0162527
0.501438	0.048366	0.298003	0.0248813
0.100073	0.0363108	0.0604947	0.0209316
0.955182	0.0546219	0.577441	0.0591342
0.20719	0.0715686	0.125427	0.0443707
0.693095	0.139471	0.421732	0.0991013
0.150446	0.028877	0.0925036	0.0204653
0.442745	0.054902	0.273577	0.0311818
0.983638	0.0681542	0.612026	0.0400402
0.189216	0.0531863	0.117786	0.0320494
0.0920537	0.0377709	0.0579627	0.0223816
0.298577	0.0312188	0.188793	0.0215789
0.313555	0.0400682	0.201292	0.0216978
0.429272	0.0247899	0.277567	0.0199402
0.0911765	0.0663399	0.0592859	0.0376573
0.228039	0.0752941	0.0771612	0.0339922
0.111503	0.0816993	0.0378907	0.0282417
0.206228	0.0723183	0.0753539	0.0362291
0.28951	0.114804	0.106919	0.0481513
0.101235	0.0800291	0.0374401	0.0283707
0.613841	0.143022	0.243995	0.0758987
0.397723	0.126882	0.164731	0.0603669
0.100703	0.100111	0.042376	0.0468281
0.148039	0.0852941	0.0633255	0.053898
0.251503	0.110327	0.107778	0.0640196
0.239216	0.108932	0.104963	0.0581744
0.283413	0.12708	0.125133	0.056256
0.243137	0.142484	0.107402	0.0659297
0.265882	0.0756863	0.117533	0.0360898
0.717484	0.021732	0.319167	0.0175149
0.126797	0.0436601	0.0564706	0.0317647
0.200471	0.280627	0.0893519	0.116748
0.373353	0.173454	0.166638	0.0876847
0.217647	0.0869281	0.0983007	0.0526362
0.12246	0.129293	0.0553397	0.0426904
0.224925	0.236623	0.105055	0.123622
0.234921	0.114846	0.110048	0.0504255
0.349495	0.122519	0.164235	0.0566692
0.224837	0.102745	0.105993	0.0504004
0.244392	0.126118	0.115294	0.0772661
0.227621	0.0884911	0.108195	0.0416667
0.589291	0.131373	0.280847	0.0755556
0.187745	0.0854575	0.0900089	0.0545369
0.158333	0.0862745	0.0759358	0.040188
0.166998	0.0891101	0.081003	0.0474436
0.20244	0.291939	0.0986667	0.131399
0.406463	0.181917	0.198114	0.0893548
0.176961	0.0938726	0.0864795	0.0551752
0.298039	0.161854	0.146474	0.0727898
0.185185	0.109368	0.0912341	0.0571429
0.310315	0.129412	0.153497	0.0793479
0.187856	0.116509	0.0942266	0.0624946
0.495759	0.218194	0.248809	0.116278
0.148273	0.0882353	0.074855	0.0529556
0.262418	0.112876	0.132848	0.0545516
0.218182	0.126441	0.110717	0.0680992
0.191444	0.317409	0.0982478	0.161786
0.712605	0.14986	0.369401	0.0816349
0.190476	0.246499	0.0996863	0.124353
0.19085	0.0830999	0.0999148	0.0484569
0.158568	0.246206	0.0836478	0.117906
0.211161	0.0775264	0.111444	0.0458467
0.10719	0.0577031	0.056682	0.0329022
0.449616	0.120887	0.238599	0.0692283
0.164052	0.0934641	0.0874943	0.0422703
0.268293	0.0954567	0.143235	0.0514283
0.16152	0.072549	0.0863325	0.0467572
0.106667	0.0580392	0.0570806	0.0315593
0.269118	0.120915	0.144214	0.0755371
0.979986	0.258147	0.52618	0.125232
0.314566	0.0957983	0.169146	0.0563895
0.206253	0.133227	0.111189	0.0692407
0.333333	0.117647	0.180464	0.0667746
0.121242	0.112092	0.0666815	0.0539993
0.224914	0.0687428	0.12412	0.0373491
0.15817	0.285449	0.0874365	0.134895
0.435294	0.0914439	0.240646	0.0592611
0.124808	0.056948	0.0693154	0.0345373
0.193987	0.0593464	0.107767	0.0375976
0.112418	0.15098	0.0633643	0.0935329
0.177184	0.0955437	0.100174	0.0590966
0.128137	0.164118	0.0724544	0.0910074
0.143464	0.0555556	0.0812549	0.0385708
0.27994	0.118552	0.158724	0.062014
0.170934	0.0696655	0.0972549	0.0468175
0.156583	0.0767507	0.0892308	0.0453595
0.134824	0.119765	0.0769116	0.0464075
0.297591	0.11014	0.170772	0.0667647
0.215686	0.248366	0.124149	0.140599
0.193514	0.117647	0.112823	0.0697823
0.226331	0.0913165	0.132723	0.0605665
0.185098	0.251709	0.108999	0.145631
0.375309	0.0303558	0.222072	0.0243712
0.238534	0.105541	0.141262	0.0522876
0.211765	0.29281	0.125444	0.172641
0.166247	0.0509804	0.0987187	0.0332751
0.122829	0.170868	0.0734739	0.0878098
0.20183	0.0930719	0.121008	0.0486194
0.0936819	0.0501089	0.0563878	0.0406528
0.287221	0.128871	0.173194	0.0663271
0.103922	0.0607843	0.0627819	0.0437264
0.186687	0.266151	0.113395	0.156863
0.151059	0.059451	0.0917919	0.042611
0.254671	0.0818916	0.155556	0.0219486
0.146324	0.104167	0.0895077	0.0306842
0.331628	0.133845	0.202996	0.0844487
0.179798	0.107665	0.110228	0.0688924
0.813191	0.16221	0.499049	0.107041
0.264396	0.075129	0.162278	0.0483014
0.832647	0.0655882	0.511485	0.0402284
0.307843	0.122969	0.189137	0.0654853
0.120949	0.102374	0.0745422	0.0526225
0.42402	0.132843	0.261334	0.076481
0.20669	0.308766	0.127613	0.194155
0.23273	0.0566616	0.144233	0.0365075
0.913802	0.190004	0.567018	0.117881
0.125272	0.0718954	0.0778003	0.054316
0.127941	0.0808824	0.0798391	0.0488688
0.115033	0.0653595	0.0718509	0.0368687
0.322304	0.101225	0.201396	0.0798446
0.0971242	0.0816993	0.0607178	0.0551346
0.181011	0.104954	0.113653	0.0681824
0.12	0.0605882	0.0755418	0.0403302
0.154459	0.0526249	0.0973833	0.0357267
0.847458	0.205052	0.534744	0.123685
0.185644	0.067507	0.117508	0.0459489
0.278431	0.0927171	0.17643	0.0621166
0.246536	0.0972549	0.156273	0.0645844
0.347059	0.0932353	0.220178	0.0704219
0.329412	0.0931373	0.209372	0.0571252
0.134717	0.222284	0.0856972	0.134159
0.140523	0.0898693	0.0895026	0.0602343
0.115686	0.0573856	0.0737605	0.0359186
0.232917	0.124658	0.1488	0.0883608
0.201823	0.187131	0.129162	0.065098
0.318039	0.112549	0.203758	0.0679144
0.497168	0.123747	0.318726	0.0833243
0.106239	0.117201	0.0681899	0.0591962
0.124138	0.102907	0.0799365	0.0561861
0.122745	0.16451	0.0794634	0.0965531
0.135014	0.0871148	0.0877743	0.0550808
0.183007	0.0901961	0.119113	0.0510992
0.113325	0.22529	0.0737783	0.118927
0.129412	0.180078	0.0853333	0.101996
0.102884	0.0516724	0.0679396	0.0368545
0.707692	0.155958	0.233919	0.0781973
0.259351	0.188009	0.0908409	0.0853402
0.186193	0.201144	0.0666469	0.103585
0.306754	0.0527233	0.118134	0.0284242
0.112255	0.079902	0.0435619	0.036618
0.362353	0.1	0.142415	0.0566907
0.132078	0.157333	0.0524151	0.0797704
0.238134	0.179175	0.0964383	0.0847764
0.433501	0.156639	0.176705	0.0730227
0.329662	0.169378	0.136134	0.0752203
0.563305	0.149393	0.234833	0.0685842
0.79276	0.176169	0.332662	0.0778877
0.349636	0.204818	0.147542	0.113261
0.505882	0.136314	0.213888	0.0663071
0.220915	0.123996	0.0941025	0.0601711
0.123312	0.0705882	0.0530609	0.0361042
0.503548	0.307376	0.217814	0.15164
0.596078	0.180241	0.260853	0.0862745
0.39451	0.114118	0.173077	0.0629713
0.265409	0.139623	0.117593	0.0730728
0.205961	0.0704314	0.0913046	0.0399582
0.135033	0.166013	0.0598719	0.0633663
0.554286	0.393613	0.245929	0.184779
0.582144	0.405757	0.258631	0.183499
0.149891	0.0779956	0.0666218	0.0417303
0.192012	0.150327	0.0854379	0.102771
0.239009	0.207327	0.10674	0.10593
0.306805	0.112111	0.137944	0.0568197
0.215152	0.129234	0.0967478	0.0595165
0.207994	0.163047	0.0963285	0.0911436
0.199287	0.143672	0.095527	0.0900123
0.460446	0.166058	0.221327	0.0872952
0.39574	0.285531	0.191167	0.138727
0.621231	0.222312	0.300505	0.133898
0.618283	0.133227	0.29938	0.0694574
0.472672	0.313358	0.23105	0.153572
0.313829	0.191641	0.154334	0.113762
0.565266	0.169188	0.278228	0.0807262
0.231373	0.126471	0.114198	0.0684459
0.709069	0.125735	0.350209	0.0607623
0.11016	0.11123	0.0547802	0.0679576
0.158673	0.0464555	0.0789047	0.0363083
0.970704	0.180161	0.485021	0.105559
0.302361	0.136935	0.152782	0.0801994
0.153377	0.048366	0.0775763	0.0331859
0.808675	0.209507	0.410292	0.108588
0.130125	0.16934	0.0661017	0.0931539
0.812599	0.164372	0.413655	0.0909578
0.388905	0.26858	0.198871	0.148524
0.343553	0.0672608	0.177162	0.0456948
0.563726	0.144118	0.297705	0.0781712
0.130196	0.0687582	0.0691062	0.0425445
0.178039	0.187059	0.0945486	0.106399
0.706805	0.21238	0.3784	0.105531
0.342353	0.15098	0.183505	0.0944911
0.755991	0.0610022	0.407254	0.049129
0.104518	0.05763	0.0566301	0.0349751
0.785994	0.176751	0.426474	0.0954105
0.604706	0.155686	0.328979	0.0917091
0.218908	0.0521008	0.119139	0.0381996
0.106863	0.0612745	0.0582484	0.0390414
0.101342	0.145098	0.0553813	0.0884967
0.675257	0.170495	0.370411	0.0920723
0.141363	0.0694678	0.07797	0.0441625
0.321195	0.265733	0.177874	0.146254
0.257324	0.252595	0.142634	0.165983
0.729848	0.170153	0.404602	0.106283
0.139706	0.133333	0.0776058	0.114809
0.144608	0.106863	0.080489	0.074534
0.155515	0.107353	0.0868882	0.0704386
0.133333	0.111373	0.0745919	0.0728673
0.203069	0.11509	0.115793	0.0644801
0.872129	0.207703	0.497644	0.125595
0.154902	0.0519608	0.0884015	0.037986
0.140638	0.099654	0.0804713	0.0636947
0.859879	0.226546	0.493032	0.140453
0.196078	0.149608	0.113131	0.0933928
0.703922	0.197326	0.407171	0.115886
0.781927	0.232907	0.452316	0.12142
0.118768	0.110084	0.0688439	0.0744461
0.513971	0.119853	0.297983	0.0678992
0.214617	0.13369	0.124453	0.0892946
0.136975	0.131092	0.0795889	0.0839357
0.619107	0.2403	0.36121	0.0922167
0.228105	0.128322	0.133243	0.08727
0.128258	0.155594	0.0749477	0.10419
0.712727	0.183886	0.418026	0.116121
0.27344	0.13779	0.161381	0.0891731
0.119658	0.116742	0.070751	0.0755161
0.621351	0.160349	0.368821	0.101783
0.465098	0.321569	0.276487	0.190048
0.0911011	0.111916	0.0542303	0.0723649
0.535559	0.0968733	0.320031	0.0610123
0.244258	0.136415	0.146241	0.0801714
0.333256	0.209765	0.19957	0.137669
0.213971	0.0824755	0.128465	0.0534977
0.478281	0.146305	0.287708	0.089504
0.220261	0.127124	0.132642	0.0745962
0.688344	0.183115	0.415016	0.119842
0.278733	0.221961	0.168676	0.127436
0.122157	0.155882	0.074237	0.101176
0.900218	0.0496732	0.547945	0.0313145
0.207843	0.116993	0.126582	0.0753552
0.528922	0.126961	0.322503	0.0659149
0.310181	0.0788084	0.190345	0.0599249
0.110381	0.117186	0.068454	0.082593
0.634902	0.126667	0.394053	0.0778065
0.126362	0.112854	0.0786439	0.0714769
0.370196	0.112549	0.23061	0.0740741
0.551669	0.164494	0.343722	0.0853429
0.565209	0.131523	0.35262	0.0894118
0.123039	0.119608	0.0768422	0.0830962
0.739869	0.183137	0.462174	0.107782
0.103431	0.111356	0.0647634	0.0805333
0.135244	0.147612	0.0848645	0.105398
0.943697	0.186555	0.594087	0.125223
0.209314	0.072549	0.13186	0.0521287
0.887745	0.271201	0.560633	0.169392
0.294608	0.185784	0.186226	0.119462
0.109477	0.0826797	0.0692538	0.064951
0.107147	0.0685642	0.0679038	0.0420981
0.886139	0.248952	0.563213	0.157242
0.359506	0.21688	0.228948	0.154775
0.156863	0.116139	0.100124	0.060696
0.225	0.138562	0.143632	0.0969697
0.552941	0.150802	0.353438	0.103231
0.681373	0.207516	0.435539	0.119101
0.85977	0.229615	0.551069	0.143027
0.539331	0.143022	0.345792	0.0887585
0.275317	0.269781	0.176704	0.156358
0.0976566	0.21913	0.0627596	0.139056
0.420915	0.175817	0.270879	0.124038
0.32656	0.153298	0.211184	0.106536
0.922273	0.177878	0.5965	0.123433
0.121255	0.140549	0.0784953	0.0983376
0.249935	0.164706	0.161814	0.109487
0.674208	0.189744	0.438061	0.120653
0.341699	0.203399	0.223491	0.147389
0.523063	0.0291317	0.342274	0.0247026
0.167843	0.0798039	0.109976	0.0653513
0.640642	0.18467	0.421305	0.126456
0.104729	0.107497	0.069169	0.0923249
0.360678	0.0577636	0.238229	0.0488267
0.17552	0.0553773	0.116006	0.0416166
0.352288	0.0696078	0.117166	0.0285609
0.0985994	0.218908	0.0368333	0.0790604
0.186171	0.259752	0.0724863	0.103232
0.152334	0.27451	0.064085	0.104281
0.347745	0.380098	0.164851	0.195225
0.12018	0.176716	0.0587903	0.100814
0.126428	0.136317	0.0619421	0.0725864
0.161176	0.130588	0.0789997	0.064166
0.177255	0.204471	0.0918253	0.107295
0.6959	0.121747	0.368163	0.0706851
0.163467	0.166667	0.0870144	0.091343
0.193862	0.194203	0.10358	0.120705
0.25875	0.0684425	0.13933	0.0278789
0.200811	0.212441	0.109554	0.130761
0.114216	0.14951	0.0639434	0.06191
0.108734	0.113369	0.0625558	0.0724273
0.139216	0.155991	0.0816589	0.101458
0.127669	0.0276688	0.0749565	0.0185765
0.144314	0.117124	0.0874231	0.073673
0.100799	0.0742193	0.0612397	0.049475
0.106471	0.118431	0.0664884	0.0728164
0.133007	0.163725	0.0840652	0.105127
0.108061	0.176471	0.0699346	0.111765
0.149376	0.150802	0.0971659	0.101019
0.206033	0.195626	0.135049	0.140049
0.427996	0.104684	0.281218	0.0678233
0.147411	0.214279	0.0972678	0.120883
0.101373	0.111373	0.0669235	0.0732597
0.134205	0.13159	0.0887008	0.0925518
0.330504	0.394192	0.218489	0.26326

## Sheet: Lin 28 RS si YB-1
0.328216	0.0760402	0.0676059	0.016934
0.24488	0.0522876	0.0660382	0.0186777
0.555011	0.0425926	0.159837	0.0176797
0.663206	0.104152	0.199557	0.0431214
0.569118	0.0935049	0.171496	0.0425845
0.257439	0.0140715	0.0789986	0.01174
0.220668	0.0981452	0.0690819	0.0425529
0.274768	0.0809598	0.0863214	0.0223029
0.435581	0.078814	0.138775	0.0296078
0.264706	0.0169935	0.0846597	0.00955017
0.421525	0.0807843	0.134967	0.0267677
0.255948	0.0439216	0.0824944	0.0161512
0.350446	0.0406417	0.11458	0.0252163
0.657549	0.0671569	0.219434	0.0241996
0.121925	0.0729055	0.0411765	0.0303922
0.203845	0.0618224	0.0691503	0.0187843
0.132898	0.0461874	0.045098	0.0264171
0.291057	0.0650407	0.0990455	0.0234406
0.268954	0.0478758	0.0919642	0.0155381
0.371242	0.0547386	0.128809	0.0189922
0.142647	0.0509804	0.0503035	0.0227708
0.522801	0.0966947	0.184622	0.0422969
0.11329	0.0405229	0.0400765	0.015038
0.611259	0.0527514	0.218426	0.0246396
0.46104	0.0463768	0.16549	0.0202683
0.257219	0.10303	0.0928253	0.0477273
0.224728	0.0334423	0.0811587	0.0141693
0.436527	0.0777591	0.157915	0.0246499
0.120261	0.0684096	0.043573	0.0342176
0.265419	0.0242424	0.0964052	0.0108889
0.156588	0.107878	0.0580108	0.053439
0.517172	0.0969697	0.191983	0.0435149
0.21185	0.0402387	0.0790069	0.0170618
0.196435	0.147594	0.0735994	0.0971989
0.459664	0.0311858	0.173238	0.0137989
0.262542	0.0875592	0.0989505	0.0286536
0.146948	0.0610433	0.056106	0.0269264
0.169804	0.0751961	0.0648448	0.0285009
0.50485	0.0918473	0.192887	0.0419878
0.632065	0.0650519	0.241841	0.0276407
0.103922	0.0545098	0.0397813	0.0253017
0.165686	0.0504202	0.0635272	0.0177352
0.369608	0.0465686	0.14275	0.0193798
0.321351	0.0638344	0.124138	0.0326497
0.603595	0.106536	0.234098	0.0485876
0.259054	0.0258362	0.100901	0.0131161
0.210306	0.0810762	0.0826848	0.0451735
0.7041	0.0705882	0.279879	0.0319155
0.296296	0.102646	0.117954	0.0351741
0.435294	0.0515406	0.173544	0.0318182
0.24359	0.0425339	0.0972898	0.015085
0.191597	0.0537815	0.0765957	0.0403504
0.149542	0.0449673	0.0597988	0.0319821
0.207302	0.0755916	0.0833457	0.036684
0.49888	0.0408964	0.201099	0.0211464
0.283578	0.0480392	0.114951	0.0256536
0.110294	0.0458333	0.0447121	0.022109
0.33231	0.0624893	0.135075	0.0256719
0.215988	0.0901961	0.0882784	0.0487395
0.225856	0.146427	0.0931866	0.0629802
0.406033	0.0446456	0.168121	0.020544
0.586131	0.125299	0.243021	0.0548808
0.281818	0.0434938	0.116913	0.0183286
0.221212	0.0392157	0.0918065	0.015132
0.513726	0.0446456	0.213354	0.02299
0.601858	0.0594427	0.250135	0.0260669
0.140196	0.0182598	0.0582888	0.0115355
0.253879	0.0564365	0.10608	0.0235858
0.187707	0.0883107	0.0785189	0.0309874
0.233053	0.0982633	0.0977234	0.050454
0.14902	0.134092	0.0624937	0.0615636
0.92402	0.0647059	0.38847	0.034121
0.291667	0.0441176	0.122638	0.0212607
0.0994652	0.0427807	0.0418366	0.0186422
0.561985	0.117007	0.236618	0.0494525
0.227451	0.0655338	0.096226	0.0240214
0.182353	0.079902	0.0775313	0.0410479
0.133333	0.0937909	0.0567881	0.0508123
0.727514	0.109298	0.310529	0.050187
0.764944	0.0799762	0.32765	0.0330607
0.283088	0.0796569	0.12134	0.0450374
0.168627	0.0941176	0.0723276	0.0416192
0.156863	0.0344227	0.0674337	0.0165396
0.266144	0.0389542	0.11484	0.0194014
0.136601	0.129575	0.058968	0.0662745
0.544685	0.0790506	0.23516	0.0406574
0.147152	0.113259	0.0635581	0.0548183
0.704401	0.132375	0.304461	0.0529497
0.35512	0.0501089	0.153966	0.02959
0.123013	0.102374	0.0533884	0.0431717
0.239496	0.019888	0.104359	0.0110841
0.15014	0.0498599	0.0659082	0.0234649
0.565839	0.102135	0.248639	0.054902
0.376169	0.0588235	0.16559	0.0306216
0.209804	0.0243137	0.0924235	0.0142118
0.146275	0.0537255	0.064488	0.032366
0.629902	0.0575163	0.277962	0.0327153
0.375537	0.0928105	0.166195	0.0466252
0.352595	0.0579008	0.156081	0.0276961
0.172355	0.144565	0.076611	0.0690151
0.716418	0.0697103	0.31916	0.0329001
0.25098	0.0983409	0.112138	0.0601708
0.569532	0.0584213	0.255394	0.027954
0.112331	0.076427	0.0504818	0.0417757
0.428595	0.0761438	0.194034	0.0432713
0.113529	0.0764706	0.0514113	0.0446886
0.164052	0.101089	0.0743194	0.0643061
0.23888	0.0436975	0.10834	0.0198608
0.322549	0.102255	0.146439	0.0545415
0.160314	0.0360784	0.0728397	0.0222057
0.143355	0.0747277	0.0652462	0.032915
0.325847	0.0625074	0.148925	0.026298
0.481046	0.117647	0.219961	0.0414902
0.2	0.0441176	0.0916293	0.0145914
0.137745	0.0446078	0.0633032	0.0257766
0.2516	0.0332301	0.116026	0.0255987
0.306574	0.0484429	0.141535	0.0230751
0.246346	0.0545455	0.114012	0.0240794
0.188829	0.0346999	0.0875817	0.0213399
0.395872	0.0443756	0.184237	0.0300866
0.150927	0.134711	0.0704248	0.0654902
0.135397	0.0443756	0.0631808	0.0171491
0.194989	0.0777778	0.0911505	0.0367777
0.160372	0.0991744	0.074976	0.0573152
0.114846	0.0501401	0.0537618	0.0223266
0.107089	0.0506787	0.0502451	0.0255208
0.127255	0.0805882	0.0598669	0.0440367
0.619811	0.0663286	0.29239	0.0307906
0.438293	0.0615917	0.207033	0.0337825
0.149593	0.0474414	0.0708348	0.0247624
0.105011	0.0422658	0.0497347	0.0184391
0.45014	0.106162	0.213542	0.0574641
0.364591	0.044752	0.173477	0.0180055
0.459621	0.0885344	0.218694	0.0333113
0.912745	0.106259	0.435228	0.0412094
0.125817	0.080719	0.0601467	0.0459429
0.382745	0.0964706	0.184027	0.048111
0.325284	0.0664603	0.15641	0.035329
0.152157	0.0752941	0.073182	0.0282229
0.112745	0.0960784	0.0543516	0.0523908
0.0996265	0.0200747	0.0480512	0.0105962
0.168347	0.161718	0.0816523	0.0783268
0.112217	0.0769231	0.0544993	0.0433473
0.256209	0.0836601	0.124472	0.0446651
0.603808	0.269111	0.293448	0.137465
0.142375	0.141939	0.0694624	0.0731776
0.140931	0.0245098	0.0689099	0.0120306
0.569704	0.126336	0.278632	0.063692
0.251561	0.0625999	0.123156	0.0284647
0.259649	0.131992	0.127323	0.0755076
0.47136	0.0480874	0.231262	0.0247229
0.382097	0.0673487	0.18756	0.0317303
0.304187	0.0534181	0.149784	0.0252908
0.179051	0.0348813	0.0885382	0.0158138
0.222601	0.0834881	0.110076	0.0429941
0.108932	0.0139434	0.0538839	0.00957768
0.384043	0.034618	0.190531	0.0181258
0.592632	0.220915	0.294177	0.110339
0.457439	0.183391	0.227111	0.0921414
0.228758	0.124987	0.113606	0.064676
0.228361	0.0756303	0.113476	0.048232
0.203641	0.102801	0.101413	0.0595875
0.561275	0.0764706	0.279804	0.0442781
0.212306	0.0705882	0.105926	0.0306972
0.120321	0.0181818	0.0600784	0.010958
0.291667	0.0245098	0.14589	0.0136955
0.494641	0.063268	0.248039	0.0280093
0.10549	0.0945098	0.0529157	0.0494016
0.517988	0.0668372	0.260036	0.0327471
0.315227	0.0265332	0.158768	0.0160125
0.123039	0.0892157	0.061991	0.0546757
0.0993464	0.0488017	0.0500967	0.0236951
0.165611	0.121267	0.0838905	0.064559
0.372059	0.0460784	0.188531	0.0261931
0.289685	0.143393	0.146803	0.0837028
0.223137	0.0333333	0.113085	0.0195566
0.433987	0.110131	0.220017	0.0587248
0.377932	0.0593618	0.191642	0.0283462
0.217762	0.206171	0.110502	0.115554
0.121028	0.105882	0.0614867	0.0479661
0.350707	0.254008	0.178515	0.135668
0.32451	0.0697168	0.165212	0.0280094
0.19689	0.181001	0.100272	0.098366
0.846943	0.0749135	0.433713	0.0354342
0.109447	0.0791444	0.0561069	0.0462701
0.166667	0.0235294	0.0854531	0.0138315
0.189804	0.0443137	0.0974238	0.0270073
0.118538	0.100891	0.0608476	0.0522138
0.452549	0.0433333	0.2325	0.0262719
0.301348	0.0471814	0.154824	0.0273733
0.181793	0.0355742	0.0935393	0.0209056
0.733166	0.0985398	0.377333	0.0463917
0.114286	0.052381	0.0588235	0.0265951
0.43881	0.0682894	0.225898	0.034304
0.330334	0.0627451	0.170104	0.0306086
0.369468	0.0338936	0.190291	0.0203693
0.284191	0.124265	0.14661	0.0605008
0.297833	0.126522	0.153772	0.0705669
0.491571	0.18775	0.25402	0.110049
0.193137	0.0715686	0.0998072	0.0470721
0.303617	0.166275	0.156982	0.091908
0.317974	0.0480392	0.164463	0.0256906
0.197747	0.148602	0.102317	0.080915
0.765686	0.101401	0.396256	0.0561427
0.270588	0.127141	0.140204	0.0628092
0.153987	0.0789543	0.0797994	0.0410853
0.142297	0.0612885	0.0737417	0.03679
0.655793	0.238443	0.339885	0.116482
0.157089	0.0577677	0.0814386	0.0315226
0.867939	0.0823529	0.450871	0.0396956
0.382426	0.0412491	0.198693	0.0266511
0.394078	0.0716287	0.204927	0.0320692
0.384938	0.169875	0.200178	0.0908028
0.124452	0.0461361	0.0647709	0.029966
0.19451	0.0875817	0.101273	0.0530427
0.222745	0.0482353	0.116123	0.0301254
0.496993	0.0833987	0.259655	0.0440879
0.129412	0.0533333	0.0676863	0.0295686
0.16019	0.0371955	0.0838944	0.0168701
0.156209	0.0591503	0.0819365	0.0372723
0.129603	0.102535	0.067981	0.0728507
0.870082	0.0973435	0.456579	0.0475862
0.227149	0.0383107	0.119682	0.0236618
0.110183	0.0943707	0.0580839	0.0454592
0.268627	0.0504902	0.141915	0.0233311
0.141438	0.050719	0.0747363	0.026106
0.170868	0.059944	0.0904516	0.0262886
0.182941	0.0654902	0.0971031	0.0268691
0.285229	0.167059	0.151649	0.0786988
0.193464	0.115033	0.103009	0.0732867
0.192982	0.0204334	0.103085	0.012589
0.40713	0.083066	0.217557	0.0453997
0.894385	0.07959	0.479065	0.0392499
0.194288	0.103154	0.104364	0.0597983
0.0992157	0.065098	0.0533141	0.0505714
0.548097	0.0851211	0.295419	0.0546734
0.159847	0.0629156	0.086359	0.0285666
0.321569	0.0299885	0.17381	0.0176471
0.738971	0.0973039	0.399722	0.0584898
0.120915	0.0875817	0.0655876	0.057876
0.130719	0.072901	0.0709434	0.0446615
0.371242	0.0712418	0.201895	0.0457369
0.360784	0.0474946	0.196366	0.0271019
0.127536	0.0478545	0.0695078	0.0298519
0.115686	0.0389356	0.0630861	0.0202899
0.138039	0.0447059	0.0753964	0.0345439
0.256127	0.0545343	0.140099	0.0281015
0.239216	0.0906863	0.130903	0.06153
0.143231	0.0106443	0.0784314	0.00600685
0.354961	0.057041	0.194459	0.0400682
0.558874	0.287883	0.306257	0.159985
0.461345	0.0389356	0.253217	0.0243718
0.155338	0.0793028	0.085348	0.0529412
0.203922	0.0736048	0.112202	0.0492627
0.233333	0.0833333	0.128388	0.0498406
0.227149	0.0434389	0.125209	0.0231071
0.192418	0.129325	0.106066	0.0865875
0.907451	0.0590196	0.500218	0.0417732
0.264488	0.0239651	0.145856	0.0111581
0.101225	0.0382353	0.0559132	0.0311999
0.108987	0.0693627	0.0602229	0.0449166
0.192157	0.0775789	0.106302	0.0393981
0.626517	0.267507	0.34682	0.135916
0.106306	0.0959195	0.0588544	0.0533426
0.890196	0.078268	0.493492	0.0506884
0.990512	0.0708412	0.549358	0.0424054
0.358606	0.0655773	0.199145	0.052539
0.177927	0.0682353	0.0988701	0.0337875
0.105042	0.110084	0.0584124	0.0616698
0.198484	0.0486275	0.110435	0.0224386
0.236961	0.07	0.13212	0.0307922
0.314439	0.176827	0.1762	0.148141
0.134641	0.117909	0.0756303	0.072549
0.427843	0.0560784	0.240376	0.0305855
0.422185	0.170532	0.237237	0.0957303
0.269162	0.0944742	0.15136	0.0622391
0.383333	0.168137	0.215928	0.107149
0.228235	0.0203922	0.128702	0.0106113
0.284532	0.12854	0.16048	0.0837052
0.173856	0.0164706	0.0982591	0.00967565
0.387166	0.0980392	0.219151	0.05333
0.242992	0.0787945	0.137632	0.0335502
0.148011	0.119216	0.0839161	0.0761552
0.953767	0.150671	0.54166	0.0804431
0.996078	0.0758824	0.56649	0.0414408
0.331634	0.174641	0.188725	0.0990512
0.313896	0.183461	0.178639	0.124614
0.133789	0.0763338	0.0761987	0.0464577
0.193682	0.0357298	0.110375	0.022688
0.109736	0.040027	0.0625502	0.0218897
0.834529	0.0884744	0.476251	0.0433355
0.100744	0.0175794	0.0574949	0.0109182
0.340875	0.0552036	0.19513	0.0319798
0.197821	0.0196078	0.113308	0.0130788
0.117157	0.129412	0.0671877	0.0770053
0.113165	0.104202	0.0649309	0.0596914
0.141347	0.0501279	0.0811706	0.0206146
0.480455	0.0507274	0.276486	0.0268633
0.360092	0.130911	0.207283	0.0856793
0.431439	0.137321	0.248472	0.0813299
0.142157	0.0434641	0.0818797	0.0303358
0.112843	0.0879412	0.0651416	0.0628903
0.250342	0.105974	0.144645	0.0801261
0.35549	0.0535294	0.205467	0.0318169
0.236909	0.0506344	0.136952	0.0216949
0.161287	0.133132	0.0933391	0.0766436
0.195882	0.0247059	0.113835	0.0171671
0.101961	0.0211161	0.0593838	0.0135254
0.110873	0.0431373	0.0647443	0.0269127
0.110539	0.027451	0.0647281	0.0185868
0.193987	0.031634	0.113971	0.0187217
0.858154	0.0795792	0.504825	0.0471402
0.556863	0.0659125	0.328136	0.0338554
0.10519	0.118339	0.0621348	0.0676795
0.234423	0.030719	0.13898	0.0228627
0.13951	0.0398039	0.0827566	0.0239908
0.301401	0.0423529	0.178828	0.0286177
0.203922	0.0598039	0.121304	0.038026
0.158004	0.0503387	0.0941176	0.0291474
0.186096	0.0174688	0.111012	0.0141078
0.123235	0.0527451	0.0736134	0.0348011
0.175588	0.0248039	0.105073	0.0157566
0.128489	0.0696655	0.0771563	0.035337
0.229804	0.0458824	0.138492	0.0273303
0.230431	0.0602353	0.138978	0.0366607
0.104575	0.0652142	0.063161	0.0440582
0.209586	0.0217865	0.126587	0.0141605
0.356506	0.0926916	0.215393	0.0560344
0.161707	0.066436	0.0977169	0.0398424
0.11268	0.0439216	0.0681036	0.0184204
0.140392	0.0583007	0.085002	0.0364368
0.154367	0.0245989	0.0935041	0.0151261
0.144118	0.019281	0.0873608	0.013164
0.169063	0.0810458	0.102521	0.0576284
0.1507	0.0535014	0.0913972	0.0336366
0.250654	0.129248	0.152283	0.0644814
0.170766	0.0614973	0.103943	0.0414101
0.161991	0.024736	0.0986758	0.0143621
0.175087	0.0957324	0.10674	0.0572549
0.1454	0.0309201	0.0886555	0.019988
0.11451	0.0543791	0.0698377	0.0318979
0.866176	0.0980392	0.528511	0.0570747
0.187928	0.0224529	0.115075	0.0147786
0.675703	0.0639386	0.413803	0.0363594
0.385383	0.192692	0.236706	0.122471
0.272805	0.107076	0.167613	0.0652468
0.166422	0.0920343	0.102421	0.0588962
0.430489	0.234466	0.265008	0.148395
0.232549	0.0360784	0.143164	0.0224029
0.252696	0.0779412	0.155832	0.0570488
0.145588	0.0676471	0.0901961	0.0392402
0.146841	0.0553377	0.0910196	0.0473333
0.145444	0.0653979	0.0906013	0.0398713
0.749891	0.0691358	0.467619	0.0432751
0.117211	0.0396514	0.0731328	0.0257147
0.129804	0.0488889	0.0811335	0.0315111
0.121569	0.0473039	0.0760246	0.0209711
0.281661	0.0376009	0.176371	0.026841
0.272136	0.0337461	0.170432	0.0248192
0.112687	0.03391	0.0705882	0.0283271
0.179857	0.0336898	0.112763	0.0184469
0.219608	0.030303	0.137733	0.0178623
0.251424	0.16367	0.157748	0.0970849
0.6125	0.0617647	0.384342	0.0402671
0.146749	0.069969	0.092105	0.0452329
0.217865	0.0492375	0.136929	0.0299342
0.114498	0.0923945	0.0721011	0.0504031
0.5493	0.205322	0.346433	0.126909
0.260915	0.0368627	0.164777	0.0334923
0.214314	0.102549	0.135395	0.0634992
0.458571	0.054396	0.289965	0.0343384
0.203735	0.102521	0.12917	0.0661825
0.160058	0.0222222	0.101489	0.0116073
0.108627	0.0333333	0.0691022	0.0210114
0.195518	0.0628571	0.124396	0.0428171
0.187774	0.0419839	0.119487	0.0194787
0.120448	0.100952	0.0766626	0.0608367
0.526031	0.040027	0.33481	0.0285306
0.4812	0.0361015	0.306828	0.02483
0.114902	0.111373	0.0733286	0.0545476
0.117357	0.105882	0.0750477	0.0649141
0.154622	0.067507	0.0988946	0.0439268
0.290196	0.13273	0.18574	0.0872549
0.0996078	0.0552941	0.0638105	0.0367675
0.131541	0.0194958	0.0842999	0.0100249
0.1939	0.0771242	0.124389	0.0551772
0.193333	0.0854902	0.124039	0.0544033
0.32244	0.0440087	0.207165	0.0238776
0.149623	0.0645551	0.0964461	0.0492239
0.228613	0.020915	0.147408	0.01557
0.221176	0.0305882	0.14277	0.0203957
0.258987	0.106373	0.167351	0.0710442
0.941699	0.0656209	0.608712	0.0476297
0.100597	0.0767263	0.0650725	0.0461661
0.109314	0.0710784	0.07075	0.0445118
0.132353	0.029902	0.0857019	0.0226445
0.318137	0.0490196	0.206521	0.0259529
0.336777	0.0321377	0.219219	0.0256548
0.920116	0.0768337	0.59894	0.0538951
0.108932	0.075817	0.0709879	0.0452604
0.186809	0.0456328	0.121952	0.031057
0.155418	0.0499484	0.101535	0.044642
0.46056	0.162241	0.300896	0.101995
0.132799	0.0407308	0.0867854	0.0194283
0.141667	0.0215686	0.0925831	0.013896
0.571242	0.075817	0.37402	0.0533613
0.326307	0.15719	0.21403	0.112435
0.156522	0.103325	0.102775	0.0662967
0.32872	0.0841984	0.215907	0.0599282
0.201569	0.122129	0.132538	0.0834328
0.18001	0.0766141	0.118399	0.0448956
0.219146	0.121107	0.144652	0.083779
0.823747	0.0906318	0.544295	0.0504065
0.320697	0.0479303	0.212059	0.0445098
0.120168	0.0630252	0.0795947	0.0364199
0.0997821	0.0444444	0.0661217	0.0281776
0.310458	0.0411765	0.205855	0.0278135
0.138126	0.0562092	0.0916151	0.0377451
0.864857	0.0853695	0.573816	0.0553563
0.492291	0.0526457	0.327868	0.0305222
