# Supplementary material for: Lin28, a major translation reprogramming factor, gains access to YB-1-packaged mRNA through its cold-shock domain
Source: Commun Biol. 2021 Mar 19;4:359. doi: 10.1038/s42003-021-01862-3 (PMC7979924; doi:10.1038/s42003-021-01862-3)
Supplement: Supplementary file 9 — Supplementary Data 6 [file 42003_2021_1862_MOESM9_ESM.xlsx]

## Sheet: Feuil1
Data used to measure the correlation of the expression levels between abundant RBPs and Lin28 collected from the Human Protein Atlas database in category “RNA binding” and filter for “RNA human”
Ensembl	Gene	Gene description	Tissue RNA - adipose tissue [NX]	Tissue RNA - adrenal gland [NX]	Tissue RNA - amygdala [NX]	Tissue RNA - appendix [NX]	Tissue RNA - basal ganglia [NX]	Tissue RNA - bone marrow [NX]	Tissue RNA - breast [NX]	Tissue RNA - cerebellum [NX]	Tissue RNA - cerebral cortex [NX]	Tissue RNA - colon [NX]	Tissue RNA - corpus callosum [NX]	Tissue RNA - ductus deferens [NX]	Tissue RNA - duodenum [NX]	Tissue RNA - endometrium 1 [NX]	Tissue RNA - epididymis [NX]	Tissue RNA - esophagus [NX]	Tissue RNA - fallopian tube [NX]	Tissue RNA - gallbladder [NX]	Tissue RNA - heart muscle [NX]	Tissue RNA - hippocampal formation [NX]	Tissue RNA - hypothalamus [NX]	Tissue RNA - kidney [NX]	Tissue RNA - liver [NX]	Tissue RNA - lung [NX]	Tissue RNA - lymph node [NX]	Tissue RNA - midbrain [NX]	Tissue RNA - olfactory region [NX]	Tissue RNA - ovary [NX]	Tissue RNA - pancreas [NX]	Tissue RNA - parathyroid gland [NX]	Tissue RNA - pituitary gland [NX]	Tissue RNA - placenta [NX]	Tissue RNA - pons and medulla [NX]	Tissue RNA - prostate [NX]	Tissue RNA - rectum [NX]	Tissue RNA - retina [NX]	Tissue RNA - salivary gland [NX]	Tissue RNA - seminal vesicle [NX]	Tissue RNA - skeletal muscle [NX]	Tissue RNA - skin 1 [NX]	Tissue RNA - small intestine [NX]	Tissue RNA - smooth muscle [NX]	Tissue RNA - spinal cord [NX]	Tissue RNA - spleen [NX]	Tissue RNA - stomach 1 [NX]	Tissue RNA - testis [NX]	Tissue RNA - thalamus [NX]
ENSG00000135486	HNRNPA1	Heterogeneous nuclear ribonucleoprotein A1	36.4	33.3	31.7	55.6	37.4	99.5	45.1	48.3	43	38.9	38.4	33.9	35.2	54.1	41.6	41.3	39.5	20.4	31.9	29.7	28.5	40.5	76.2	29.7	51.7	33.1	23.1	123.6	46.1	34.4	36.7	49.9	42.6	35.3	38.7	28.1	33.4	31.5	40.5	37.3	35.6	34.9	40.1	59.5	34.1	69.6	33.3
ENSG00000204389	HSPA1A	Heat shock protein family A (Hsp70) member 1A	29.1	74.5	35.3	18.4	48	3.5	216.1	40.4	36	22.6	27.4	41.1	3.6	33.1	32.3	36.7	14.5	14.6	40.3	37.5	28.8	35.3	49.5	54.7	14.1	89.2	10.8	15.1	31.2	3.5	23.8	22.1	67.4	47.8	11.4	6.1	28.3	52.7	66.7	57.9	17.3	36.4	47	35.6	19.3	10.9	85.9
ENSG00000182944	EWSR1	EWS RNA binding protein 1	35.3	43.2	45.3	41.3	51.3	67.5	32.1	58.2	48.6	39.8	43.2	31.3	41	45.1	38.5	40.8	37.6	25.9	40.7	40.1	32.8	33	48.5	33.4	50.5	32.7	49.9	38.4	32	47.2	44.3	34	41.7	35	39.9	41.5	32.3	38.2	52.8	34.8	36.6	40.5	33.8	44.1	34.5	85.6	32.5
ENSG00000173933	RBM4	RNA binding motif protein 4	41.6	50.3	37.1	34.4	37.2	57.5	38.3	55.5	43.9	39.1	35.5	43.4	33.9	42.2	48.3	44.5	37.4	33.6	33	32.1	31	40.9	37.2	34.3	44.7	30.1	32.7	51.1	63.9	44.9	41.5	42.5	31.1	42.7	33.2	41.3	54.6	33.2	40.8	37.4	36.2	36.7	26.9	48.5	42.1	47.3	32.2
ENSG00000131051	RBM39	RNA binding motif protein 39	41.4	44.1	37.5	41.5	41.4	120.8	38.5	57.5	41.8	35	30.7	46.3	29.5	51.9	34.3	42.8	35.3	40.7	40.2	35.8	29.9	39.2	32.4	40.4	41.8	41.1	31.4	52.3	35.6	40.9	71.5	45.2	37.4	39.2	27	28.9	37.1	46	44.1	32.1	30.6	40.2	43	38.4	33.5	22.9	46.4
ENSG00000065978	YBX1	Y-box binding protein 1	47.5	20.6	15.6	36.4	18.4	57.6	35.2	13.7	14.4	44.5	21.2	20.1	25.6	35.1	36.4	40	25.6	32.5	57.8	15.2	12.3	33.1	38.1	35.3	49.8	17.6	13.2	30.2	36.7	9.4	12.2	26.1	15.5	32	33.1	31.1	26.6	23	128.1	22.5	27.1	50	21	47.9	33.2	426.5	15.9
ENSG00000147274	RBMX	RNA binding motif protein, X-linked	31	25	30.6	57.1	41.1	48	40.6	28.7	33	28.3	32.5	32.7	24.6	45.9	31.7	26.7	38.9	22.1	31.4	26.5	18	25.6	20.9	34.4	64.6	34	29.3	81.9	39.1	30.1	30.1	25.3	30.5	28.4	33.4	27.5	29.9	29.4	50	27.6	27.3	43	44.2	27.4	30.1	23.6	29.2
ENSG00000089280	FUS	FUS RNA binding protein	44	24.2	35	47.1	43.3	41.7	29.9	64.1	59	32.4	48.6	22.6	28	54.5	44.7	29.6	48.6	35.9	32	32.7	34.6	30.3	24.4	27.7	51.3	31.1	39	66.7	28.8	41.7	24.8	44.1	39.2	29.1	30.2	39.3	27.6	30.5	43.6	24.3	28.7	46.5	33.7	36.2	27.7	40.7	30.7
ENSG00000011304	PTBP1	Polypyrimidine tract binding protein 1	38.7	31.3	13.2	37.5	16.9	43.5	38.4	13.5	16.2	35.9	19.1	32.5	34.9	42.9	32.7	49.7	31.8	39	24	13.9	9.5	45.3	68.8	37.7	56.2	20.2	9.6	47.5	47.5	37.5	31.8	65	15.9	35.3	24.7	35.5	51.9	31	15.9	43.6	41	26.2	13.8	49.2	31.2	34.1	18.2
ENSG00000204388	HSPA1B	Heat shock protein family A (Hsp70) member 1B	21.9	89.9	25	20.3	31.1	5.7	129.4	30.8	23.6	14.6	17	36.6	6.2	19.9	40.5	24.4	13.2	12.6	29.2	25.5	22.5	18.6	28.7	30.8	6.3	61.9	8.5	29.3	36.7	35.1	21.6	6.4	53.8	31.1	8.4	5.6	39.7	48.5	102.8	11.3	11	27.9	33.4	10	20.5	11.8	55.1
ENSG00000124214	STAU1	Staufen double-stranded RNA binding protein 1	30.8	34.2	33.3	32.6	30.8	34.9	59.4	28.7	38.3	35.7	31.4	24.3	34.3	34.1	25.2	31.1	43.2	31.2	37.4	30	27.1	55.7	77.1	30.9	26.9	33.9	28.8	31.2	44.4	58.1	20.9	31.1	39.7	30.9	30.7	26	31.3	31.5	51	30.1	38.8	34.8	45.4	25.3	33.1	28.6	28.8
ENSG00000146963	LUC7L2	LUC7 like 2, pre-mRNA splicing factor	27.2	24.7	32.2	34.7	35	59.3	41.3	35.6	33.9	34.7	41.6	28	22.6	35.7	36.8	33.1	32.7	29.3	35	33.3	30.4	29.7	33.3	26.6	39	33.2	30.5	41.3	34.7	47.7	29	31.6	33.8	39.8	31.4	27.3	29.5	40.1	58.4	41.8	27.5	35.2	37.3	32	29	37	32.4
ENSG00000130520	LSM4	LSM4 homolog, U6 small nuclear RNA and mRNA degradation associated	19	41	42.7	22.3	37.8	35.8	31.5	23.9	40.7	41.2	16.4	29.6	38.6	17.9	26.5	31.4	26.6	28.2	33.3	35.1	35.4	37.9	37.9	22.2	41	38.6	34	20.1	34.2	18.4	25.2	29.4	25.5	21	31.9	25.3	21.3	29.7	55.5	21.1	35.6	21.9	24.1	24.3	34.2	50.9	19.2
ENSG00000157110	RBPMS	RNA binding protein, mRNA processing factor	71.3	20.4	2.3	28.4	6.9	0.2	112.8	1.4	2.9	66.1	4.4	46.3	6.9	90.8	31.8	66.2	35.7	50.4	53.8	2.8	2.7	69.1	34.5	36.7	19.3	5.4	3.4	65.5	15	12.2	10.4	29.2	9.3	77.3	13.7	41.2	22.9	59.8	14.5	11.8	22.3	181.8	10.3	28.9	38.1	27.4	2.9
ENSG00000151923	TIAL1	TIA1 cytotoxic granule associated RNA binding protein like 1	30	29.6	31.4	29.4	44.4	39.2	46.6	72.8	47.3	27.3	26.7	26.9	23.8	35	37.9	43.9	27.1	27.9	30.1	32.5	20.4	25.7	35.3	30.2	39.5	48.2	25	34.6	35.5	40.2	30.7	33.2	33.6	27.7	34.3	20.3	33.6	32	51.5	31.7	32.5	30.3	39.3	33.3	32.5	28.1	47.8
ENSG00000145907	G3BP1	G3BP stress granule assembly factor 1	36.7	27.5	21.1	29.1	23.7	12.2	29.7	24.3	21.4	23.4	27.7	19.6	18.1	29.9	19.3	40.7	26.5	20.7	24.8	21.7	21.2	30.7	44.1	25.9	36.8	31.8	16.7	38.2	30.6	29.9	29.9	27.9	24.9	24.5	27.2	22.6	24.1	19.7	66.4	25.3	22.8	27	27.4	28.9	20.6	27.4	25.8
ENSG00000084072	PPIE	Peptidylprolyl isomerase E	19.3	23.8	23.7	24.3	22.5	18.6	25.7	25.9	36.1	28.1	35.6	22.2	19.7	30.6	26.5	26	34.7	21.1	27.1	22.3	22.1	25.2	29.8	20.6	25.9	26.3	20.5	35.5	42.1	27.4	23.6	21.9	24.9	26.1	22.7	26.9	30.7	28.9	29.6	21.7	23.2	34.2	25.6	25.7	23.9	38.8	20.2
ENSG00000100461	RBM23	RNA binding motif protein 23	18.7	26.9	22	22.1	29.3	28.1	24.8	33.7	35.7	22.5	26.9	25.9	18.3	35	24.7	25.9	36.9	24.2	20.3	19.9	24.2	27.8	27	25.2	25	19.7	23.7	40.8	23.2	56.6	37.5	43.9	23.9	27.2	25.7	35.4	25.3	25.8	18	22.3	24.8	28.2	22.6	32.7	25.3	23.5	26.7
ENSG00000134644	PUM1	Pumilio RNA binding family member 1	25.1	26.3	30.1	17.1	35	36.3	27	38.1	35.9	20.8	28.1	16.5	17.6	27.6	24.5	22.6	29.1	18.3	22	24.2	29.7	23.6	20.3	20.4	18.8	22.8	25.5	33.9	21.8	38.1	31.7	31.4	33.1	22.8	24	25.8	25.4	23.9	40.7	29.7	22.8	25.9	20.1	19.1	20.6	15.9	22.1
ENSG00000139168	ZCRB1	Zinc finger CCHC-type and RNA binding motif containing 1	20	26	42.6	14.1	40.7	19.7	21	23	32	19	19.5	18.4	16.5	18.3	35.4	22	18.8	18.8	27.8	39.4	34.7	25	26.4	13.2	19	49.6	23.2	21.3	27.6	14.5	24.2	15.6	33.3	21.3	15.2	11.4	20.5	18.4	54.9	16.2	17	29.5	62.3	15.8	22.1	41	39
ENSG00000175324	LSM1	LSM1 homolog, mRNA degradation associated	21.8	27.6	25.5	20	23.5	21.6	34.1	20.8	23.2	23.4	15.3	21.2	20.6	24.9	27.2	24.9	17.8	21.6	44.2	21.2	23.2	35.3	30.7	16.2	22.5	25.1	18.4	18	24.7	14.5	23.2	29.8	22.5	21.3	21.5	18.7	27.7	29	26.6	17.7	26.3	31.3	17.1	20.5	22.6	17.6	19.9
ENSG00000185946	RNPC3	RNA binding region (RNP1, RRM) containing 3	19.8	18.5	42.1	16.7	52.4	15.3	20.7	53.4	41.2	17.8	19.1	22.2	16.4	24.2	40.7	11.9	25.8	15.4	20.1	33.5	12.7	19.4	10.9	17	22.4	25.6	28.6	27.2	29.6	25.1	42.5	9	24.4	17.5	16.3	17.2	26.9	18.2	28.9	26.6	19.3	13.8	24.5	20.3	16.1	11	33
ENSG00000066044	ELAVL1	ELAV like RNA binding protein 1	19.7	23.8	28	22.4	34.1	17.2	22.4	35.4	28	21.4	21.2	19.6	17.9	27.5	19.7	24.4	25.7	16.9	25.2	23.6	17.6	20.8	21.4	19.4	26.5	27.5	22.2	25.7	20.4	29.4	25.4	23.3	26.5	20.4	20.2	19.7	21.2	23	27.6	19.2	18.4	30.4	17.7	21.9	19.7	46.7	26.5
ENSG00000055917	PUM2	Pumilio RNA binding family member 2	20.3	20.7	21.1	35.2	20	18.3	25.2	41.2	26	35.4	19.5	13.5	20.5	26.1	20.5	25.1	19.9	25.7	25.7	22.1	19.8	22.9	25.6	24.6	26.8	20.7	21.1	29.1	23.2	32.9	24.2	39.3	17.5	24.3	22.9	21.8	22.7	42.6	19.2	27.7	27.8	20.5	18.5	25.4	23.5	14.6	20.2
ENSG00000182872	RBM10	RNA binding motif protein 10	18.1	22.2	19.8	38	21.9	34	17.1	41.2	22.9	20.5	25.7	22.7	21.8	22.1	17.3	23.7	26.2	29.1	21.7	19.8	18.3	18.4	21.6	17.1	27.2	20.1	19.2	36.4	27.4	20.1	28.3	24.9	17.9	23.5	14.2	18.5	25.1	28.8	20.6	23.8	23.7	18.9	17.2	24.7	20.5	8.7	21.4
ENSG00000090621	PABPC4	Poly(A) binding protein cytoplasmic 4	30	19.2	9	23	7.9	20.8	19.6	7.2	9.6	26	14	22	12.4	22.2	21.1	20.3	13.7	20.2	32	8.6	7.2	12.3	28.8	24.9	38.2	8.3	7.3	28.6	137.3	9.1	8.2	16.2	8.6	20.7	11.5	15.4	16.4	22.9	117.8	12.9	21.1	22.4	16.4	27.5	28	29.2	6.4
ENSG00000204356	NELFE	Negative elongation factor complex member E	19.4	21.1	18.5	17.6	20.4	18.4	26.8	10.2	18.2	20.4	19	23.5	15.8	20.7	30.2	21.7	30.4	20.4	22.6	18.5	17	19.2	13.5	17	20.9	18.5	18.7	21.2	46.1	12.4	18	23.7	27.5	14.4	17.9	12.7	24.9	22.4	40.4	19.6	18.1	19.5	28	16.3	18.1	58.1	18.2
ENSG00000141101	NOB1	NIN1/PSMD8 binding protein 1 homolog	18.2	31.6	9.9	14.5	18	17.4	18.9	13.4	16.2	19.4	12.5	12.4	20.3	21.3	15.5	25.4	29.2	19	13.3	9.6	9.7	18.4	23.4	13.3	21.3	12.9	7.5	37.5	68.5	13.9	10.1	13.1	13.5	21.5	12.7	13	20.4	14.8	26.3	25.1	15.5	18	10.1	21.5	20.5	11.6	15.4
ENSG00000204392	LSM2	LSM2 homolog, U6 small nuclear RNA and mRNA degradation associated	20.3	17.4	15.7	21.7	19.4	21	18.7	14.4	17.7	19.5	14	11.8	17.9	23.6	15.2	21.8	21.5	20.7	17.5	14.4	12.8	17.5	15.1	18	33.5	20.7	17.5	19.4	20.3	9.6	15.1	17.9	20.3	19.7	21.3	10.8	12.8	14	19.5	17.1	15.3	21.5	26.7	22.1	16.7	16.5	19.4
ENSG00000040341	STAU2	Staufen double-stranded RNA binding protein 2	17.8	15	25.5	10.3	24.4	14	11.7	27.2	46.1	12.1	13.2	8.4	9.3	11.9	12.8	22.6	11	15.7	42.7	24.3	23	18.9	15.9	11.4	11	27.9	15.4	12.2	10.2	17.8	19.9	11.1	27.3	13.9	12	10	13	14	60.3	9.5	15.4	14.9	18.1	13.3	10.1	10.3	16.3
ENSG00000188739	RBM34	RNA binding motif protein 34	15.8	10.5	17.2	16.4	18.1	30.6	14.8	15.5	22.3	13.5	10.6	7	16.7	10.9	15.2	15.4	9.9	11.3	15.2	13.4	11.6	19.4	14.2	11.5	20	16.9	9.9	13.9	13.5	6.6	24.9	14.7	20.9	13.5	12.6	7.6	18.3	11.2	22.2	17.9	17.6	10.9	17.9	14.6	13.1	28.8	17.3
ENSG00000124789	NUP153	Nucleoporin 153	20.2	14	13.8	22.2	15.3	37.5	19	24.7	14.9	15.2	14.4	18.9	9.8	19.7	16	21.6	17.8	15.6	15.1	12.3	10.2	13.4	22.9	17.7	21.6	12.2	10.5	21	15.1	23.3	17.3	29.2	12.6	15.1	13.4	12.4	16.3	19.9	30.7	19.9	16.3	16	11	18.7	15	26.8	13.8
ENSG00000091009	RBM27	RNA binding motif protein 27	17.1	11.7	14.4	19	18.1	28.8	16.3	21.2	18.3	17.4	11.3	13	12.7	18	14.4	15.8	14.8	11.1	14.4	13.6	11.3	14.1	17.8	13.5	18.2	13.2	14.6	20.1	12.7	18.7	15.3	15.5	14.4	15.1	14.6	11.6	15.5	12.1	23.4	15.1	15.9	19.2	13.7	15.1	14.4	16.4	13.9
ENSG00000173914	RBM4B	RNA binding motif protein 4B	7.1	12.3	17.6	9.6	17.3	4	10.2	35.9	19.3	10	22.8	13.5	9.3	19	20.2	10.1	18.3	9.8	9.2	17.5	17.4	9.9	9.8	8.8	13.8	15.4	16.2	29.8	11.8	15.7	25.6	12.2	17.3	14.6	11.5	14.5	14.1	15	13.9	17.4	10.3	14	16.4	11.8	9.8	17	18.7
ENSG00000213516	RBMXL1	RNA binding motif protein, X-linked like 1	13.3	9.8	18.5	11.7	15.3	23.8	13.4	12	18	12.2	15.3	9.7	9.8	18.5	16.2	20.9	16.7	11.5	14	17.1	15.2	17.4	18.3	13	13.5	17.1	17	22.8	14.5	25	14.1	16.7	17.9	16.3	9.5	14.8	11.8	14.3	8.9	12.1	12.2	16.9	17.4	14.4	13.9	14.2	13
ENSG00000153250	RBMS1	RNA binding motif single stranded interacting protein 1	29.4	8.7	4	15.6	9.4	11.6	23	2.6	7.1	19.1	2.9	11.4	4.4	29.1	13.5	15.8	17	17.5	30.1	4.1	4.1	16.2	8.1	22.8	25.3	4	2.9	22.9	4.4	24.3	12.7	74.2	7.2	18.6	5.9	11.2	11.7	16	10.5	14.1	9.7	21.7	5.3	23.3	11.5	7.1	5.6
ENSG00000269955	C7orf55-LUC7L2	C7orf55-LUC7L2 readthrough	14.4	17.5	10.1	9.7	19.2	7.6	11.7	11.2	21.2	10.6	8.3	17.2	13.4	13.8	14.3	8.1	10.5	11.1	30.3	8.7	6.7	13.3	14.8	8.9	9.1	14.7	11.7	16.5	25.1	6.9	9.1	8.5	13.9	10.9	6.1	8.2	13.9	15.1	57.2	7.8	11.6	9.3	9.5	10.4	13.5	7.4	13.6
ENSG00000155636	RBM45	RNA binding motif protein 45	9.5	13.7	15.7	12.4	18.1	7.3	17.3	15.3	15.4	16.2	10.4	19.7	11.8	13.9	19.3	12.3	14.7	10.3	10.5	14.8	13.1	13.4	15.6	11	14.4	15.2	16.2	12.2	16.1	16.2	24	6.9	14.6	12.1	19.1	11.1	17	14.1	11.2	16.1	13.2	12	11.9	16.5	12.4	13.4	16.3
ENSG00000176624	MEX3C	Mex-3 RNA binding family member C	12.6	12.2	13.8	14.5	13.5	27.5	19.4	21.7	13.7	11.3	10.7	8.8	8.7	13.4	9.5	11.7	11.1	13	11.3	15.1	9.1	9.3	10.3	12	19.8	16.3	8.3	14.5	10.1	16.6	9.5	11.7	12.3	10.3	9.8	7.6	12.4	10.1	9	10.2	12.7	13.6	12.6	16.3	10.5	43.7	12.7
ENSG00000138709	LARP1B	La ribonucleoprotein domain family member 1B	9.3	7.1	8.1	6.5	9.8	10.1	9.8	11.7	11.4	12.6	6.2	21.4	11.7	8.9	20.3	10.3	8.1	8.2	8.7	7.8	9	14.8	39.9	9.1	5.1	8.5	10.3	10.1	37.9	12.3	21.4	17.2	9.4	9.3	13.5	4.8	17	17.2	26.2	9.7	13.9	9.6	8.4	6.4	12.1	41.9	7.1
ENSG00000124571	XPO5	Exportin 5	11.5	12.2	9.5	10.8	14	9	10.8	14.6	15.4	8.8	11.5	8.3	7.8	12	12	16.7	9.8	7.5	8.9	8	7.3	10	13.1	9.4	10	9.5	8	11.9	19.7	17.7	16.1	9.5	9.4	10.5	11.5	9.7	12.9	10.6	14.9	15.3	8.6	12.3	8	9.9	11.2	42.3	9.7
ENSG00000076067	RBMS2	RNA binding motif single stranded interacting protein 2	24.5	7.2	5.7	5.8	10	3.6	31.3	8.5	8.7	9.9	6	6.1	4.7	17.5	11.9	9.3	10.4	10.4	19.3	8.6	5.1	12.4	4.4	53.1	8	7.5	5.2	12.6	7.5	11.5	12.1	24.8	11.4	9.6	9.6	14.3	10.3	9.8	9.3	7.5	7.5	12.9	19.2	13.2	8	4.8	7.4
ENSG00000124279	FASTKD3	FAST kinase domains 3	7.1	15.5	8.6	9.7	13.3	7.6	12.3	9.1	15	10.7	8.6	7.9	10.4	8.8	10.2	8.9	7.5	6.5	7.2	8.7	7.3	17.8	14.5	8.3	10	9.2	13.7	9.3	8.4	13	10.8	6.4	8	8.6	13.5	8.1	11.1	15.8	10.2	9	12.1	7.8	8.8	12	9.1	6	7.4
ENSG00000162775	RBM15	RNA binding motif protein 15	8.5	7.6	6.3	12.2	7.6	48.7	7.9	18.6	8.3	8.8	7.6	8.3	7.3	8.5	7.2	8	7.3	6.6	8.8	5.2	4.3	6.3	11	10.5	13.7	8.3	6	8.6	7.5	7.1	8.1	7.1	5.9	5.7	5.7	8.1	7.4	6.4	17.2	7.2	11.3	5.5	5	12.5	8.3	14	7.9
ENSG00000020577	SAMD4A	Sterile alpha motif domain containing 4A	7.5	2.9	7.8	9	6	0.5	4	5.6	7	10.1	8	3	2.3	11.1	5.5	5.4	4.2	6.5	28.2	5.5	7.3	2.5	7.6	6.4	2.9	10.6	5.2	2.1	4.1	4.8	2	6	10.8	7.7	3.3	3.4	2.4	6.3	48.7	2.6	3.3	23.8	26.5	4.6	3.9	44.6	6.1
ENSG00000144642	RBMS3	RNA binding motif single stranded interacting protein 3	16.5	10.3	4.8	3.2	5.6	0.1	9.9	1.6	4.2	6.6	2.6	7.9	1.7	5.6	9.3	6	6.7	8.5	16.5	5.1	2.4	6.2	4.4	12.3	5.6	5.1	3.4	13.3	2.5	10.8	4.8	12.3	8.5	8.4	3.3	10	4.6	13.5	9.7	3.3	3.6	13.7	8.6	7.4	4.6	4.9	4.7
ENSG00000078328	RBFOX1	RNA binding fox-1 homolog 1	1.2	2.4	19.9	1.5	33	1.6	1.3	31.5	57.2	1.9	1.9	0	1.3	1.3	5	2	2.2	1.3	17.6	16.4	6.7	1.5	1.3	1.2	1.2	3.7	21.7	1.4	1.3	1.2	0.5	1.3	13.5	2.6	1.7	0	1.7	4.9	67.6	1.5	1.4	1.2	3.5	1.2	1.4	1.7	5.6
ENSG00000196793	ZNF239	Zinc finger protein 239	5	5	8.8	5.6	9.3	0.9	10.4	5.7	8.2	5.3	5.2	2.1	2.9	8.8	4.5	2.5	8.7	3.5	4.1	6.5	5.1	4.6	2.6	2.7	5.3	5.3	8.5	8.1	8.7	9.9	8.6	2	7.2	10.6	5.8	1.7	6.2	9.4	4.9	1.3	3.3	9.8	3.7	2.7	4.7	14.5	6.8
ENSG00000131914	LIN28A	Lin-28 homolog A	0.1	0	0.1	0.1	0.1	0.5	0.1	0.1	0.1	0.1	0.1	0.1	0.3	0.1	0.5	0.1	0	0.1	0.1	0.1	0	0.1	0.1	0.3	0.1	0.1	0.1	0.1	0.1	0	0.1	0.1	0.1	0.1	0	0.1	0.2	0.1	0.5	0.5	0.1	0.1	0.1	0.2	0.3	9.8	0.1
[truncated: 14 more columns]
